# Supplementary material for: Bergerac strains of Caenorhabditis elegans revisited: expansion of Tc1 elements imposes a significant genomic and fitness cost
Source: G3 (Bethesda). 2022 Aug 17;12(11):jkac214. doi: 10.1093/g3journal/jkac214 (PMC9635669; doi:10.1093/g3journal/jkac214)
Supplement: jkac214_Supplemental_Table_S1 [file jkac214_supplemental_table_s1.xlsx]

## Sheet: CB4851_ngs_te_mapper
CHROMOSOME	START POSITION	STOP POSITION	DESCRIPTION OF TE CALL	STRAND ORIENTATIONa
I	63291	63698	Tc5|reference|NA|CB4851|ngs_te_mapper|sr|1	+
I	185099	188581	Tc4v|reference|NA|CB4851|ngs_te_mapper|sr|2	+
I	296090	296092	Tc1|non-reference|NA|CB4851|ngs_te_mapper|sr|3	-
I	431514	432447	Tc5|reference|NA|CB4851|ngs_te_mapper|sr|4	+
I	668026	668028	Tc1|non-reference|NA|CB4851|ngs_te_mapper|sr|5	+
I	931693	932934	MARINER2|reference|NA|CB4851|ngs_te_mapper|sr|6	+
I	1249837	1249839	Tc1|non-reference|NA|CB.R1|ngs_te_mapper|sr|7	+
I	1257131	1257133	Tc1|non-reference|NA|CB4851|ngs_te_mapper|sr|8	-
I	1465959	1465961	Tc1|non-reference|NA|CB4851|ngs_te_mapper|sr|9	-
I	2742773	2742775	Tc1|non-reference|NA|CB4851|ngs_te_mapper|sr|10	-
I	3138398	3138400	Tc1|non-reference|NA|CB4851|ngs_te_mapper|sr|11	+
I	3637884	3637886	Tc1|non-reference|NA|CB4851|ngs_te_mapper|sr|12	+
I	3766665	3766667	Tc1|non-reference|NA|CB4851|ngs_te_mapper|sr|13	-
I	3962383	3962385	Tc1|non-reference|NA|CB4851|ngs_te_mapper|sr|14	+
I	3962928	3962930	Tc1|non-reference|NA|CB4851|ngs_te_mapper|sr|15	+
I	4425543	4425545	Tc1|non-reference|NA|CB4851|ngs_te_mapper|sr|16	+
I	4505017	4505019	Tc1|non-reference|NA|CB4851|ngs_te_mapper|sr|17	+
I	4562636	4562638	Tc1|non-reference|NA|CB4851|ngs_te_mapper|sr|18	+
I	4752024	4753265	MARINER2|reference|NA|CB4851|ngs_te_mapper|sr|19	+
I	4881304	4881306	Tc1|non-reference|NA|CB4851|ngs_te_mapper|sr|20	+
I	4936435	4936437	Tc1|non-reference|NA|CB4851|ngs_te_mapper|sr|21	+
I	5019454	5019456	Tc1|non-reference|NA|CB4851|ngs_te_mapper|sr|22	-
I	5075775	5075777	Tc1|non-reference|NA|CB4851|ngs_te_mapper|sr|23	-
I	5508814	5508816	Tc1|non-reference|NA|CB4851|ngs_te_mapper|sr|24	+
I	5888586	5888588	Tc1|non-reference|NA|CB4851|ngs_te_mapper|sr|25	+
I	6051649	6053255	Tc5|reference|NA|CB4851|ngs_te_mapper|sr|26	+
I	6092718	6092720	Tc1|non-reference|NA|CB4851|ngs_te_mapper|sr|27	-
I	6125387	6125389	Tc1|non-reference|NA|CB4851|ngs_te_mapper|sr|28	+
I	6250668	6250670	Tc1|non-reference|NA|CB4851|ngs_te_mapper|sr|29	+
I	6670978	6670980	Tc1|non-reference|NA|CB4851|ngs_te_mapper|sr|30	-
I	6974283	6974285	Tc1|non-reference|NA|CB4851|ngs_te_mapper|sr|31	+
I	7396124	7396126	Tc1|non-reference|NA|CB4851|ngs_te_mapper|sr|32	-
I	7406667	7406669	Tc1|non-reference|NA|CB4851|ngs_te_mapper|sr|33	-
I	7783489	7783491	Tc1|non-reference|NA|CB4851|ngs_te_mapper|sr|34	+
I	7812085	7812087	Tc1|non-reference|NA|CB4851|ngs_te_mapper|sr|35	+
I	7980334	7981520	MARINER3|reference|NA|CB4851|ngs_te_mapper|sr|36	+
I	8147804	8147806	Tc1|non-reference|NA|CB4851|ngs_te_mapper|sr|37	+
I	8372601	8373842	MARINER2|reference|NA|CB4851|ngs_te_mapper|sr|38	+
I	8464486	8465737	MARINER3|reference|NA|CB4851|ngs_te_mapper|sr|39	+
I	8858695	8858697	Tc1|non-reference|NA|CB4851|ngs_te_mapper|sr|40	+
I	8878909	8878911	Tc1|non-reference|NA|CB4851|ngs_te_mapper|sr|41	+
I	8991740	8991742	Tc1|non-reference|NA|CB4851|ngs_te_mapper|sr|42	+
I	9234461	9234463	Tc1|non-reference|NA|CB4851|ngs_te_mapper|sr|43	+
I	9542337	9542339	Tc1|non-reference|NA|CB4851|ngs_te_mapper|sr|44	-
I	9917261	9917263	Tc1|non-reference|NA|CB4851|ngs_te_mapper|sr|45	-
I	9919878	9919880	Tc1|non-reference|NA|CB4851|ngs_te_mapper|sr|46	-
I	10528240	10529850	Tc1|reference|NA|CB4851|ngs_te_mapper|sr|47	+
I	10979626	10979628	Tc2|non-reference|NA|CB4851|ngs_te_mapper|sr|48	-
I	11254522	11254524	Tc1|non-reference|NA|CB4851|ngs_te_mapper|sr|49	+
I	11539797	11539799	Tc1|non-reference|NA|CB4851|ngs_te_mapper|sr|50	NA
I	11731072	11731074	Tc1|non-reference|NA|CB4851|ngs_te_mapper|sr|51	+
I	11797378	11797380	Tc1|non-reference|NA|CB4851|ngs_te_mapper|sr|52	+
I	11849277	11851613	Tc3|reference|NA|CB4851|ngs_te_mapper|sr|53	+
I	12029981	12029983	Tc1|non-reference|NA|CB4851|ngs_te_mapper|sr|54	+
I	12096386	12096388	Tc1|non-reference|NA|CB4851|ngs_te_mapper|sr|55	+
I	12139084	12139086	Tc1|non-reference|NA|CB4851|ngs_te_mapper|sr|56	+
I	12226514	12226516	Tc1|non-reference|NA|CB4851|ngs_te_mapper|sr|57	+
I	12378740	12378742	Tc1|non-reference|NA|CB4851|ngs_te_mapper|sr|58	NA
I	12402339	12402341	Tc1|non-reference|NA|CB4851|ngs_te_mapper|sr|59	+
I	13162692	13164024	Tc6|reference|NA|CB4851|ngs_te_mapper|sr|60	+
I	13257877	13257879	Tc1|non-reference|NA|CB4851|ngs_te_mapper|sr|61	+
I	13372188	13372190	Tc1|non-reference|NA|CB4851|ngs_te_mapper|sr|62	+
I	13395795	13395797	Tc1|non-reference|NA|CB4851|ngs_te_mapper|sr|63	-
I	13414632	13414634	Tc1|non-reference|NA|CB4851|ngs_te_mapper|sr|64	+
I	13416518	13416520	Tc1|non-reference|NA|CB4851|ngs_te_mapper|sr|65	+
I	13455975	13458310	Tc3|reference|NA|CB4851|ngs_te_mapper|sr|66	+
I	13901753	13901755	Tc1|non-reference|NA|CB4851|ngs_te_mapper|sr|67	-
I	14002913	14002915	Tc1|non-reference|NA|CB4851|ngs_te_mapper|sr|68	+
I	14021876	14023486	Tc1|reference|NA|CB4851|ngs_te_mapper|sr|69	+
I	14201710	14202375	Tc5|reference|NA|CB4851|ngs_te_mapper|sr|70	+
I	14575361	14575363	Tc1|non-reference|NA|CB4851|ngs_te_mapper|sr|71	-
I	14970239	14970241	Tc1|non-reference|NA|CB4851|ngs_te_mapper|sr|72	-
I	15061684	15061686	Tc1|non-reference|NA|CB4851|ngs_te_mapper|sr|73	+
II	70704	70706	Tc1|non-reference|NA|CB4851|ngs_te_mapper|sr|74	-
II	440467	440469	Tc1|non-reference|NA|CB4851|ngs_te_mapper|sr|75	-
II	478295	480629	Tc3|reference|NA|CB4851|ngs_te_mapper|sr|76	+
II	783940	783942	Tc1|non-reference|NA|CB4851|ngs_te_mapper|sr|77	+
II	784383	785994	Tc1|reference|NA|CB4851|ngs_te_mapper|sr|78	+
II	853170	853172	Tc1|non-reference|NA|CB4851|ngs_te_mapper|sr|79	+
II	996811	998885	Tc2|reference|NA|CB4851|ngs_te_mapper|sr|80	+
II	1185342	1185344	Tc1|non-reference|NA|CB4851|ngs_te_mapper|sr|81	-
II	1221931	1223013	Tc5|reference|NA|CB4851|ngs_te_mapper|sr|82	+
II	1295872	1295874	Tc1|non-reference|NA|CB4851|ngs_te_mapper|sr|83	+
II	1396416	1396418	Tc1|non-reference|NA|CB4851|ngs_te_mapper|sr|84	-
II	1490042	1490044	Tc1|non-reference|NA|CB4851|ngs_te_mapper|sr|85	+
II	1721730	1721732	Tc1|non-reference|NA|CB4851|ngs_te_mapper|sr|86	+
II	1827279	1828884	Tc6|reference|NA|CB4851|ngs_te_mapper|sr|87	+
II	1838448	1838450	Tc1|non-reference|NA|CB4851|ngs_te_mapper|sr|88	+
II	1935481	1937092	Tc1|reference|NA|CB4851|ngs_te_mapper|sr|89	+
II	2042579	2042581	Tc1|non-reference|NA|CB4851|ngs_te_mapper|sr|90	+
II	2332884	2332886	Tc1|non-reference|NA|CB4851|ngs_te_mapper|sr|91	+
II	2425689	2425691	Tc1|non-reference|NA|CB4851|ngs_te_mapper|sr|92	-
II	2540653	2540655	Tc1|non-reference|NA|CB4851|ngs_te_mapper|sr|93	-
II	2974516	2974518	Tc1|non-reference|NA|CB4851|ngs_te_mapper|sr|94	+
II	3116255	3116257	Tc1|non-reference|NA|CB4851|ngs_te_mapper|sr|95	-
II	3226539	3228875	Tc3|reference|NA|CB4851|ngs_te_mapper|sr|96	+
II	3260047	3260049	Tc1|non-reference|NA|CB4851|ngs_te_mapper|sr|97	-
II	3769115	3770719	Tc6|reference|NA|CB4851|ngs_te_mapper|sr|98	+
II	3799031	3799033	Tc1|non-reference|NA|CB4851|ngs_te_mapper|sr|99	+
II	3939321	3941657	Tc3|reference|NA|CB4851|ngs_te_mapper|sr|100	+
II	3999852	3999854	Tc1|non-reference|NA|CB4851|ngs_te_mapper|sr|101	-
II	4154515	4154517	Tc1|non-reference|NA|CB4851|ngs_te_mapper|sr|102	+
II	4168679	4169607	Tc1|reference|NA|CB4851|ngs_te_mapper|sr|103	+
II	4408450	4408452	Tc1|non-reference|NA|CB4851|ngs_te_mapper|sr|104	+
II	4475649	4476899	MARINER3|reference|NA|CB4851|ngs_te_mapper|sr|105	+
II	4926868	4928107	MARINER2|reference|NA|CB4851|ngs_te_mapper|sr|106	+
II	5333534	5333536	Tc1|non-reference|NA|CB4851|ngs_te_mapper|sr|107	+
II	5670240	5670242	Tc1|non-reference|NA|CB4851|ngs_te_mapper|sr|108	+
II	5703808	5703810	Tc1|non-reference|NA|CB4851|ngs_te_mapper|sr|109	-
II	5967363	5967365	Tc1|non-reference|NA|CB4851|ngs_te_mapper|sr|110	+
II	7078955	7081291	Tc3|reference|NA|CB4851|ngs_te_mapper|sr|111	+
II	7502296	7504632	Tc3|reference|NA|CB4851|ngs_te_mapper|sr|112	+
II	7516674	7518284	Tc1|reference|NA|CB4851|ngs_te_mapper|sr|113	+
II	7886697	7886700	Tc4v|non-reference|NA|CB4851|ngs_te_mapper|sr|114	-
II	7922552	7924154	Tc6|reference|NA|CB4851|ngs_te_mapper|sr|115	+
II	8286131	8286133	Tc1|non-reference|NA|CB4851|ngs_te_mapper|sr|116	+
II	8861944	8863548	Tc5|reference|NA|CB4851|ngs_te_mapper|sr|117	+
II	9137268	9137270	Tc1|non-reference|NA|CB4851|ngs_te_mapper|sr|118	+
II	10004675	10004677	Tc1|non-reference|NA|CB4851|ngs_te_mapper|sr|119	+
II	10335348	10335350	Tc1|non-reference|NA|CB4851|ngs_te_mapper|sr|120	+
II	10524338	10524340	Tc1|non-reference|NA|CB4851|ngs_te_mapper|sr|121	+
II	10683084	10683086	Tc1|non-reference|NA|CB4851|ngs_te_mapper|sr|122	-
II	10904485	10905726	MARINER2|reference|NA|CB4851|ngs_te_mapper|sr|123	+
II	11380417	11380419	Tc1|non-reference|NA|CB4851|ngs_te_mapper|sr|124	-
II	11837220	11837222	Tc2|non-reference|NA|CB4851|ngs_te_mapper|sr|125	-
II	12285358	12286966	Tc6|reference|NA|CB4851|ngs_te_mapper|sr|126	+
II	12520750	12522360	Tc1|reference|NA|CB4851|ngs_te_mapper|sr|127	+
II	12565012	12565014	Tc1|non-reference|NA|CB4851|ngs_te_mapper|sr|128	-
II	12750812	12752422	Tc1|reference|NA|CB4851|ngs_te_mapper|sr|129	+
II	12994157	12994159	Tc1|non-reference|NA|CB4851|ngs_te_mapper|sr|130	-
II	13072463	13072465	Tc1|non-reference|NA|CB4851|ngs_te_mapper|sr|131	+
II	13292602	13292604	Tc1|non-reference|NA|CB4851|ngs_te_mapper|sr|132	-
II	13307613	13309171	Tc1|reference|NA|CB4851|ngs_te_mapper|sr|133	+
II	14160090	14161695	Tc5|reference|NA|CB4851|ngs_te_mapper|sr|134	+
II	15171974	15173215	MARINER2|reference|NA|CB4851|ngs_te_mapper|sr|135	+
II	15265982	15265984	Tc1|non-reference|NA|CB4851|ngs_te_mapper|sr|136	+
III	160888	161918	Tc5|reference|NA|CB4851|ngs_te_mapper|sr|137	+
III	612385	612387	Tc1|non-reference|NA|CB4851|ngs_te_mapper|sr|138	-
III	706007	706009	Tc1|non-reference|NA|CB4851|ngs_te_mapper|sr|139	+
III	941951	941953	Tc1|non-reference|NA|CB4851|ngs_te_mapper|sr|140	+
III	1122292	1122294	Tc2|non-reference|NA|CB4851|ngs_te_mapper|sr|141	-
III	1443313	1443315	Tc1|non-reference|NA|CB4851|ngs_te_mapper|sr|142	+
III	2077723	2077725	Tc1|non-reference|NA|CB4851|ngs_te_mapper|sr|143	+
III	2119193	2120803	Tc1|reference|NA|CB4851|ngs_te_mapper|sr|144	+
III	2906907	2906909	Tc1|non-reference|NA|CB4851|ngs_te_mapper|sr|145	-
III	3543893	3545144	MARINER3|reference|NA|CB4851|ngs_te_mapper|sr|146	+
III	3940836	3940838	Tc1|non-reference|NA|CB4851|ngs_te_mapper|sr|147	+
III	4413354	4413356	Tc1|non-reference|NA|CB4851|ngs_te_mapper|sr|148	+
III	4826434	4826436	Tc1|non-reference|NA|CB4851|ngs_te_mapper|sr|149	+
III	4838538	4838540	Tc1|non-reference|NA|CB4851|ngs_te_mapper|sr|150	-
III	5057543	5057545	Tc1|non-reference|NA|CB4851|ngs_te_mapper|sr|151	-
III	5788221	5789812	Tc6|reference|NA|CB4851|ngs_te_mapper|sr|152	+
III	6575793	6577034	MARINER2|reference|NA|CB4851|ngs_te_mapper|sr|153	+
III	6640096	6640098	Tc2|non-reference|NA|CB4851|ngs_te_mapper|sr|154	-
III	7011451	7011453	Tc1|non-reference|NA|CB4851|ngs_te_mapper|sr|155	+
III	7080288	7080290	Tc1|non-reference|NA|CB4851|ngs_te_mapper|sr|156	+
III	7477245	7478496	MARINER5|reference|NA|CB4851|ngs_te_mapper|sr|157	+
III	7535784	7535786	Tc1|non-reference|NA|CB4851|ngs_te_mapper|sr|158	-
III	7755359	7755361	Tc1|non-reference|NA|CB4851|ngs_te_mapper|sr|159	+
III	7878466	7878468	Tc1|non-reference|NA|CB4851|ngs_te_mapper|sr|160	+
III	7888432	7888434	Tc1|non-reference|NA|CB4851|ngs_te_mapper|sr|161	+
III	8297805	8297807	Tc1|non-reference|NA|CB4851|ngs_te_mapper|sr|162	+
III	8457848	8457850	Tc2|non-reference|NA|CB4851|ngs_te_mapper|sr|163	-
III	8694364	8696699	Tc3|reference|NA|CB4851|ngs_te_mapper|sr|164	+
III	9136467	9136469	Tc1|non-reference|NA|CB4851|ngs_te_mapper|sr|165	+
III	9222582	9222584	Tc1|non-reference|NA|CB4851|ngs_te_mapper|sr|166	NA
III	9276929	9276931	Tc1|non-reference|NA|CB4851|ngs_te_mapper|sr|167	+
III	9574238	9575660	Tc5|reference|NA|CB4851|ngs_te_mapper|sr|168	+
III	9609134	9609136	Tc1|non-reference|NA|CB4851|ngs_te_mapper|sr|169	+
III	10046505	10046507	Tc1|non-reference|NA|CB4851|ngs_te_mapper|sr|170	-
III	10828938	10828940	Tc1|non-reference|NA|CB4851|ngs_te_mapper|sr|171	+
III	11312927	11312929	Tc1|non-reference|NA|CB4851|ngs_te_mapper|sr|172	-
III	11442853	11442855	Tc1|non-reference|NA|CB4851|ngs_te_mapper|sr|173	-
III	11605281	11607617	Tc3|reference|NA|CB4851|ngs_te_mapper|sr|174	+
III	11706529	11706531	Tc1|non-reference|NA|CB4851|ngs_te_mapper|sr|175	-
III	12863106	12863108	Tc1|non-reference|NA|CB4851|ngs_te_mapper|sr|176	-
III	13025787	13025789	Tc1|non-reference|NA|CB4851|ngs_te_mapper|sr|177	+
III	13248971	13248973	Tc1|non-reference|NA|CB4851|ngs_te_mapper|sr|178	+
III	13522043	13523650	Tc4v|reference|NA|CB4851|ngs_te_mapper|sr|179	+
III	13545379	13545381	Tc1|non-reference|NA|CB4851|ngs_te_mapper|sr|180	+
III	13628482	13628484	Tc1|non-reference|NA|CB4851|ngs_te_mapper|sr|181	+
III	13752864	13752866	Tc1|non-reference|NA|CB4851|ngs_te_mapper|sr|182	-
III	13775400	13777022	Tc6|reference|NA|CB4851|ngs_te_mapper|sr|183	+
IV	104868	104870	Tc1|non-reference|NA|CB4851|ngs_te_mapper|sr|184	+
IV	300531	300533	Tc1|non-reference|NA|CB4851|ngs_te_mapper|sr|185	-
IV	344790	344792	Tc1|non-reference|NA|CB4851|ngs_te_mapper|sr|186	-
IV	413402	413404	Tc1|non-reference|NA|CB4851|ngs_te_mapper|sr|187	-
IV	514198	514200	Tc1|non-reference|NA|CB4851|ngs_te_mapper|sr|188	+
IV	645175	645177	Tc1|non-reference|NA|CB4851|ngs_te_mapper|sr|189	+
IV	1119619	1119621	Tc1|non-reference|NA|CB4851|ngs_te_mapper|sr|190	+
IV	1123930	1123932	Tc2|non-reference|NA|CB4851|ngs_te_mapper|sr|191	+
IV	1250787	1250789	Tc1|non-reference|NA|CB4851|ngs_te_mapper|sr|192	-
IV	1387687	1387689	Tc1|non-reference|NA|CB4851|ngs_te_mapper|sr|193	-
IV	2288510	2288513	Tc4v|non-reference|NA|CB4851|ngs_te_mapper|sr|194	-
IV	3197666	3197668	Tc1|non-reference|NA|CB4851|ngs_te_mapper|sr|195	-
IV	3480335	3480337	Tc1|non-reference|NA|CB4851|ngs_te_mapper|sr|196	+
IV	3919207	3919209	Tc1|non-reference|NA|CB4851|ngs_te_mapper|sr|197	-
IV	4119930	4119932	Tc1|non-reference|NA|CB4851|ngs_te_mapper|sr|198	-
IV	4500418	4502014	Tc6|reference|NA|CB4851|ngs_te_mapper|sr|199	+
IV	4617559	4617865	Tc4v|reference|NA|CB4851|ngs_te_mapper|sr|200	+
IV	4919384	4919386	Tc1|non-reference|NA|CB4851|ngs_te_mapper|sr|201	-
IV	5114996	5114998	Tc1|non-reference|NA|CB4851|ngs_te_mapper|sr|202	+
IV	5437157	5437159	Tc1|non-reference|NA|CB4851|ngs_te_mapper|sr|203	+
IV	5613055	5613057	Tc1|non-reference|NA|CB4851|ngs_te_mapper|sr|204	+
IV	5962891	5962893	Tc3|non-reference|NA|CB4851|ngs_te_mapper|sr|205	+
IV	6224374	6224376	Tc1|non-reference|NA|CB4851|ngs_te_mapper|sr|206	-
IV	6388146	6388148	Tc1|non-reference|NA|CB4851|ngs_te_mapper|sr|207	-
IV	6392684	6392686	Tc1|non-reference|NA|CB4851|ngs_te_mapper|sr|208	+
IV	6660723	6660725	Tc1|non-reference|NA|CB4851|ngs_te_mapper|sr|209	+
IV	6666983	6666985	Tc2|non-reference|NA|CB4851|ngs_te_mapper|sr|210	-
IV	6947616	6947618	Tc1|non-reference|NA|CB4851|ngs_te_mapper|sr|211	+
IV	6996859	6996861	Tc1|non-reference|NA|CB4851|ngs_te_mapper|sr|212	-
IV	7050842	7050844	Tc1|non-reference|NA|CB4851|ngs_te_mapper|sr|213	+
IV	7352245	7352247	Tc1|non-reference|NA|CB4851|ngs_te_mapper|sr|214	-
IV	7393792	7393794	Tc1|non-reference|NA|CB4851|ngs_te_mapper|sr|215	-
IV	7499845	7499847	Tc1|non-reference|NA|CB4851|ngs_te_mapper|sr|216	-
IV	7722967	7722969	Tc1|non-reference|NA|CB4851|ngs_te_mapper|sr|217	-
IV	8145800	8145802	Tc1|non-reference|NA|CB4851|ngs_te_mapper|sr|218	+
IV	8441380	8442982	Tc6|reference|NA|CB4851|ngs_te_mapper|sr|219	+
IV	8572853	8572855	Tc2|non-reference|NA|CB4851|ngs_te_mapper|sr|220	NA
IV	8573849	8573867	Tc1|non-reference|NA|CB4851|ngs_te_mapper|sr|221	-
IV	8573999	8574017	Tc1|non-reference|NA|CB4851|ngs_te_mapper|sr|222	+
IV	8579210	8579212	Tc1|non-reference|NA|CB4851|ngs_te_mapper|sr|223	-
IV	9483817	9483819	Tc1|non-reference|NA|CB4851|ngs_te_mapper|sr|224	-
IV	9502724	9503965	MARINER2|reference|NA|CB4851|ngs_te_mapper|sr|225	+
IV	9685263	9686873	Tc1|reference|NA|CB4851|ngs_te_mapper|sr|226	+
IV	9698420	9698422	Tc1|non-reference|NA|CB4851|ngs_te_mapper|sr|227	-
IV	9912943	9912945	Tc1|non-reference|NA|CB4851|ngs_te_mapper|sr|228	-
IV	9916451	9916453	Tc1|non-reference|NA|CB4851|ngs_te_mapper|sr|229	-
IV	10117115	10117117	Tc2|non-reference|NA|CB4851|ngs_te_mapper|sr|230	+
IV	10249015	10249017	Tc1|non-reference|NA|CB4851|ngs_te_mapper|sr|231	+
IV	10468241	10468243	Tc1|non-reference|NA|CB4851|ngs_te_mapper|sr|232	+
IV	10630005	10630007	Tc1|non-reference|NA|CB4851|ngs_te_mapper|sr|233	+
IV	10846488	10846490	Tc1|non-reference|NA|CB4851|ngs_te_mapper|sr|234	+
IV	10900693	10900701	Tc1|non-reference|NA|CB4851|ngs_te_mapper|sr|236	-
IV	10900693	10900695	Tc1|non-reference|NA|CB4851|ngs_te_mapper|sr|237	-
IV	10900693	10900697	Tc1|non-reference|NA|CB4851|ngs_te_mapper|sr|235	-
IV	10981299	10981301	Tc2|non-reference|NA|CB4851|ngs_te_mapper|sr|238	-
IV	11387515	11387517	Tc1|non-reference|NA|CB4851|ngs_te_mapper|sr|239	+
IV	11446788	11446790	Tc1|non-reference|NA|CB4851|ngs_te_mapper|sr|240	+
IV	11711051	11711053	Tc1|non-reference|NA|CB4851|ngs_te_mapper|sr|241	-
IV	11756432	11756434	Tc1|non-reference|NA|CB4851|ngs_te_mapper|sr|242	+
IV	11808882	11808884	Tc1|non-reference|NA|CB4851|ngs_te_mapper|sr|243	-
IV	11869464	11870704	MARINER2|reference|NA|CB4851|ngs_te_mapper|sr|244	+
IV	11874480	11874482	Tc1|non-reference|NA|CB4851|ngs_te_mapper|sr|245	+
IV	12509829	12512165	Tc3|reference|NA|CB4851|ngs_te_mapper|sr|246	+
IV	12538521	12538523	Tc1|non-reference|NA|CB4851|ngs_te_mapper|sr|247	-
IV	12798232	12798234	Tc1|non-reference|NA|CB4851|ngs_te_mapper|sr|248	-
IV	12883498	12883500	Tc1|non-reference|NA|CB4851|ngs_te_mapper|sr|249	-
IV	12952410	12952412	Tc1|non-reference|NA|CB4851|ngs_te_mapper|sr|250	-
IV	13120622	13120624	Tc2|non-reference|NA|CB4851|ngs_te_mapper|sr|251	-
IV	13544030	13544032	Tc1|non-reference|NA|CB4851|ngs_te_mapper|sr|252	-
IV	13670846	13672086	MARINER2|reference|NA|CB4851|ngs_te_mapper|sr|253	+
IV	13802472	13803688	MARINER3|reference|NA|CB4851|ngs_te_mapper|sr|254	+
IV	13815051	13817387	Tc3|reference|NA|CB4851|ngs_te_mapper|sr|255	+
IV	13935620	13935622	Tc2|non-reference|NA|CB4851|ngs_te_mapper|sr|256	-
IV	14175088	14175090	Tc1|non-reference|NA|CB4851|ngs_te_mapper|sr|257	+
IV	14864963	14864965	Tc1|non-reference|NA|CB4851|ngs_te_mapper|sr|258	+
IV	14879835	14879838	Tc4v|non-reference|NA|CB4851|ngs_te_mapper|sr|259	-
IV	14903339	14903341	Tc1|non-reference|NA|CB4851|ngs_te_mapper|sr|260	+
IV	15137806	15137808	Tc1|non-reference|NA|CB4851|ngs_te_mapper|sr|261	-
IV	15484099	15485709	Tc1|reference|NA|CB4851|ngs_te_mapper|sr|262	+
IV	16888743	16888745	Tc1|non-reference|NA|CB4851|ngs_te_mapper|sr|263	+
IV	17412747	17412749	Tc1|non-reference|NA|CB4851|ngs_te_mapper|sr|264	+
V	263489	263491	Tc1|non-reference|NA|CB4851|ngs_te_mapper|sr|265	+
V	286949	286951	Tc1|non-reference|NA|CB4851|ngs_te_mapper|sr|266	-
V	437118	437120	Tc1|non-reference|NA|CB4851|ngs_te_mapper|sr|267	-
V	552031	552033	Tc1|non-reference|NA|CB4851|ngs_te_mapper|sr|268	-
V	812767	812769	Tc2|non-reference|NA|CB4851|ngs_te_mapper|sr|269	-
V	1105698	1105700	Tc1|non-reference|NA|CB4851|ngs_te_mapper|sr|270	-
V	2131507	2131509	Tc1|non-reference|NA|CB4851|ngs_te_mapper|sr|271	-
V	2172676	2173917	MARINER2|reference|NA|CB4851|ngs_te_mapper|sr|272	+
V	2440779	2440781	Tc1|non-reference|NA|CB4851|ngs_te_mapper|sr|273	+
V	2549058	2549060	Tc1|non-reference|NA|CB4851|ngs_te_mapper|sr|274	-
V	2595540	2595542	Tc1|non-reference|NA|CB4851|ngs_te_mapper|sr|275	+
V	2848914	2848916	Tc1|non-reference|NA|CB4851|ngs_te_mapper|sr|276	+
V	3048909	3050514	Tc6|reference|NA|CB4851|ngs_te_mapper|sr|277	+
V	3099775	3099778	Tc4v|non-reference|NA|CB4851|ngs_te_mapper|sr|278	-
V	3187856	3187858	Tc1|non-reference|NA|CB4851|ngs_te_mapper|sr|279	+
V	3265315	3265317	Tc1|non-reference|NA|CB4851|ngs_te_mapper|sr|280	+
V	3589464	3589466	Tc1|non-reference|NA|CB4851|ngs_te_mapper|sr|281	+
V	3590246	3591857	Tc1|reference|NA|CB4851|ngs_te_mapper|sr|282	+
V	3731660	3732911	MARINER3|reference|NA|CB4851|ngs_te_mapper|sr|283	+
V	3795227	3796468	MARINER2|reference|NA|CB4851|ngs_te_mapper|sr|284	+
V	3989847	3991457	Tc1|reference|NA|CB4851|ngs_te_mapper|sr|285	+
V	4046251	4046253	Tc1|non-reference|NA|CB4851|ngs_te_mapper|sr|286	-
V	4264753	4264755	Tc1|non-reference|NA|CB4851|ngs_te_mapper|sr|287	+
V	4312543	4313784	MARINER2|reference|NA|CB4851|ngs_te_mapper|sr|288	+
V	4433865	4433867	Tc1|non-reference|NA|CB4851|ngs_te_mapper|sr|289	-
V	4603251	4604502	MARINER3|reference|NA|CB4851|ngs_te_mapper|sr|290	+
V	4736866	4736868	Tc1|non-reference|NA|CB4851|ngs_te_mapper|sr|291	-
V	7056749	7057990	MARINER2|reference|NA|CB4851|ngs_te_mapper|sr|292	+
V	7250696	7250698	Tc1|non-reference|NA|CB4851|ngs_te_mapper|sr|293	-
V	7309917	7311342	Tc6|reference|NA|CB4851|ngs_te_mapper|sr|294	+
V	8998972	9000580	Tc5|reference|NA|CB4851|ngs_te_mapper|sr|295	+
V	9890334	9891244	Tc1|reference|NA|CB4851|ngs_te_mapper|sr|296	+
V	10078648	10079901	MARINER3|reference|NA|CB4851|ngs_te_mapper|sr|297	+
V	10187657	10189266	Tc1|reference|NA|CB4851|ngs_te_mapper|sr|298	+
V	10275524	10275526	Tc1|non-reference|NA|CB4851|ngs_te_mapper|sr|299	-
V	10284069	10285668	Tc6|reference|NA|CB4851|ngs_te_mapper|sr|300	+
V	10773896	10775126	MARINER2|reference|NA|CB4851|ngs_te_mapper|sr|301	+
V	10985838	10987428	Tc6|reference|NA|CB4851|ngs_te_mapper|sr|302	+
V	11096007	11096009	Tc1|non-reference|NA|CB4851|ngs_te_mapper|sr|303	+
V	11153697	11155106	Tc6|reference|NA|CB4851|ngs_te_mapper|sr|304	+
V	11155618	11155620	Tc1|non-reference|NA|CB4851|ngs_te_mapper|sr|305	-
V	11288627	11290291	Tc1|reference|NA|CB4851|ngs_te_mapper|sr|306	+
V	11324592	11326197	Tc6|reference|NA|CB4851|ngs_te_mapper|sr|307	+
V	11792646	11792648	Tc1|non-reference|NA|CB4851|ngs_te_mapper|sr|308	-
V	13037059	13038654	Tc5|reference|NA|CB4851|ngs_te_mapper|sr|309	+
V	13064067	13064069	Tc1|non-reference|NA|CB4851|ngs_te_mapper|sr|310	+
V	13270546	13272150	Tc5|reference|NA|CB4851|ngs_te_mapper|sr|311	+
V	13521253	13521255	Tc1|non-reference|NA|CB4851|ngs_te_mapper|sr|312	NA
V	15022415	15023666	MARINER3|reference|NA|CB4851|ngs_te_mapper|sr|313	+
V	15160962	15160964	Tc1|non-reference|NA|CB4851|ngs_te_mapper|sr|314	-
V	15389492	15391093	Tc5|reference|NA|CB4851|ngs_te_mapper|sr|315	+
V	16047673	16047675	Tc1|non-reference|NA|CB4851|ngs_te_mapper|sr|316	-
V	16250665	16250667	Tc1|non-reference|NA|CB4851|ngs_te_mapper|sr|317	-
V	16312027	16313637	Tc1|reference|NA|CB4851|ngs_te_mapper|sr|318	+
V	16546885	16546887	Tc2|non-reference|NA|CB4851|ngs_te_mapper|sr|319	+
V	16586840	16586842	Tc1|non-reference|NA|CB4851|ngs_te_mapper|sr|320	+
V	16864689	16864691	Tc1|non-reference|NA|CB4851|ngs_te_mapper|sr|321	+
V	17095445	17097781	Tc3|reference|NA|CB4851|ngs_te_mapper|sr|322	+
V	17520017	17520019	Tc1|non-reference|NA|CB4851|ngs_te_mapper|sr|323	+
V	17641680	17648678	TURMOIL2|reference|NA|CB4851|ngs_te_mapper|sr|324	+
V	17805799	17807409	Tc1|reference|NA|CB4851|ngs_te_mapper|sr|325	+
V	17838951	17838953	Tc1|non-reference|NA|CB4851|ngs_te_mapper|sr|326	-
V	18427555	18429891	Tc3|reference|NA|CB4851|ngs_te_mapper|sr|327	+
V	18485499	18486312	Tc4v|reference|NA|CB4851|ngs_te_mapper|sr|328	+
V	18615326	18616274	Tc5|reference|NA|CB4851|ngs_te_mapper|sr|329	+
V	18742631	18743872	MARINER2|reference|NA|CB4851|ngs_te_mapper|sr|330	+
V	18887968	18888856	Tc4v|reference|NA|CB4851|ngs_te_mapper|sr|331	+
V	19579890	19581211	Tc5|reference|NA|CB4851|ngs_te_mapper|sr|332	+
V	19851129	19853203	Tc2|reference|NA|CB4851|ngs_te_mapper|sr|333	+
V	19969976	19972050	Tc2|reference|NA|CB4851|ngs_te_mapper|sr|334	+
V	20485994	20485996	Tc2|non-reference|NA|CB4851|ngs_te_mapper|sr|335	-
V	20510008	20513528	Tc4v|reference|NA|CB4851|ngs_te_mapper|sr|336	+
V	20591274	20591276	Tc1|non-reference|NA|CB4851|ngs_te_mapper|sr|337	+
X	53230	54471	MARINER2|reference|NA|CB4851|ngs_te_mapper|sr|338	+
X	75214	75216	Tc1|non-reference|NA|CB4851|ngs_te_mapper|sr|339	+
X	446602	446604	Tc1|non-reference|NA|CB4851|ngs_te_mapper|sr|340	-
X	495187	495189	Tc1|non-reference|NA|CB4851|ngs_te_mapper|sr|341	+
X	653142	654773	Tc5|reference|NA|CB4851|ngs_te_mapper|sr|342	+
X	860069	860071	Tc1|non-reference|NA|CB4851|ngs_te_mapper|sr|343	-
X	896493	896495	Tc1|non-reference|NA|CB4851|ngs_te_mapper|sr|344	-
X	970338	970340	Tc1|non-reference|NA|CB4851|ngs_te_mapper|sr|345	+
X	1211166	1211168	Tc1|non-reference|NA|CB4851|ngs_te_mapper|sr|346	-
X	1238601	1238603	Tc1|non-reference|NA|CB4851|ngs_te_mapper|sr|347	+
X	2008468	2008470	Tc1|non-reference|NA|CB4851|ngs_te_mapper|sr|348	+
X	2237127	2237129	Tc1|non-reference|NA|CB4851|ngs_te_mapper|sr|349	+
X	2277607	2277609	Tc1|non-reference|NA|CB4851|ngs_te_mapper|sr|350	-
X	2497464	2497466	Tc1|non-reference|NA|CB4851|ngs_te_mapper|sr|351	-
X	2823444	2823446	Tc1|non-reference|NA|CB4851|ngs_te_mapper|sr|352	+
X	2862749	2862751	Tc1|non-reference|NA|CB4851|ngs_te_mapper|sr|353	-
X	3044772	3044774	Tc1|non-reference|NA|CB4851|ngs_te_mapper|sr|354	+
X	3128781	3130553	Tc3|reference|NA|CB4851|ngs_te_mapper|sr|355	+
X	3675231	3675233	Tc1|non-reference|NA|CB4851|ngs_te_mapper|sr|356	+
X	3702877	3702879	Tc1|non-reference|NA|CB4851|ngs_te_mapper|sr|357	+
X	4034595	4034597	Tc1|non-reference|NA|CB4851|ngs_te_mapper|sr|358	+
X	4040483	4040485	Tc1|non-reference|NA|CB4851|ngs_te_mapper|sr|359	+
X	4238364	4238366	Tc1|non-reference|NA|CB4851|ngs_te_mapper|sr|360	-
X	4280217	4280219	Tc1|non-reference|NA|CB4851|ngs_te_mapper|sr|361	-
X	4445866	4447468	Tc6|reference|NA|CB4851|ngs_te_mapper|sr|362	+
X	4744851	4744853	Tc1|non-reference|NA|CB4851|ngs_te_mapper|sr|363	+
X	4810176	4810178	Tc1|non-reference|NA|CB4851|ngs_te_mapper|sr|364	+
X	4875143	4875145	Tc1|non-reference|NA|CB4851|ngs_te_mapper|sr|365	-
X	4952354	4952356	Tc1|non-reference|NA|CB4851|ngs_te_mapper|sr|366	+
X	4969142	4969144	Tc1|non-reference|NA|CB4851|ngs_te_mapper|sr|367	+
X	5284183	5285789	Tc4v|reference|NA|CB4851|ngs_te_mapper|sr|368	+
X	5373749	5373751	Tc1|non-reference|NA|CB4851|ngs_te_mapper|sr|369	+
X	5405833	5405835	Tc1|non-reference|NA|CB4851|ngs_te_mapper|sr|370	+
X	5447740	5447742	Tc1|non-reference|NA|CB4851|ngs_te_mapper|sr|371	+
X	5585099	5585101	Tc1|non-reference|NA|CB4851|ngs_te_mapper|sr|372	+
X	5757135	5758376	MARINER2|reference|NA|CB4851|ngs_te_mapper|sr|373	+
X	6250000	6250002	Tc1|non-reference|NA|CB4851|ngs_te_mapper|sr|374	-
X	6279805	6279807	Tc1|non-reference|NA|CB4851|ngs_te_mapper|sr|375	-
X	6321762	6321764	Tc1|non-reference|NA|CB4851|ngs_te_mapper|sr|376	-
X	6353170	6353172	Tc1|non-reference|NA|CB4851|ngs_te_mapper|sr|377	-
X	6370915	6370918	Tc4v|non-reference|NA|CB4851|ngs_te_mapper|sr|378	-
X	6915254	6915256	Tc1|non-reference|NA|CB4851|ngs_te_mapper|sr|379	+
X	7030615	7030617	Tc1|non-reference|NA|CB4851|ngs_te_mapper|sr|380	-
X	7281901	7281903	Tc1|non-reference|NA|CB4851|ngs_te_mapper|sr|381	+
X	7633612	7633614	Tc1|non-reference|NA|CB4851|ngs_te_mapper|sr|382	+
X	7809551	7809553	Tc1|non-reference|NA|CB4851|ngs_te_mapper|sr|383	-
X	7933280	7933282	Tc1|non-reference|NA|CB4851|ngs_te_mapper|sr|384	-
X	8140543	8140545	Tc1|non-reference|NA|CB4851|ngs_te_mapper|sr|385	-
X	8351666	8351668	Tc1|non-reference|NA|CB4851|ngs_te_mapper|sr|386	+
X	8430785	8430787	Tc1|non-reference|NA|CB4851|ngs_te_mapper|sr|387	-
X	8629471	8629473	Tc1|non-reference|NA|CB4851|ngs_te_mapper|sr|388	-
X	8738996	8738998	Tc1|non-reference|NA|CB4851|ngs_te_mapper|sr|389	+
X	8758732	8758734	Tc1|non-reference|NA|CB4851|ngs_te_mapper|sr|390	-
X	8908028	8908030	Tc1|non-reference|NA|CB4851|ngs_te_mapper|sr|391	-
X	9040020	9040024	Tc1|non-reference|NA|CB4851|ngs_te_mapper|sr|392	-
X	9040022	9040024	Tc1|non-reference|NA|CB4851|ngs_te_mapper|sr|393	-
X	9156590	9156592	Tc1|non-reference|NA|CB4851|ngs_te_mapper|sr|394	+
X	9387494	9387496	Tc1|non-reference|NA|CB4851|ngs_te_mapper|sr|395	-
X	9504701	9504703	Tc1|non-reference|NA|CB4851|ngs_te_mapper|sr|396	-
X	10141471	10141473	Tc1|non-reference|NA|CB4851|ngs_te_mapper|sr|397	+
X	10174937	10174939	Tc1|non-reference|NA|CB4851|ngs_te_mapper|sr|398	+
X	10390499	10390501	Tc1|non-reference|NA|CB4851|ngs_te_mapper|sr|399	+
X	10422440	10422442	Tc1|non-reference|NA|CB4851|ngs_te_mapper|sr|400	-
X	10496575	10496577	Tc1|non-reference|NA|CB4851|ngs_te_mapper|sr|401	+
X	10549516	10549518	Tc1|non-reference|NA|CB4851|ngs_te_mapper|sr|402	+
X	10600266	10600268	Tc1|non-reference|NA|CB4851|ngs_te_mapper|sr|403	+
X	10614256	10614258	Tc1|non-reference|NA|CB4851|ngs_te_mapper|sr|404	+
X	10864726	10864728	Tc1|non-reference|NA|CB4851|ngs_te_mapper|sr|405	-
X	10878456	10878458	Tc1|non-reference|NA|CB4851|ngs_te_mapper|sr|406	+
X	10878456	10878460	Tc1|non-reference|NA|CB4851|ngs_te_mapper|sr|407	-
X	10941612	10941614	Tc1|non-reference|NA|CB4851|ngs_te_mapper|sr|408	+
X	11227781	11227895	Tc4v|reference|NA|CB4851|ngs_te_mapper|sr|409	NA
X	11599054	11599056	Tc1|non-reference|NA|CB4851|ngs_te_mapper|sr|410	+
X	11603332	11603334	Tc1|non-reference|NA|CB4851|ngs_te_mapper|sr|411	+
X	11629894	11629896	Tc1|non-reference|NA|CB4851|ngs_te_mapper|sr|412	+
X	11752354	11752356	Tc1|non-reference|NA|CB4851|ngs_te_mapper|sr|413	+
X	12047381	12047383	Tc1|non-reference|NA|CB4851|ngs_te_mapper|sr|414	+
X	12209119	12209121	Tc2|non-reference|NA|CB4851|ngs_te_mapper|sr|415	-
X	12285583	12285585	Tc1|non-reference|NA|CB4851|ngs_te_mapper|sr|416	-
X	12312908	12314498	MARINER4|reference|NA|CB4851|ngs_te_mapper|sr|417	+
X	12564968	12564970	Tc1|non-reference|NA|CB4851|ngs_te_mapper|sr|418	+
X	12589161	12589163	Tc1|non-reference|NA|CB4851|ngs_te_mapper|sr|419	-
X	12813683	12813685	Tc3|non-reference|NA|CB4851|ngs_te_mapper|sr|420	-
X	12855002	12856607	Tc5|reference|NA|CB4851|ngs_te_mapper|sr|421	+
X	12877249	12877251	Tc1|non-reference|NA|CB4851|ngs_te_mapper|sr|422	+
X	12889334	12889336	Tc1|non-reference|NA|CB4851|ngs_te_mapper|sr|423	+
X	13382340	13382342	Tc2|non-reference|NA|CB4851|ngs_te_mapper|sr|424	+
X	13406040	13406042	Tc1|non-reference|NA|CB4851|ngs_te_mapper|sr|425	+
X	13461942	13462478	MARINER5|reference|NA|CB4851|ngs_te_mapper|sr|426	+
X	13522485	13522487	Tc1|non-reference|NA|CB4851|ngs_te_mapper|sr|427	+
X	13526311	13526313	Tc1|non-reference|NA|CB4851|ngs_te_mapper|sr|428	+
X	13571955	13571957	Tc1|non-reference|NA|CB4851|ngs_te_mapper|sr|429	+
X	13660487	13660489	Tc1|non-reference|NA|CB4851|ngs_te_mapper|sr|430	+
X	13781210	13781212	Tc1|non-reference|NA|CB4851|ngs_te_mapper|sr|431	-
X	13797676	13797678	Tc1|non-reference|NA|CB4851|ngs_te_mapper|sr|432	+
X	13807507	13808927	Tc3|reference|NA|CB4851|ngs_te_mapper|sr|433	+
X	13837936	13837938	Tc1|non-reference|NA|CB4851|ngs_te_mapper|sr|434	-
X	13984978	13984980	Tc1|non-reference|NA|CB4851|ngs_te_mapper|sr|435	-
X	14039392	14039394	Tc1|non-reference|NA|CB4851|ngs_te_mapper|sr|436	-
X	14061436	14062749	Tc4v|reference|NA|CB4851|ngs_te_mapper|sr|437	+
X	14077396	14077398	Tc1|non-reference|NA|CB4851|ngs_te_mapper|sr|438	-
X	14185986	14185988	Tc1|non-reference|NA|CB4851|ngs_te_mapper|sr|439	+
X	14509274	14509276	Tc1|non-reference|NA|CB4851|ngs_te_mapper|sr|440	-
X	14629428	14629430	Tc1|non-reference|NA|CB4851|ngs_te_mapper|sr|441	+
X	14971519	14971521	Tc1|non-reference|NA|CB4851|ngs_te_mapper|sr|442	+
X	14998603	14998605	Tc1|non-reference|NA|CB4851|ngs_te_mapper|sr|443	-
X	15062149	15063742	Tc6|reference|NA|CB4851|ngs_te_mapper|sr|444	+
X	15194679	15194682	Tc4v|non-reference|NA|CB4851|ngs_te_mapper|sr|445	-
X	17002892	17002894	Tc1|non-reference|NA|CB4851|ngs_te_mapper|sr|446	+
X	17014013	17015254	MARINER2|reference|NA|CB4851|ngs_te_mapper|sr|447	+
X	17060640	17061881	MARINER2|reference|NA|CB4851|ngs_te_mapper|sr|448	+
a	DNA strand orientation: "+" = positive strand; "-" = negative strand; "NA" = DNA strand not specified by caller

## Sheet: CB4851_ngs_te_mapper2
CHROMOSOME	START POSITION	STOP POSITION	DESCRIPTION OF TE CALL	STRAND ORIENTATIONa
I	185098	188148	Tc4v|reference|NA|CB4851|ngs_te_mapper2|sr|1	+
I	216923	217647	TURMOIL1|reference|NA|CB4851|ngs_te_mapper2|sr|2	-
I	296090	296092	Tc1|non-reference|1.0|CB4851|ngs_te_mapper2|sr|3	-
I	598760	601097	Tc3|reference|NA|CB4851|ngs_te_mapper2|sr|4	-
I	668026	668028	Tc1|non-reference|0.93|CB4851|ngs_te_mapper2|sr|5	+
I	931690	932936	MARINER2|reference|NA|CB4851|ngs_te_mapper2|sr|6	+
I	1257131	1257133	Tc1|non-reference|1.0|CB4851|ngs_te_mapper2|sr|7	-
I	1465959	1465961	Tc1|non-reference|0.95|CB4851|ngs_te_mapper2|sr|8	-
I	1998046	1999637	Tc6|reference|NA|CB4851|ngs_te_mapper2|sr|9	+
I	2250840	2250843	Tc1|non-reference|0.96|CB4851|ngs_te_mapper2|sr|10	+
I	2274353	2274357	Tc1|non-reference|1.0|CB4851|ngs_te_mapper2|sr|11	+
I	2348773	2348776	Tc1|non-reference|0.95|CB4851|ngs_te_mapper2|sr|12	+
I	2564277	2564281	Tc1|non-reference|0.96|CB4851|ngs_te_mapper2|sr|13	+
I	2581141	2581147	Tc1|non-reference|1.0|CB4851|ngs_te_mapper2|sr|14	+
I	2742773	2742775	Tc1|non-reference|1.0|CB4851|ngs_te_mapper2|sr|15	-
I	3138398	3138400	Tc1|non-reference|0.97|CB4851|ngs_te_mapper2|sr|16	+
I	3326312	3326316	Tc1|non-reference|1.0|CB4851|ngs_te_mapper2|sr|17	-
I	3637884	3637886	Tc1|non-reference|0.22|CB4851|ngs_te_mapper2|sr|18	+
I	3766665	3766667	Tc1|non-reference|0.77|CB4851|ngs_te_mapper2|sr|19	-
I	4098356	4099335	MARINER5|reference|NA|CB4851|ngs_te_mapper2|sr|20	+
I	4425543	4425545	Tc1|non-reference|1.0|CB4851|ngs_te_mapper2|sr|21	+
I	4505017	4505019	Tc1|non-reference|1.0|CB4851|ngs_te_mapper2|sr|22	+
I	4562636	4562638	Tc1|non-reference|1.0|CB4851|ngs_te_mapper2|sr|23	+
I	4752021	4753267	MARINER2|reference|NA|CB4851|ngs_te_mapper2|sr|24	+
I	4881304	4881306	Tc1|non-reference|0.97|CB4851|ngs_te_mapper2|sr|25	+
I	4936435	4936437	Tc1|non-reference|1.0|CB4851|ngs_te_mapper2|sr|26	+
I	5019454	5019456	Tc1|non-reference|0.97|CB4851|ngs_te_mapper2|sr|27	-
I	5025793	5025796	Tc1|non-reference|1.0|CB4851|ngs_te_mapper2|sr|28	-
I	5075775	5075777	Tc1|non-reference|1.0|CB4851|ngs_te_mapper2|sr|29	-
I	5508814	5508816	Tc1|non-reference|1.0|CB4851|ngs_te_mapper2|sr|30	+
I	5888586	5888588	Tc1|non-reference|1.0|CB4851|ngs_te_mapper2|sr|31	+
I	6092718	6092720	Tc1|non-reference|1.0|CB4851|ngs_te_mapper2|sr|32	-
I	6125387	6125389	Tc1|non-reference|1.0|CB4851|ngs_te_mapper2|sr|33	+
I	6250668	6250670	Tc1|non-reference|0.98|CB4851|ngs_te_mapper2|sr|34	+
I	6670978	6670980	Tc1|non-reference|0.97|CB4851|ngs_te_mapper2|sr|35	-
I	6730841	6730844	Tc1|non-reference|0.93|CB4851|ngs_te_mapper2|sr|36	-
I	6974283	6974285	Tc1|non-reference|1.0|CB4851|ngs_te_mapper2|sr|37	+
I	7396124	7396126	Tc1|non-reference|0.99|CB4851|ngs_te_mapper2|sr|38	-
I	7406667	7406669	Tc1|non-reference|0.97|CB4851|ngs_te_mapper2|sr|39	-
I	7812085	7812087	Tc1|non-reference|1.0|CB4851|ngs_te_mapper2|sr|40	+
I	7842677	7846194	Tc4v|reference|NA|CB4851|ngs_te_mapper2|sr|41	+
I	7980330	7981520	MARINER3|reference|NA|CB4851|ngs_te_mapper2|sr|42	+
I	8147804	8147806	Tc1|non-reference|0.98|CB4851|ngs_te_mapper2|sr|43	+
I	8464483	8465739	MARINER3|reference|NA|CB4851|ngs_te_mapper2|sr|44	+
I	8858695	8858697	Tc1|non-reference|0.99|CB4851|ngs_te_mapper2|sr|45	+
I	8878909	8878911	Tc1|non-reference|1.0|CB4851|ngs_te_mapper2|sr|46	+
I	8991740	8991742	Tc1|non-reference|0.95|CB4851|ngs_te_mapper2|sr|47	+
I	9542337	9542339	Tc1|non-reference|0.82|CB4851|ngs_te_mapper2|sr|48	-
I	9637733	9638686	Tc6|reference|NA|CB4851|ngs_te_mapper2|sr|49	+
I	9679408	9682912	Tc4v|reference|NA|CB4851|ngs_te_mapper2|sr|50	+
I	9917261	9917263	Tc1|non-reference|0.98|CB4851|ngs_te_mapper2|sr|51	-
I	9919878	9919880	Tc1|non-reference|1.0|CB4851|ngs_te_mapper2|sr|52	-
I	10239327	10241663	Tc3|reference|NA|CB4851|ngs_te_mapper2|sr|53	+
I	10355690	10355693	Tc1|non-reference|0.96|CB4851|ngs_te_mapper2|sr|54	+
I	10528239	10529850	Tc1|reference|NA|CB4851|ngs_te_mapper2|sr|55	-
I	10979626	10979628	Tc2|non-reference|0.88|CB4851|ngs_te_mapper2|sr|56	-
I	11142279	11143242	Tc6|reference|NA|CB4851|ngs_te_mapper2|sr|57	+
I	11254522	11254524	Tc1|non-reference|0.99|CB4851|ngs_te_mapper2|sr|58	+
I	11539528	11539532	Tc1|non-reference|1.0|CB4851|ngs_te_mapper2|sr|59	-
I	11731072	11731074	Tc1|non-reference|0.92|CB4851|ngs_te_mapper2|sr|60	+
I	11797378	11797380	Tc1|non-reference|0.84|CB4851|ngs_te_mapper2|sr|61	+
I	11849276	11851613	Tc3|reference|NA|CB4851|ngs_te_mapper2|sr|62	-
I	11933251	11933255	Tc1|non-reference|0.88|CB4851|ngs_te_mapper2|sr|63	-
I	12029981	12029983	Tc1|non-reference|0.98|CB4851|ngs_te_mapper2|sr|64	+
I	12096386	12096388	Tc1|non-reference|0.99|CB4851|ngs_te_mapper2|sr|65	+
I	12226514	12226516	Tc1|non-reference|0.99|CB4851|ngs_te_mapper2|sr|66	+
I	12249176	12249180	Tc1|non-reference|1.0|CB4851|ngs_te_mapper2|sr|67	-
I	12299248	12299253	Tc1|non-reference|0.97|CB4851|ngs_te_mapper2|sr|68	-
I	12378740	12378742	Tc1|non-reference|0.4|CB4851|ngs_te_mapper2|sr|69	+
I	12401475	12402721	MARINER2|reference|NA|CB4851|ngs_te_mapper2|sr|70	-
I	12481326	12482902	Tc1|reference|NA|CB4851|ngs_te_mapper2|sr|71	-
I	13138317	13138322	Tc1|non-reference|1.0|CB4851|ngs_te_mapper2|sr|72	-
I	13162689	13164027	Tc6|reference|NA|CB4851|ngs_te_mapper2|sr|73	-
I	13212304	13213549	MARINER2|reference|NA|CB4851|ngs_te_mapper2|sr|74	-
I	13257877	13257879	Tc1|non-reference|0.95|CB4851|ngs_te_mapper2|sr|75	+
I	13276843	13276847	Tc1|non-reference|0.97|CB4851|ngs_te_mapper2|sr|76	+
I	13372188	13372190	Tc1|non-reference|1.0|CB4851|ngs_te_mapper2|sr|77	+
I	13395795	13395797	Tc1|non-reference|1.0|CB4851|ngs_te_mapper2|sr|78	-
I	13455974	13458310	Tc3|reference|NA|CB4851|ngs_te_mapper2|sr|79	+
I	13740031	13742366	Tc3|reference|NA|CB4851|ngs_te_mapper2|sr|80	-
I	13901753	13901755	Tc1|non-reference|0.98|CB4851|ngs_te_mapper2|sr|81	-
I	14002913	14002915	Tc1|non-reference|1.0|CB4851|ngs_te_mapper2|sr|82	+
I	14021875	14023486	Tc1|reference|NA|CB4851|ngs_te_mapper2|sr|83	+
I	14306597	14306600	Tc1|non-reference|0.97|CB4851|ngs_te_mapper2|sr|84	+
I	14369365	14369369	Tc1|non-reference|0.91|CB4851|ngs_te_mapper2|sr|85	-
I	14575361	14575363	Tc1|non-reference|1.0|CB4851|ngs_te_mapper2|sr|86	-
I	14869585	14869591	Tc1|non-reference|0.98|CB4851|ngs_te_mapper2|sr|87	-
I	14917364	14917368	Tc1|non-reference|0.99|CB4851|ngs_te_mapper2|sr|88	+
I	14970239	14970241	Tc1|non-reference|1.0|CB4851|ngs_te_mapper2|sr|89	-
I	14987323	14987327	Tc1|non-reference|1.0|CB4851|ngs_te_mapper2|sr|90	+
II	16022	18357	Tc3|reference|NA|CB4851|ngs_te_mapper2|sr|91	-
II	70704	70706	Tc1|non-reference|1.0|CB4851|ngs_te_mapper2|sr|92	-
II	135125	135129	Tc1|non-reference|0.99|CB4851|ngs_te_mapper2|sr|93	-
II	440467	440469	Tc1|non-reference|0.96|CB4851|ngs_te_mapper2|sr|94	-
II	478294	480629	Tc3|reference|NA|CB4851|ngs_te_mapper2|sr|95	+
II	668508	668511	Tc1|non-reference|1.0|CB4851|ngs_te_mapper2|sr|96	+
II	783940	783942	Tc1|non-reference|0.97|CB4851|ngs_te_mapper2|sr|97	+
II	792926	792930	Tc1|non-reference|0.97|CB4851|ngs_te_mapper2|sr|98	+
II	802093	802848	MARINER3|reference|NA|CB4851|ngs_te_mapper2|sr|99	-
II	1031685	1032931	MARINER2|reference|NA|CB4851|ngs_te_mapper2|sr|100	-
II	1185342	1185344	Tc1|non-reference|1.0|CB4851|ngs_te_mapper2|sr|101	-
II	1295872	1295874	Tc1|non-reference|0.98|CB4851|ngs_te_mapper2|sr|102	+
II	1396416	1396418	Tc1|non-reference|1.0|CB4851|ngs_te_mapper2|sr|103	-
II	1490042	1490044	Tc1|non-reference|1.0|CB4851|ngs_te_mapper2|sr|104	+
II	1503869	1503873	Tc1|non-reference|1.0|CB4851|ngs_te_mapper2|sr|105	+
II	1534419	1534422	Tc1|non-reference|1.0|CB4851|ngs_te_mapper2|sr|106	-
II	1604910	1604911	Tc1|non-reference|1.0|CB4851|ngs_te_mapper2|sr|107	+
II	1721730	1721732	Tc1|non-reference|0.98|CB4851|ngs_te_mapper2|sr|108	+
II	1827276	1828886	Tc6|reference|NA|CB4851|ngs_te_mapper2|sr|109	+
II	1899850	1899854	Tc1|non-reference|1.0|CB4851|ngs_te_mapper2|sr|110	+
II	1935480	1937092	Tc1|reference|NA|CB4851|ngs_te_mapper2|sr|111	+
II	2042579	2042581	Tc1|non-reference|0.94|CB4851|ngs_te_mapper2|sr|112	+
II	2284258	2285318	MARINER5|reference|NA|CB4851|ngs_te_mapper2|sr|113	+
II	2332884	2332886	Tc1|non-reference|0.94|CB4851|ngs_te_mapper2|sr|114	+
II	2425689	2425691	Tc1|non-reference|0.87|CB4851|ngs_te_mapper2|sr|115	-
II	2540653	2540655	Tc1|non-reference|0.98|CB4851|ngs_te_mapper2|sr|116	-
II	2974516	2974518	Tc1|non-reference|1.0|CB4851|ngs_te_mapper2|sr|117	+
II	2980282	2982620	Tc3|reference|NA|CB4851|ngs_te_mapper2|sr|118	+
II	3116255	3116257	Tc1|non-reference|0.91|CB4851|ngs_te_mapper2|sr|119	-
II	3154070	3154074	Tc1|non-reference|1.0|CB4851|ngs_te_mapper2|sr|120	+
II	3226538	3228875	Tc3|reference|NA|CB4851|ngs_te_mapper2|sr|121	+
II	3260047	3260049	Tc1|non-reference|1.0|CB4851|ngs_te_mapper2|sr|122	-
II	3304060	3304064	Tc1|non-reference|1.0|CB4851|ngs_te_mapper2|sr|123	-
II	3456156	3457379	MARINER2|reference|NA|CB4851|ngs_te_mapper2|sr|124	-
II	3565596	3565599	Tc1|non-reference|0.96|CB4851|ngs_te_mapper2|sr|125	-
II	3601657	3602903	MARINER2|reference|NA|CB4851|ngs_te_mapper2|sr|126	-
II	3769111	3770721	Tc6|reference|NA|CB4851|ngs_te_mapper2|sr|127	+
II	3799031	3799033	Tc1|non-reference|0.95|CB4851|ngs_te_mapper2|sr|128	+
II	3939320	3941657	Tc3|reference|NA|CB4851|ngs_te_mapper2|sr|129	+
II	3972460	3972465	Tc1|non-reference|0.96|CB4851|ngs_te_mapper2|sr|130	-
II	3999852	3999854	Tc1|non-reference|1.0|CB4851|ngs_te_mapper2|sr|131	-
II	4094256	4094260	Tc1|non-reference|1.0|CB4851|ngs_te_mapper2|sr|132	-
II	4154515	4154517	Tc1|non-reference|0.98|CB4851|ngs_te_mapper2|sr|133	+
II	4168678	4169607	Tc1|reference|NA|CB4851|ngs_te_mapper2|sr|134	+
II	4408450	4408452	Tc1|non-reference|0.96|CB4851|ngs_te_mapper2|sr|135	+
II	4475646	4476902	MARINER3|reference|NA|CB4851|ngs_te_mapper2|sr|136	+
II	4926865	4928109	MARINER2|reference|NA|CB4851|ngs_te_mapper2|sr|137	+
II	5333534	5333536	Tc1|non-reference|0.4|CB4851|ngs_te_mapper2|sr|138	+
II	5670240	5670242	Tc1|non-reference|1.0|CB4851|ngs_te_mapper2|sr|139	+
II	5703808	5703810	Tc1|non-reference|0.39|CB4851|ngs_te_mapper2|sr|140	-
II	5747880	5747883	Tc1|non-reference|0.64|CB4851|ngs_te_mapper2|sr|141	-
II	5967363	5967365	Tc1|non-reference|0.23|CB4851|ngs_te_mapper2|sr|142	+
II	6172973	6172977	Tc1|non-reference|0.32|CB4851|ngs_te_mapper2|sr|143	+
II	6571222	6572833	Tc1|reference|NA|CB4851|ngs_te_mapper2|sr|144	-
II	7206125	7206128	Tc1|non-reference|0.99|CB4851|ngs_te_mapper2|sr|145	-
II	7502295	7504632	Tc3|reference|NA|CB4851|ngs_te_mapper2|sr|146	-
II	7516673	7518284	Tc1|reference|NA|CB4851|ngs_te_mapper2|sr|147	-
II	7592933	7592937	Tc1|non-reference|0.99|CB4851|ngs_te_mapper2|sr|148	+
II	7922551	7924154	Tc6|reference|NA|CB4851|ngs_te_mapper2|sr|149	+
II	8500826	8500829	Tc1|non-reference|1.0|CB4851|ngs_te_mapper2|sr|150	+
II	9137268	9137270	Tc1|non-reference|0.99|CB4851|ngs_te_mapper2|sr|151	+
II	9575576	9575579	Tc1|non-reference|0.99|CB4851|ngs_te_mapper2|sr|152	+
II	9665974	9665977	Tc1|non-reference|0.93|CB4851|ngs_te_mapper2|sr|153	+
II	10004675	10004677	Tc1|non-reference|0.98|CB4851|ngs_te_mapper2|sr|154	+
II	10335348	10335350	Tc1|non-reference|0.96|CB4851|ngs_te_mapper2|sr|155	+
II	10524338	10524340	Tc1|non-reference|0.63|CB4851|ngs_te_mapper2|sr|156	+
II	10683084	10683086	Tc1|non-reference|0.98|CB4851|ngs_te_mapper2|sr|157	-
II	10904482	10905728	MARINER2|reference|NA|CB4851|ngs_te_mapper2|sr|158	+
II	11837220	11837222	Tc2|non-reference|1.0|CB4851|ngs_te_mapper2|sr|159	-
II	12249487	12250742	MARINER3|reference|NA|CB4851|ngs_te_mapper2|sr|160	-
II	12285357	12286966	Tc6|reference|NA|CB4851|ngs_te_mapper2|sr|161	+
II	12520749	12522360	Tc1|reference|NA|CB4851|ngs_te_mapper2|sr|162	+
II	12565012	12565014	Tc1|non-reference|1.0|CB4851|ngs_te_mapper2|sr|163	-
II	12994157	12994159	Tc1|non-reference|0.99|CB4851|ngs_te_mapper2|sr|164	-
II	13072463	13072465	Tc1|non-reference|1.0|CB4851|ngs_te_mapper2|sr|165	+
II	13292602	13292604	Tc1|non-reference|0.99|CB4851|ngs_te_mapper2|sr|166	-
II	13307612	13309171	Tc1|reference|NA|CB4851|ngs_te_mapper2|sr|167	+
II	13625611	13625615	Tc1|non-reference|0.99|CB4851|ngs_te_mapper2|sr|168	-
II	14016724	14016728	Tc1|non-reference|0.99|CB4851|ngs_te_mapper2|sr|169	-
II	14538798	14539959	Tc6|reference|NA|CB4851|ngs_te_mapper2|sr|170	-
II	15171971	15173218	MARINER2|reference|NA|CB4851|ngs_te_mapper2|sr|171	+
II	15265982	15265984	Tc1|non-reference|0.17|CB4851|ngs_te_mapper2|sr|172	+
III	432064	432068	Tc1|non-reference|1.0|CB4851|ngs_te_mapper2|sr|173	-
III	503020	504278	MARINER3|reference|NA|CB4851|ngs_te_mapper2|sr|174	+
III	612385	612387	Tc1|non-reference|0.99|CB4851|ngs_te_mapper2|sr|175	-
III	706007	706009	Tc1|non-reference|0.93|CB4851|ngs_te_mapper2|sr|176	+
III	941830	943059	MARINER4|reference|NA|CB4851|ngs_te_mapper2|sr|177	-
III	1122292	1122294	Tc2|non-reference|1.0|CB4851|ngs_te_mapper2|sr|178	-
III	1122893	1124136	MARINER2|reference|NA|CB4851|ngs_te_mapper2|sr|179	-
III	1443313	1443315	Tc1|non-reference|1.0|CB4851|ngs_te_mapper2|sr|180	+
III	1579373	1580222	Tc6|reference|NA|CB4851|ngs_te_mapper2|sr|181	-
III	2055540	2056711	MARINER3|reference|NA|CB4851|ngs_te_mapper2|sr|182	-
III	2119192	2120803	Tc1|reference|NA|CB4851|ngs_te_mapper2|sr|183	+
III	2906907	2906909	Tc1|non-reference|0.95|CB4851|ngs_te_mapper2|sr|184	-
III	2918406	2918410	Tc1|non-reference|1.0|CB4851|ngs_te_mapper2|sr|185	+
III	3543889	3545147	MARINER3|reference|NA|CB4851|ngs_te_mapper2|sr|186	+
III	3674549	3674552	Tc1|non-reference|1.0|CB4851|ngs_te_mapper2|sr|187	+
III	3859330	3860576	MARINER2|reference|NA|CB4851|ngs_te_mapper2|sr|188	-
III	3940836	3940838	Tc1|non-reference|1.0|CB4851|ngs_te_mapper2|sr|189	+
III	4082493	4082496	Tc1|non-reference|0.98|CB4851|ngs_te_mapper2|sr|190	+
III	4298087	4299333	MARINER2|reference|NA|CB4851|ngs_te_mapper2|sr|191	-
III	4395494	4395497	Tc1|non-reference|1.0|CB4851|ngs_te_mapper2|sr|192	-
III	4413354	4413356	Tc1|non-reference|1.0|CB4851|ngs_te_mapper2|sr|193	+
III	4826434	4826436	Tc1|non-reference|1.0|CB4851|ngs_te_mapper2|sr|194	+
III	4838538	4838540	Tc1|non-reference|0.99|CB4851|ngs_te_mapper2|sr|195	-
III	4845242	4845246	Tc1|non-reference|0.97|CB4851|ngs_te_mapper2|sr|196	+
III	5057543	5057545	Tc1|non-reference|0.95|CB4851|ngs_te_mapper2|sr|197	-
III	5098171	5098767	MARINER5|reference|NA|CB4851|ngs_te_mapper2|sr|198	+
III	5282437	5283492	Tc6|reference|NA|CB4851|ngs_te_mapper2|sr|199	+
III	5459465	5461071	Tc6|reference|NA|CB4851|ngs_te_mapper2|sr|200	-
III	6240028	6240032	Tc1|non-reference|1.0|CB4851|ngs_te_mapper2|sr|201	-
III	6575790	6577036	MARINER2|reference|NA|CB4851|ngs_te_mapper2|sr|202	+
III	6601647	6601651	Tc1|non-reference|1.0|CB4851|ngs_te_mapper2|sr|203	+
III	6640096	6640098	Tc2|non-reference|1.0|CB4851|ngs_te_mapper2|sr|204	-
III	6796630	6796634	Tc1|non-reference|1.0|CB4851|ngs_te_mapper2|sr|205	+
III	7011451	7011453	Tc1|non-reference|0.97|CB4851|ngs_te_mapper2|sr|206	+
III	7080288	7080290	Tc1|non-reference|1.0|CB4851|ngs_te_mapper2|sr|207	+
III	7105364	7106611	MARINER2|reference|NA|CB4851|ngs_te_mapper2|sr|208	-
III	7535784	7535786	Tc1|non-reference|0.54|CB4851|ngs_te_mapper2|sr|209	-
III	7600049	7600052	Tc1|non-reference|0.95|CB4851|ngs_te_mapper2|sr|210	+
III	7754226	7754229	Tc1|non-reference|0.96|CB4851|ngs_te_mapper2|sr|211	-
III	7755359	7755361	Tc1|non-reference|1.0|CB4851|ngs_te_mapper2|sr|212	+
III	7878466	7878468	Tc1|non-reference|0.99|CB4851|ngs_te_mapper2|sr|213	+
III	7888432	7888434	Tc1|non-reference|1.0|CB4851|ngs_te_mapper2|sr|214	+
III	8203936	8204778	MARINER3|reference|NA|CB4851|ngs_te_mapper2|sr|215	-
III	8297805	8297807	Tc1|non-reference|1.0|CB4851|ngs_te_mapper2|sr|216	+
III	8457848	8457850	Tc2|non-reference|0.99|CB4851|ngs_te_mapper2|sr|217	-
III	8694363	8696699	Tc3|reference|NA|CB4851|ngs_te_mapper2|sr|218	+
III	8735294	8736553	MARINER3|reference|NA|CB4851|ngs_te_mapper2|sr|219	-
III	8961714	8961718	Tc1|non-reference|0.78|CB4851|ngs_te_mapper2|sr|220	-
III	9136467	9136469	Tc1|non-reference|0.97|CB4851|ngs_te_mapper2|sr|221	+
III	9276929	9276931	Tc1|non-reference|0.16|CB4851|ngs_te_mapper2|sr|222	+
III	9609134	9609136	Tc1|non-reference|1.0|CB4851|ngs_te_mapper2|sr|223	+
III	9726520	9726525	Tc1|non-reference|0.91|CB4851|ngs_te_mapper2|sr|224	-
III	9898787	9898792	Tc1|non-reference|1.0|CB4851|ngs_te_mapper2|sr|225	+
III	10046505	10046507	Tc1|non-reference|1.0|CB4851|ngs_te_mapper2|sr|226	-
III	10048520	10048523	Tc1|non-reference|1.0|CB4851|ngs_te_mapper2|sr|227	+
III	10556259	10557516	MARINER3|reference|NA|CB4851|ngs_te_mapper2|sr|228	-
III	10828938	10828940	Tc1|non-reference|0.43|CB4851|ngs_te_mapper2|sr|229	+
III	11312927	11312929	Tc1|non-reference|1.0|CB4851|ngs_te_mapper2|sr|230	-
III	11345478	11345482	Tc1|non-reference|0.91|CB4851|ngs_te_mapper2|sr|231	-
III	11442853	11442855	Tc1|non-reference|1.0|CB4851|ngs_te_mapper2|sr|232	-
III	11605280	11607617	Tc3|reference|NA|CB4851|ngs_te_mapper2|sr|233	+
III	11706529	11706531	Tc1|non-reference|0.98|CB4851|ngs_te_mapper2|sr|234	-
III	12518405	12519651	MARINER2|reference|NA|CB4851|ngs_te_mapper2|sr|235	-
III	12863106	12863108	Tc1|non-reference|1.0|CB4851|ngs_te_mapper2|sr|236	-
III	12865165	12866776	Tc1|reference|NA|CB4851|ngs_te_mapper2|sr|237	-
III	13025787	13025789	Tc1|non-reference|0.99|CB4851|ngs_te_mapper2|sr|238	+
III	13248971	13248973	Tc1|non-reference|0.99|CB4851|ngs_te_mapper2|sr|239	+
III	13480173	13480176	Tc1|non-reference|0.97|CB4851|ngs_te_mapper2|sr|240	+
III	13545379	13545381	Tc1|non-reference|1.0|CB4851|ngs_te_mapper2|sr|241	+
III	13628482	13628484	Tc1|non-reference|0.97|CB4851|ngs_te_mapper2|sr|242	+
III	13660176	13660180	Tc1|non-reference|1.0|CB4851|ngs_te_mapper2|sr|243	+
III	13775399	13777022	Tc6|reference|NA|CB4851|ngs_te_mapper2|sr|244	+
III	13781343	13782223	Tc6|reference|NA|CB4851|ngs_te_mapper2|sr|245	-
IV	104868	104870	Tc1|non-reference|0.64|CB4851|ngs_te_mapper2|sr|246	+
IV	300531	300533	Tc1|non-reference|1.0|CB4851|ngs_te_mapper2|sr|247	-
IV	344790	344792	Tc1|non-reference|0.99|CB4851|ngs_te_mapper2|sr|248	-
IV	413402	413404	Tc1|non-reference|1.0|CB4851|ngs_te_mapper2|sr|249	-
IV	430596	430599	Tc1|non-reference|0.98|CB4851|ngs_te_mapper2|sr|250	-
IV	514198	514200	Tc1|non-reference|0.97|CB4851|ngs_te_mapper2|sr|251	+
IV	645175	645177	Tc1|non-reference|1.0|CB4851|ngs_te_mapper2|sr|252	+
IV	661804	661808	Tc1|non-reference|0.94|CB4851|ngs_te_mapper2|sr|253	+
IV	1119619	1119621	Tc1|non-reference|0.99|CB4851|ngs_te_mapper2|sr|254	+
IV	1123930	1123932	Tc2|non-reference|1.0|CB4851|ngs_te_mapper2|sr|255	+
IV	1226330	1226333	Tc1|non-reference|0.96|CB4851|ngs_te_mapper2|sr|256	-
IV	1387687	1387689	Tc1|non-reference|1.0|CB4851|ngs_te_mapper2|sr|257	-
IV	1770550	1771805	MARINER3|reference|NA|CB4851|ngs_te_mapper2|sr|258	+
IV	2881215	2881219	Tc1|non-reference|0.69|CB4851|ngs_te_mapper2|sr|259	+
IV	2925790	2925793	Tc2|non-reference|1.0|CB4851|ngs_te_mapper2|sr|260	-
IV	3197666	3197668	Tc1|non-reference|0.98|CB4851|ngs_te_mapper2|sr|261	-
IV	3461957	3462930	MARINER5|reference|NA|CB4851|ngs_te_mapper2|sr|262	+
IV	3480335	3480337	Tc1|non-reference|0.52|CB4851|ngs_te_mapper2|sr|263	+
IV	3888157	3888163	Tc1|non-reference|0.96|CB4851|ngs_te_mapper2|sr|264	-
IV	3919207	3919209	Tc1|non-reference|0.96|CB4851|ngs_te_mapper2|sr|265	-
IV	4119930	4119932	Tc1|non-reference|0.99|CB4851|ngs_te_mapper2|sr|266	-
IV	4198736	4198737	MARINER2|non-reference|1.0|CB4851|ngs_te_mapper2|sr|267	-
IV	4220442	4221687	MARINER2|reference|NA|CB4851|ngs_te_mapper2|sr|268	-
IV	4500417	4502014	Tc6|reference|NA|CB4851|ngs_te_mapper2|sr|269	+
IV	4535390	4535393	Tc1|non-reference|0.95|CB4851|ngs_te_mapper2|sr|270	-
IV	4919384	4919386	Tc1|non-reference|0.98|CB4851|ngs_te_mapper2|sr|271	-
IV	5114996	5114998	Tc1|non-reference|0.38|CB4851|ngs_te_mapper2|sr|272	+
IV	5437157	5437159	Tc1|non-reference|0.77|CB4851|ngs_te_mapper2|sr|273	+
IV	5613055	5613057	Tc1|non-reference|0.98|CB4851|ngs_te_mapper2|sr|274	+
IV	5782898	5782899	MARINER2|non-reference|1.0|CB4851|ngs_te_mapper2|sr|275	-
IV	5962891	5962893	Tc3|non-reference|1.0|CB4851|ngs_te_mapper2|sr|276	+
IV	6019972	6019975	Tc1|non-reference|1.0|CB4851|ngs_te_mapper2|sr|277	+
IV	6141337	6142604	MARINER3|reference|NA|CB4851|ngs_te_mapper2|sr|278	-
IV	6224374	6224376	Tc1|non-reference|1.0|CB4851|ngs_te_mapper2|sr|279	-
IV	6388146	6388148	Tc1|non-reference|0.99|CB4851|ngs_te_mapper2|sr|280	-
IV	6392684	6392686	Tc1|non-reference|0.96|CB4851|ngs_te_mapper2|sr|281	+
IV	6514751	6514755	Tc1|non-reference|0.97|CB4851|ngs_te_mapper2|sr|282	+
IV	6660723	6660725	Tc1|non-reference|1.0|CB4851|ngs_te_mapper2|sr|283	+
IV	6666983	6666985	Tc2|non-reference|1.0|CB4851|ngs_te_mapper2|sr|284	-
IV	6818138	6818142	Tc1|non-reference|0.94|CB4851|ngs_te_mapper2|sr|285	+
IV	6837124	6837128	Tc1|non-reference|1.0|CB4851|ngs_te_mapper2|sr|286	-
IV	6865586	6866839	MARINER3|reference|NA|CB4851|ngs_te_mapper2|sr|287	-
IV	6925563	6925568	Tc1|non-reference|1.0|CB4851|ngs_te_mapper2|sr|288	+
IV	6996859	6996861	Tc1|non-reference|0.98|CB4851|ngs_te_mapper2|sr|289	-
IV	7050842	7050844	Tc1|non-reference|1.0|CB4851|ngs_te_mapper2|sr|290	+
IV	7352245	7352247	Tc1|non-reference|0.45|CB4851|ngs_te_mapper2|sr|291	-
IV	7393792	7393794	Tc1|non-reference|1.0|CB4851|ngs_te_mapper2|sr|292	-
IV	7455349	7455352	Tc1|non-reference|0.99|CB4851|ngs_te_mapper2|sr|293	-
IV	7499845	7499847	Tc1|non-reference|0.96|CB4851|ngs_te_mapper2|sr|294	-
IV	7722967	7722969	Tc1|non-reference|1.0|CB4851|ngs_te_mapper2|sr|295	-
IV	7803542	7804382	Tc6|reference|NA|CB4851|ngs_te_mapper2|sr|296	-
IV	8145800	8145802	Tc1|non-reference|1.0|CB4851|ngs_te_mapper2|sr|297	+
IV	8357162	8357165	Tc2|non-reference|1.0|CB4851|ngs_te_mapper2|sr|298	+
IV	8423843	8423847	Tc1|non-reference|1.0|CB4851|ngs_te_mapper2|sr|299	+
IV	8972678	8972681	Tc1|non-reference|1.0|CB4851|ngs_te_mapper2|sr|300	+
IV	9347434	9348650	MARINER5|reference|NA|CB4851|ngs_te_mapper2|sr|301	+
IV	9412607	9413853	MARINER2|reference|NA|CB4851|ngs_te_mapper2|sr|302	-
IV	9450360	9450363	Tc1|non-reference|1.0|CB4851|ngs_te_mapper2|sr|303	-
IV	9483817	9483819	Tc1|non-reference|0.97|CB4851|ngs_te_mapper2|sr|304	-
IV	9502721	9503967	MARINER2|reference|NA|CB4851|ngs_te_mapper2|sr|305	+
IV	9685262	9686873	Tc1|reference|NA|CB4851|ngs_te_mapper2|sr|306	+
IV	9698420	9698422	Tc1|non-reference|1.0|CB4851|ngs_te_mapper2|sr|307	-
IV	9749152	9749156	Tc1|non-reference|0.95|CB4851|ngs_te_mapper2|sr|308	-
IV	9808197	9809358	MARINER3|reference|NA|CB4851|ngs_te_mapper2|sr|309	+
IV	9809637	9809640	Tc1|non-reference|0.93|CB4851|ngs_te_mapper2|sr|310	-
IV	9896126	9896129	Tc1|non-reference|0.98|CB4851|ngs_te_mapper2|sr|311	+
IV	9912943	9912945	Tc1|non-reference|0.93|CB4851|ngs_te_mapper2|sr|312	-
IV	9916451	9916453	Tc1|non-reference|0.98|CB4851|ngs_te_mapper2|sr|313	-
IV	10117115	10117117	Tc2|non-reference|1.0|CB4851|ngs_te_mapper2|sr|314	+
IV	10249015	10249017	Tc1|non-reference|1.0|CB4851|ngs_te_mapper2|sr|315	+
IV	10299729	10299735	Tc1|non-reference|1.0|CB4851|ngs_te_mapper2|sr|316	+
IV	10332111	10332115	Tc1|non-reference|1.0|CB4851|ngs_te_mapper2|sr|317	-
IV	10468241	10468243	Tc1|non-reference|1.0|CB4851|ngs_te_mapper2|sr|318	+
IV	10630005	10630007	Tc1|non-reference|0.99|CB4851|ngs_te_mapper2|sr|319	+
IV	10846488	10846490	Tc1|non-reference|0.95|CB4851|ngs_te_mapper2|sr|320	+
IV	10900693	10900697	Tc1|non-reference|0.96|CB4851|ngs_te_mapper2|sr|321	-
IV	10981299	10981301	Tc2|non-reference|1.0|CB4851|ngs_te_mapper2|sr|322	-
IV	11047975	11047977	Tc1|non-reference|0.95|CB4851|ngs_te_mapper2|sr|323	+
IV	11238872	11240119	MARINER2|reference|NA|CB4851|ngs_te_mapper2|sr|324	-
IV	11293061	11293066	Tc1|non-reference|0.99|CB4851|ngs_te_mapper2|sr|325	+
IV	11387515	11387517	Tc1|non-reference|0.98|CB4851|ngs_te_mapper2|sr|326	+
IV	11446788	11446790	Tc1|non-reference|1.0|CB4851|ngs_te_mapper2|sr|327	+
IV	11711051	11711053	Tc1|non-reference|1.0|CB4851|ngs_te_mapper2|sr|328	-
IV	11756432	11756434	Tc1|non-reference|1.0|CB4851|ngs_te_mapper2|sr|329	+
IV	11808882	11808884	Tc1|non-reference|0.98|CB4851|ngs_te_mapper2|sr|330	-
IV	11869461	11870707	MARINER2|reference|NA|CB4851|ngs_te_mapper2|sr|331	+
IV	11874480	11874482	Tc1|non-reference|0.87|CB4851|ngs_te_mapper2|sr|332	+
IV	11915320	11915325	Tc1|non-reference|0.68|CB4851|ngs_te_mapper2|sr|333	-
IV	12538521	12538523	Tc1|non-reference|0.92|CB4851|ngs_te_mapper2|sr|334	-
IV	12798232	12798234	Tc1|non-reference|1.0|CB4851|ngs_te_mapper2|sr|335	-
IV	12875373	12876630	MARINER3|reference|NA|CB4851|ngs_te_mapper2|sr|336	-
IV	12883498	12883500	Tc1|non-reference|0.98|CB4851|ngs_te_mapper2|sr|337	-
IV	12952410	12952412	Tc1|non-reference|0.96|CB4851|ngs_te_mapper2|sr|338	-
IV	13120622	13120624	Tc2|non-reference|0.98|CB4851|ngs_te_mapper2|sr|339	-
IV	13544030	13544032	Tc1|non-reference|0.97|CB4851|ngs_te_mapper2|sr|340	-
IV	13610893	13610897	Tc1|non-reference|0.99|CB4851|ngs_te_mapper2|sr|341	+
IV	13663580	13663586	Tc1|non-reference|0.53|CB4851|ngs_te_mapper2|sr|342	-
IV	13802469	13803688	MARINER3|reference|NA|CB4851|ngs_te_mapper2|sr|343	+
IV	13818413	13818417	Tc1|non-reference|0.99|CB4851|ngs_te_mapper2|sr|344	-
IV	13915512	13916758	MARINER2|reference|NA|CB4851|ngs_te_mapper2|sr|345	-
IV	13935620	13935622	Tc2|non-reference|1.0|CB4851|ngs_te_mapper2|sr|346	-
IV	14045314	14045317	MARINER2|non-reference|1.0|CB4851|ngs_te_mapper2|sr|347	-
IV	14175088	14175090	Tc1|non-reference|0.97|CB4851|ngs_te_mapper2|sr|348	+
IV	14395705	14395708	Tc1|non-reference|1.0|CB4851|ngs_te_mapper2|sr|349	+
IV	14707904	14707907	Tc1|non-reference|1.0|CB4851|ngs_te_mapper2|sr|350	-
IV	14870623	14870626	Tc1|non-reference|0.97|CB4851|ngs_te_mapper2|sr|351	+
IV	14879835	14879838	Tc4v|non-reference|1.0|CB4851|ngs_te_mapper2|sr|352	+
IV	14903339	14903341	Tc1|non-reference|0.99|CB4851|ngs_te_mapper2|sr|353	+
IV	15137806	15137808	Tc1|non-reference|0.97|CB4851|ngs_te_mapper2|sr|354	-
IV	15484098	15485709	Tc1|reference|NA|CB4851|ngs_te_mapper2|sr|355	-
IV	15724236	15724237	MARINER2|non-reference|1.0|CB4851|ngs_te_mapper2|sr|356	-
IV	16088212	16088215	MARINER2|non-reference|1.0|CB4851|ngs_te_mapper2|sr|357	-
IV	16321410	16321412	MARINER2|non-reference|1.0|CB4851|ngs_te_mapper2|sr|358	+
IV	16531760	16531764	MARINER2|non-reference|0.98|CB4851|ngs_te_mapper2|sr|359	+
IV	16549357	16549361	MARINER2|non-reference|1.0|CB4851|ngs_te_mapper2|sr|360	+
IV	16888743	16888745	Tc1|non-reference|0.2|CB4851|ngs_te_mapper2|sr|361	+
IV	17041635	17041638	MARINER2|non-reference|1.0|CB4851|ngs_te_mapper2|sr|362	+
IV	17145400	17146644	MARINER5|reference|NA|CB4851|ngs_te_mapper2|sr|363	+
IV	17211033	17211038	Tc1|non-reference|1.0|CB4851|ngs_te_mapper2|sr|364	-
IV	17272360	17272361	Tc1|non-reference|1.0|CB4851|ngs_te_mapper2|sr|365	-
IV	17412747	17412749	Tc1|non-reference|0.98|CB4851|ngs_te_mapper2|sr|366	+
V	263489	263491	Tc1|non-reference|0.91|CB4851|ngs_te_mapper2|sr|367	+
V	286949	286951	Tc1|non-reference|1.0|CB4851|ngs_te_mapper2|sr|368	-
V	293967	293970	Tc1|non-reference|0.94|CB4851|ngs_te_mapper2|sr|369	-
V	437118	437120	Tc1|non-reference|0.96|CB4851|ngs_te_mapper2|sr|370	-
V	552031	552033	Tc1|non-reference|0.61|CB4851|ngs_te_mapper2|sr|371	-
V	669431	670283	MARINER5|reference|NA|CB4851|ngs_te_mapper2|sr|372	+
V	812767	812769	Tc2|non-reference|1.0|CB4851|ngs_te_mapper2|sr|373	-
V	1102954	1102958	Tc2|non-reference|0.68|CB4851|ngs_te_mapper2|sr|374	+
V	1105698	1105700	Tc1|non-reference|0.98|CB4851|ngs_te_mapper2|sr|375	-
V	1834327	1835678	Tc1|reference|NA|CB4851|ngs_te_mapper2|sr|376	-
V	2131507	2131509	Tc1|non-reference|0.99|CB4851|ngs_te_mapper2|sr|377	-
V	2172673	2173919	MARINER2|reference|NA|CB4851|ngs_te_mapper2|sr|378	+
V	2562874	2564121	MARINER2|reference|NA|CB4851|ngs_te_mapper2|sr|379	-
V	2595540	2595542	Tc1|non-reference|0.94|CB4851|ngs_te_mapper2|sr|380	+
V	2848914	2848916	Tc1|non-reference|1.0|CB4851|ngs_te_mapper2|sr|381	+
V	3048908	3050514	Tc6|reference|NA|CB4851|ngs_te_mapper2|sr|382	-
V	3099775	3099778	Tc4v|non-reference|1.0|CB4851|ngs_te_mapper2|sr|383	-
V	3128314	3128318	Tc1|non-reference|0.99|CB4851|ngs_te_mapper2|sr|384	-
V	3187856	3187858	Tc1|non-reference|0.95|CB4851|ngs_te_mapper2|sr|385	+
V	3251323	3252934	Tc1|reference|NA|CB4851|ngs_te_mapper2|sr|386	-
V	3265315	3265317	Tc1|non-reference|1.0|CB4851|ngs_te_mapper2|sr|387	+
V	3589464	3589466	Tc1|non-reference|1.0|CB4851|ngs_te_mapper2|sr|388	+
V	3590245	3591857	Tc1|reference|NA|CB4851|ngs_te_mapper2|sr|389	+
V	3795224	3796470	MARINER2|reference|NA|CB4851|ngs_te_mapper2|sr|390	+
V	3914741	3915987	MARINER2|reference|NA|CB4851|ngs_te_mapper2|sr|391	-
V	3989846	3991457	Tc1|reference|NA|CB4851|ngs_te_mapper2|sr|392	+
V	4046251	4046253	Tc1|non-reference|0.99|CB4851|ngs_te_mapper2|sr|393	-
V	4079898	4079901	Tc1|non-reference|0.97|CB4851|ngs_te_mapper2|sr|394	+
V	4264753	4264755	Tc1|non-reference|0.78|CB4851|ngs_te_mapper2|sr|395	+
V	4312540	4313786	MARINER2|reference|NA|CB4851|ngs_te_mapper2|sr|396	+
V	4433865	4433867	Tc1|non-reference|0.99|CB4851|ngs_te_mapper2|sr|397	-
V	4603248	4604504	MARINER3|reference|NA|CB4851|ngs_te_mapper2|sr|398	+
V	4736866	4736868	Tc1|non-reference|0.99|CB4851|ngs_te_mapper2|sr|399	-
V	5548782	5550039	MARINER3|reference|NA|CB4851|ngs_te_mapper2|sr|400	-
V	6417738	6422034	Tc9|reference|NA|CB4851|ngs_te_mapper2|sr|401	-
V	6659903	6659907	Tc1|non-reference|0.28|CB4851|ngs_te_mapper2|sr|402	-
V	7056746	7057992	MARINER2|reference|NA|CB4851|ngs_te_mapper2|sr|403	+
V	7250696	7250698	Tc1|non-reference|1.0|CB4851|ngs_te_mapper2|sr|404	-
V	7309916	7311342	Tc6|reference|NA|CB4851|ngs_te_mapper2|sr|405	+
V	9277017	9278273	MARINER3|reference|NA|CB4851|ngs_te_mapper2|sr|406	+
V	9890333	9891244	Tc1|reference|NA|CB4851|ngs_te_mapper2|sr|407	+
V	10078644	10079903	MARINER3|reference|NA|CB4851|ngs_te_mapper2|sr|408	+
V	10187656	10189266	Tc1|reference|NA|CB4851|ngs_te_mapper2|sr|409	-
V	10275524	10275526	Tc1|non-reference|0.97|CB4851|ngs_te_mapper2|sr|410	-
V	10284068	10285668	Tc6|reference|NA|CB4851|ngs_te_mapper2|sr|411	-
V	10308738	10309981	MARINER5|reference|NA|CB4851|ngs_te_mapper2|sr|412	+
V	10773892	10775128	MARINER2|reference|NA|CB4851|ngs_te_mapper2|sr|413	+
V	10985835	10987080	Tc6|reference|NA|CB4851|ngs_te_mapper2|sr|414	-
V	10987080	10987428	Tc6|reference|NA|CB4851|ngs_te_mapper2|sr|415	-
V	11050620	11050623	Tc1|non-reference|0.74|CB4851|ngs_te_mapper2|sr|416	+
V	11153696	11155106	Tc6|reference|NA|CB4851|ngs_te_mapper2|sr|417	-
V	11155618	11155620	Tc1|non-reference|0.97|CB4851|ngs_te_mapper2|sr|418	-
V	11288626	11290291	Tc1|reference|NA|CB4851|ngs_te_mapper2|sr|419	+
V	11319474	11320721	MARINER2|reference|NA|CB4851|ngs_te_mapper2|sr|420	-
V	11324589	11326199	Tc6|reference|NA|CB4851|ngs_te_mapper2|sr|421	+
V	11405029	11405033	Tc1|non-reference|0.96|CB4851|ngs_te_mapper2|sr|422	-
V	11518816	11519271	Tc6|reference|NA|CB4851|ngs_te_mapper2|sr|423	+
V	11590409	11591656	MARINER5|reference|NA|CB4851|ngs_te_mapper2|sr|424	+
V	11792646	11792648	Tc1|non-reference|1.0|CB4851|ngs_te_mapper2|sr|425	-
V	13064067	13064069	Tc1|non-reference|0.99|CB4851|ngs_te_mapper2|sr|426	+
V	13871002	13871007	Tc1|non-reference|0.59|CB4851|ngs_te_mapper2|sr|427	+
V	14007218	14008078	Tc6|reference|NA|CB4851|ngs_te_mapper2|sr|428	+
V	14029329	14030214	MARINER3|reference|NA|CB4851|ngs_te_mapper2|sr|429	+
V	14066306	14067421	MARINER5|reference|NA|CB4851|ngs_te_mapper2|sr|430	+
V	14622027	14623077	MARINER3|reference|NA|CB4851|ngs_te_mapper2|sr|431	-
V	15022412	15023668	MARINER3|reference|NA|CB4851|ngs_te_mapper2|sr|432	+
V	15160962	15160964	Tc1|non-reference|0.99|CB4851|ngs_te_mapper2|sr|433	-
V	15300560	15301806	MARINER2|reference|NA|CB4851|ngs_te_mapper2|sr|434	-
V	15489838	15491085	MARINER2|reference|NA|CB4851|ngs_te_mapper2|sr|435	-
V	15737396	15738640	MARINER3|reference|NA|CB4851|ngs_te_mapper2|sr|436	-
V	15842591	15843841	MARINER4|reference|NA|CB4851|ngs_te_mapper2|sr|437	-
V	15847430	15847433	Tc1|non-reference|0.42|CB4851|ngs_te_mapper2|sr|438	-
V	16047673	16047675	Tc1|non-reference|0.98|CB4851|ngs_te_mapper2|sr|439	-
V	16250665	16250667	Tc1|non-reference|1.0|CB4851|ngs_te_mapper2|sr|440	-
V	16295766	16297012	MARINER2|reference|NA|CB4851|ngs_te_mapper2|sr|441	-
V	16312026	16313637	Tc1|reference|NA|CB4851|ngs_te_mapper2|sr|442	+
V	16380595	16381850	MARINER3|reference|NA|CB4851|ngs_te_mapper2|sr|443	-
V	16546885	16546887	Tc2|non-reference|1.0|CB4851|ngs_te_mapper2|sr|444	+
V	16586840	16586842	Tc1|non-reference|0.98|CB4851|ngs_te_mapper2|sr|445	+
V	16864689	16864691	Tc1|non-reference|0.99|CB4851|ngs_te_mapper2|sr|446	+
V	17020866	17020869	MARINER4|non-reference|1.0|CB4851|ngs_te_mapper2|sr|447	+
V	17095444	17097781	Tc3|reference|NA|CB4851|ngs_te_mapper2|sr|448	-
V	17332883	17333733	MARINER5|reference|NA|CB4851|ngs_te_mapper2|sr|449	+
V	17520017	17520019	Tc1|non-reference|0.97|CB4851|ngs_te_mapper2|sr|450	+
V	17641936	17643909	TURMOIL2|reference|NA|CB4851|ngs_te_mapper2|sr|451	+
V	17805798	17807409	Tc1|reference|NA|CB4851|ngs_te_mapper2|sr|452	+
V	17838951	17838953	Tc1|non-reference|0.98|CB4851|ngs_te_mapper2|sr|453	-
V	18250334	18250335	MARINER2|non-reference|1.0|CB4851|ngs_te_mapper2|sr|454	+
V	18427554	18429891	Tc3|reference|NA|CB4851|ngs_te_mapper2|sr|455	+
V	18442343	18443954	Tc1|reference|NA|CB4851|ngs_te_mapper2|sr|456	-
V	18742628	18743874	MARINER2|reference|NA|CB4851|ngs_te_mapper2|sr|457	+
V	18764519	18766703	Tc3|reference|NA|CB4851|ngs_te_mapper2|sr|458	+
V	19851126	19853201	Tc2|reference|NA|CB4851|ngs_te_mapper2|sr|459	+
V	20078546	20079557	MARINER3|reference|NA|CB4851|ngs_te_mapper2|sr|460	-
V	20485994	20485996	Tc2|non-reference|1.0|CB4851|ngs_te_mapper2|sr|461	-
V	20510007	20513528	Tc4v|reference|NA|CB4851|ngs_te_mapper2|sr|462	-
V	20591274	20591276	Tc1|non-reference|0.34|CB4851|ngs_te_mapper2|sr|463	+
X	53227	54473	MARINER2|reference|NA|CB4851|ngs_te_mapper2|sr|464	+
X	75214	75216	Tc1|non-reference|1.0|CB4851|ngs_te_mapper2|sr|465	+
X	148719	148723	Tc1|non-reference|1.0|CB4851|ngs_te_mapper2|sr|466	-
X	339291	340372	MARINER5|reference|NA|CB4851|ngs_te_mapper2|sr|467	+
X	363088	364375	MARINER5|reference|NA|CB4851|ngs_te_mapper2|sr|468	+
X	446602	446604	Tc1|non-reference|0.96|CB4851|ngs_te_mapper2|sr|469	-
X	495187	495189	Tc1|non-reference|0.98|CB4851|ngs_te_mapper2|sr|470	+
X	632034	632037	Tc1|non-reference|0.65|CB4851|ngs_te_mapper2|sr|471	-
X	860069	860071	Tc1|non-reference|0.97|CB4851|ngs_te_mapper2|sr|472	-
X	896493	896495	Tc1|non-reference|1.0|CB4851|ngs_te_mapper2|sr|473	-
X	970338	970340	Tc1|non-reference|1.0|CB4851|ngs_te_mapper2|sr|474	+
X	1211166	1211168	Tc1|non-reference|0.98|CB4851|ngs_te_mapper2|sr|475	-
X	1227008	1228255	MARINER3|reference|NA|CB4851|ngs_te_mapper2|sr|476	-
X	1238601	1238603	Tc1|non-reference|0.97|CB4851|ngs_te_mapper2|sr|477	+
X	1720964	1720967	Tc1|non-reference|0.55|CB4851|ngs_te_mapper2|sr|478	+
X	1730244	1730248	Tc1|non-reference|0.94|CB4851|ngs_te_mapper2|sr|479	+
X	1927701	1928947	MARINER2|reference|NA|CB4851|ngs_te_mapper2|sr|480	-
X	2008468	2008470	Tc1|non-reference|0.84|CB4851|ngs_te_mapper2|sr|481	+
X	2179489	2179493	Tc1|non-reference|0.92|CB4851|ngs_te_mapper2|sr|482	-
X	2214756	2214759	Tc1|non-reference|1.0|CB4851|ngs_te_mapper2|sr|483	-
X	2237127	2237129	Tc1|non-reference|0.57|CB4851|ngs_te_mapper2|sr|484	+
X	2277607	2277609	Tc1|non-reference|1.0|CB4851|ngs_te_mapper2|sr|485	-
X	2330001	2330004	Tc1|non-reference|1.0|CB4851|ngs_te_mapper2|sr|486	+
X	2497464	2497466	Tc1|non-reference|0.99|CB4851|ngs_te_mapper2|sr|487	-
X	2578969	2578972	Tc1|non-reference|1.0|CB4851|ngs_te_mapper2|sr|488	-
X	2666040	2666044	Tc1|non-reference|0.99|CB4851|ngs_te_mapper2|sr|489	-
X	2823444	2823446	Tc1|non-reference|0.99|CB4851|ngs_te_mapper2|sr|490	+
X	2862749	2862751	Tc1|non-reference|0.97|CB4851|ngs_te_mapper2|sr|491	-
X	3044772	3044774	Tc1|non-reference|0.99|CB4851|ngs_te_mapper2|sr|492	+
X	3055693	3055697	Tc1|non-reference|0.99|CB4851|ngs_te_mapper2|sr|493	-
X	3128780	3130553	Tc3|reference|NA|CB4851|ngs_te_mapper2|sr|494	+
X	3229601	3229605	Tc1|non-reference|0.92|CB4851|ngs_te_mapper2|sr|495	+
X	3370007	3371251	MARINER2|reference|NA|CB4851|ngs_te_mapper2|sr|496	-
X	3450204	3450210	Tc1|non-reference|1.0|CB4851|ngs_te_mapper2|sr|497	+
X	3702877	3702879	Tc1|non-reference|1.0|CB4851|ngs_te_mapper2|sr|498	+
X	4103608	4103612	Tc1|non-reference|0.99|CB4851|ngs_te_mapper2|sr|499	-
X	4234994	4234997	Tc1|non-reference|0.96|CB4851|ngs_te_mapper2|sr|500	+
X	4238364	4238366	Tc1|non-reference|0.99|CB4851|ngs_te_mapper2|sr|501	-
X	4280217	4280219	Tc1|non-reference|0.98|CB4851|ngs_te_mapper2|sr|502	-
X	4289894	4289897	Tc1|non-reference|1.0|CB4851|ngs_te_mapper2|sr|503	+
X	4383181	4383184	Tc1|non-reference|1.0|CB4851|ngs_te_mapper2|sr|504	-
X	4445863	4447471	Tc6|reference|NA|CB4851|ngs_te_mapper2|sr|505	-
X	4810176	4810178	Tc1|non-reference|1.0|CB4851|ngs_te_mapper2|sr|506	+
X	4873564	4873567	Tc1|non-reference|1.0|CB4851|ngs_te_mapper2|sr|507	-
X	4875143	4875145	Tc1|non-reference|1.0|CB4851|ngs_te_mapper2|sr|508	-
X	4952354	4952356	Tc1|non-reference|0.99|CB4851|ngs_te_mapper2|sr|509	+
X	4969142	4969144	Tc1|non-reference|1.0|CB4851|ngs_te_mapper2|sr|510	+
X	5123433	5123436	Tc1|non-reference|0.45|CB4851|ngs_te_mapper2|sr|511	-
X	5281346	5281349	Tc1|non-reference|1.0|CB4851|ngs_te_mapper2|sr|512	+
X	5365467	5365471	Tc1|non-reference|0.99|CB4851|ngs_te_mapper2|sr|513	+
X	5373749	5373751	Tc1|non-reference|0.97|CB4851|ngs_te_mapper2|sr|514	+
X	5405833	5405835	Tc1|non-reference|0.94|CB4851|ngs_te_mapper2|sr|515	+
X	5447740	5447742	Tc1|non-reference|0.95|CB4851|ngs_te_mapper2|sr|516	+
X	5585099	5585101	Tc1|non-reference|0.95|CB4851|ngs_te_mapper2|sr|517	+
X	5757132	5758378	MARINER2|reference|NA|CB4851|ngs_te_mapper2|sr|518	+
X	6199504	6199507	Tc1|non-reference|0.95|CB4851|ngs_te_mapper2|sr|519	+
X	6250000	6250002	Tc1|non-reference|1.0|CB4851|ngs_te_mapper2|sr|520	-
X	6279805	6279807	Tc1|non-reference|0.51|CB4851|ngs_te_mapper2|sr|521	-
X	6321762	6321764	Tc1|non-reference|0.99|CB4851|ngs_te_mapper2|sr|522	-
X	6353170	6353172	Tc1|non-reference|1.0|CB4851|ngs_te_mapper2|sr|523	-
X	6417043	6417046	Tc1|non-reference|1.0|CB4851|ngs_te_mapper2|sr|524	+
X	6467704	6468468	MARINER5|reference|NA|CB4851|ngs_te_mapper2|sr|525	+
X	6798715	6798719	Tc1|non-reference|0.95|CB4851|ngs_te_mapper2|sr|526	+
X	6915254	6915256	Tc1|non-reference|1.0|CB4851|ngs_te_mapper2|sr|527	+
X	6946582	6946585	Tc1|non-reference|0.95|CB4851|ngs_te_mapper2|sr|528	+
X	7017237	7018848	Tc1|reference|NA|CB4851|ngs_te_mapper2|sr|529	-
X	7030615	7030617	Tc1|non-reference|1.0|CB4851|ngs_te_mapper2|sr|530	-
X	7279987	7279993	Tc1|non-reference|0.99|CB4851|ngs_te_mapper2|sr|531	-
X	7281901	7281903	Tc1|non-reference|0.98|CB4851|ngs_te_mapper2|sr|532	+
X	7386342	7386345	Tc1|non-reference|1.0|CB4851|ngs_te_mapper2|sr|533	-
X	7594570	7594573	Tc1|non-reference|0.95|CB4851|ngs_te_mapper2|sr|534	-
X	7604281	7604284	Tc1|non-reference|1.0|CB4851|ngs_te_mapper2|sr|535	-
X	7633612	7633614	Tc1|non-reference|1.0|CB4851|ngs_te_mapper2|sr|536	+
X	7750432	7750435	Tc1|non-reference|0.92|CB4851|ngs_te_mapper2|sr|537	-
X	7809551	7809553	Tc1|non-reference|0.67|CB4851|ngs_te_mapper2|sr|538	-
X	7906846	7906851	Tc1|non-reference|1.0|CB4851|ngs_te_mapper2|sr|539	+
X	7933280	7933282	Tc1|non-reference|0.97|CB4851|ngs_te_mapper2|sr|540	-
X	8125981	8125985	Tc1|non-reference|0.97|CB4851|ngs_te_mapper2|sr|541	-
X	8140543	8140545	Tc1|non-reference|0.97|CB4851|ngs_te_mapper2|sr|542	-
X	8220338	8220341	Tc1|non-reference|1.0|CB4851|ngs_te_mapper2|sr|543	-
X	8351666	8351668	Tc1|non-reference|0.51|CB4851|ngs_te_mapper2|sr|544	+
X	8430785	8430787	Tc1|non-reference|0.99|CB4851|ngs_te_mapper2|sr|545	-
X	8478926	8478930	Tc1|non-reference|0.99|CB4851|ngs_te_mapper2|sr|546	-
X	8629471	8629473	Tc1|non-reference|0.72|CB4851|ngs_te_mapper2|sr|547	-
X	8738996	8738998	Tc1|non-reference|0.98|CB4851|ngs_te_mapper2|sr|548	+
X	8758732	8758734	Tc1|non-reference|0.99|CB4851|ngs_te_mapper2|sr|549	-
X	8908028	8908030	Tc1|non-reference|1.0|CB4851|ngs_te_mapper2|sr|550	-
X	9040022	9040024	Tc1|non-reference|0.96|CB4851|ngs_te_mapper2|sr|551	-
X	9156590	9156592	Tc1|non-reference|1.0|CB4851|ngs_te_mapper2|sr|552	+
X	9387494	9387496	Tc1|non-reference|1.0|CB4851|ngs_te_mapper2|sr|553	-
X	9504701	9504703	Tc1|non-reference|1.0|CB4851|ngs_te_mapper2|sr|554	-
X	9737929	9737933	Tc1|non-reference|1.0|CB4851|ngs_te_mapper2|sr|555	+
X	10141471	10141473	Tc1|non-reference|0.94|CB4851|ngs_te_mapper2|sr|556	+
X	10174937	10174939	Tc1|non-reference|0.89|CB4851|ngs_te_mapper2|sr|557	+
X	10284493	10284497	Tc1|non-reference|0.99|CB4851|ngs_te_mapper2|sr|558	+
X	10306889	10306893	Tc1|non-reference|0.98|CB4851|ngs_te_mapper2|sr|559	-
X	10422440	10422442	Tc1|non-reference|1.0|CB4851|ngs_te_mapper2|sr|560	-
X	10496575	10496577	Tc1|non-reference|1.0|CB4851|ngs_te_mapper2|sr|561	+
X	10522280	10522284	Tc1|non-reference|1.0|CB4851|ngs_te_mapper2|sr|562	+
X	10549516	10549518	Tc1|non-reference|1.0|CB4851|ngs_te_mapper2|sr|563	+
X	10600266	10600268	Tc1|non-reference|0.99|CB4851|ngs_te_mapper2|sr|564	+
X	10614256	10614258	Tc1|non-reference|1.0|CB4851|ngs_te_mapper2|sr|565	+
X	10864726	10864728	Tc1|non-reference|1.0|CB4851|ngs_te_mapper2|sr|566	-
X	10878456	10878458	Tc1|non-reference|0.96|CB4851|ngs_te_mapper2|sr|567	+
X	10941612	10941614	Tc1|non-reference|0.99|CB4851|ngs_te_mapper2|sr|568	+
X	11118615	11118618	Tc1|non-reference|1.0|CB4851|ngs_te_mapper2|sr|569	+
X	11599054	11599056	Tc1|non-reference|1.0|CB4851|ngs_te_mapper2|sr|570	+
X	11603332	11603334	Tc1|non-reference|0.99|CB4851|ngs_te_mapper2|sr|571	+
X	11629894	11629896	Tc1|non-reference|1.0|CB4851|ngs_te_mapper2|sr|572	+
X	11752354	11752356	Tc1|non-reference|0.98|CB4851|ngs_te_mapper2|sr|573	+
X	12047381	12047383	Tc1|non-reference|1.0|CB4851|ngs_te_mapper2|sr|574	+
X	12209119	12209121	Tc2|non-reference|1.0|CB4851|ngs_te_mapper2|sr|575	-
X	12285583	12285585	Tc1|non-reference|0.98|CB4851|ngs_te_mapper2|sr|576	-
X	12312907	12314498	MARINER4|reference|NA|CB4851|ngs_te_mapper2|sr|577	+
X	12386700	12386703	Tc1|non-reference|1.0|CB4851|ngs_te_mapper2|sr|578	-
X	12538071	12538075	Tc1|non-reference|1.0|CB4851|ngs_te_mapper2|sr|579	-
X	12564968	12564970	Tc1|non-reference|1.0|CB4851|ngs_te_mapper2|sr|580	+
X	12589161	12589163	Tc1|non-reference|0.98|CB4851|ngs_te_mapper2|sr|581	-
X	12813683	12813685	Tc3|non-reference|1.0|CB4851|ngs_te_mapper2|sr|582	-
X	12877249	12877251	Tc1|non-reference|1.0|CB4851|ngs_te_mapper2|sr|583	+
X	12889334	12889336	Tc1|non-reference|0.99|CB4851|ngs_te_mapper2|sr|584	+
X	13030896	13030900	Tc1|non-reference|1.0|CB4851|ngs_te_mapper2|sr|585	-
X	13236014	13236020	Tc1|non-reference|0.99|CB4851|ngs_te_mapper2|sr|586	+
X	13295387	13296646	MARINER3|reference|NA|CB4851|ngs_te_mapper2|sr|587	-
X	13382340	13382342	Tc2|non-reference|1.0|CB4851|ngs_te_mapper2|sr|588	+
X	13396000	13396004	Tc1|non-reference|0.97|CB4851|ngs_te_mapper2|sr|589	-
X	13406040	13406042	Tc1|non-reference|0.97|CB4851|ngs_te_mapper2|sr|590	+
X	13522485	13522487	Tc1|non-reference|1.0|CB4851|ngs_te_mapper2|sr|591	+
X	13526311	13526313	Tc1|non-reference|1.0|CB4851|ngs_te_mapper2|sr|592	+
X	13571955	13571957	Tc1|non-reference|0.98|CB4851|ngs_te_mapper2|sr|593	+
X	13637549	13637553	Tc1|non-reference|0.94|CB4851|ngs_te_mapper2|sr|594	-
X	13660487	13660489	Tc1|non-reference|1.0|CB4851|ngs_te_mapper2|sr|595	+
X	13682920	13684033	Tc6|reference|NA|CB4851|ngs_te_mapper2|sr|596	+
X	13759756	13759760	Tc1|non-reference|1.0|CB4851|ngs_te_mapper2|sr|597	-
X	13762901	13762904	Tc1|non-reference|0.97|CB4851|ngs_te_mapper2|sr|598	-
X	13780569	13780571	Tc1|non-reference|0.22|CB4851|ngs_te_mapper2|sr|599	+
X	13781210	13781212	Tc1|non-reference|0.16|CB4851|ngs_te_mapper2|sr|600	-
X	13807506	13808927	Tc3|reference|NA|CB4851|ngs_te_mapper2|sr|601	+
X	13837936	13837938	Tc1|non-reference|0.99|CB4851|ngs_te_mapper2|sr|602	-
X	13984978	13984980	Tc1|non-reference|1.0|CB4851|ngs_te_mapper2|sr|603	-
X	14039392	14039394	Tc1|non-reference|0.97|CB4851|ngs_te_mapper2|sr|604	-
X	14049415	14049418	Tc1|non-reference|0.96|CB4851|ngs_te_mapper2|sr|605	-
X	14077396	14077398	Tc1|non-reference|0.96|CB4851|ngs_te_mapper2|sr|606	-
X	14088783	14088786	Tc1|non-reference|0.99|CB4851|ngs_te_mapper2|sr|607	+
X	14185986	14185988	Tc1|non-reference|0.99|CB4851|ngs_te_mapper2|sr|608	+
X	14364624	14364628	Tc1|non-reference|0.99|CB4851|ngs_te_mapper2|sr|609	-
X	14509274	14509276	Tc1|non-reference|1.0|CB4851|ngs_te_mapper2|sr|610	-
X	14513368	14513371	Tc1|non-reference|1.0|CB4851|ngs_te_mapper2|sr|611	-
X	14538450	14538454	Tc1|non-reference|0.99|CB4851|ngs_te_mapper2|sr|612	-
X	14629428	14629430	Tc1|non-reference|0.99|CB4851|ngs_te_mapper2|sr|613	+
X	14915715	14915719	Tc1|non-reference|0.98|CB4851|ngs_te_mapper2|sr|614	-
X	14962668	14962672	Tc1|non-reference|0.99|CB4851|ngs_te_mapper2|sr|615	-
X	14971519	14971521	Tc1|non-reference|1.0|CB4851|ngs_te_mapper2|sr|616	+
X	14998603	14998605	Tc1|non-reference|0.96|CB4851|ngs_te_mapper2|sr|617	-
X	15062146	15063744	Tc6|reference|NA|CB4851|ngs_te_mapper2|sr|618	+
X	15194679	15194682	Tc4v|non-reference|1.0|CB4851|ngs_te_mapper2|sr|619	-
X	15782613	15783861	MARINER2|reference|NA|CB4851|ngs_te_mapper2|sr|620	-
X	15825246	15826496	MARINER4|reference|NA|CB4851|ngs_te_mapper2|sr|621	-
X	16955296	16955300	Tc1|non-reference|0.98|CB4851|ngs_te_mapper2|sr|622	+
X	17002892	17002894	Tc1|non-reference|0.49|CB4851|ngs_te_mapper2|sr|623	+
X	17014010	17015256	MARINER2|reference|NA|CB4851|ngs_te_mapper2|sr|624	+
X	17031003	17032249	MARINER2|reference|NA|CB4851|ngs_te_mapper2|sr|625	-
X	17060637	17061884	MARINER2|reference|NA|CB4851|ngs_te_mapper2|sr|626	+
a	DNA strand orientation: "+" = positive strand; "-" = negative strand; "NA" = DNA strand not specified by caller

## Sheet: CB4851_popoolationte
CHROMOSOME	START POSITION	STOP POSITION	DESCRIPTION OF TE CALL	STRAND ORIENTATIONa
I	185020	188623	Tc4v|reference|1.0|CB4851|popoolationte|rp|1	NA
I	216854	217784	TURMOIL1|reference|1.0|CB4851|popoolationte|rp|2	NA
I	667949	668105	Tc1|non-reference|1.0|CB4851|popoolationte|rp|3	NA
I	931612	933024	MARINER2|reference|0.98|CB4851|popoolationte|rp|4	NA
I	1257057	1257212	Tc1|non-reference|1.0|CB4851|popoolationte|rp|5	NA
I	1465883	1466037	Tc1|non-reference|0.979166666666667|CB4851|popoolationte|rp|6	NA
I	1997970	1999715	Tc6|reference|1.0|CB4851|popoolationte|rp|7	NA
I	2147162	2147571	Tc5|non-reference|0.863636363636364|CB4851|popoolationte|rp|8	NA
I	2250764	2250925	Tc1|non-reference|1.0|CB4851|popoolationte|rp|9	NA
I	2274274	2274443	Tc1|non-reference|1.0|CB4851|popoolationte|rp|10	NA
I	2348673	2348849	Tc1|non-reference|0.916666666666667|CB4851|popoolationte|rp|11	NA
I	2564201	2564359	Tc1|non-reference|1.0|CB4851|popoolationte|rp|12	NA
I	2581055	2581225	Tc1|non-reference|1.0|CB4851|popoolationte|rp|13	NA
I	3637758	3637965	Tc1|non-reference|0.251033912324235|CB4851|popoolationte|rp|14	NA
I	3766541	3766743	Tc1|non-reference|0.577575757575758|CB4851|popoolationte|rp|15	NA
I	4098234	4099416	MARINER5|reference|0.991803278688525|CB4851|popoolationte|rp|16	NA
I	4504942	4505104	Tc1|non-reference|1.0|CB4851|popoolationte|rp|17	NA
I	4751944	4753353	MARINER2|reference|1.0|CB4851|popoolationte|rp|18	NA
I	5019382	5019538	Tc1|non-reference|0.983050847457627|CB4851|popoolationte|rp|19	NA
I	5075701	5075859	Tc1|non-reference|0.989130434782609|CB4851|popoolationte|rp|20	NA
I	5978814	5982997	TURMOIL1|reference|1.0|CB4851|popoolationte|rp|21	NA
I	6125335	6125487	Tc1|non-reference|0.970588235294118|CB4851|popoolationte|rp|22	NA
I	6250589	6250742	Tc1|non-reference|0.894677871148459|CB4851|popoolationte|rp|23	NA
I	6670906	6671081	Tc1|non-reference|1.0|CB4851|popoolationte|rp|24	NA
I	7396050	7396216	Tc1|non-reference|1.0|CB4851|popoolationte|rp|25	NA
I	7406594	7406747	Tc1|non-reference|0.978723404255319|CB4851|popoolationte|rp|26	NA
I	7811990	7812160	Tc1|non-reference|0.962995337995338|CB4851|popoolationte|rp|27	NA
I	7842608	7846274	Tc4v|reference|1.0|CB4851|popoolationte|rp|28	NA
I	8147705	8147888	Tc1|non-reference|1.0|CB4851|popoolationte|rp|29	NA
I	8372451	8373923	MARINER2|reference|1.0|CB4851|popoolationte|rp|30	NA
I	8464404	8465819	MARINER3|reference|1.0|CB4851|popoolationte|rp|31	NA
I	8858610	8858769	Tc1|non-reference|0.975|CB4851|popoolationte|rp|32	NA
I	9234367	9234571	Tc1|non-reference|0.565789473684211|CB4851|popoolationte|rp|33	NA
I	9542260	9542413	Tc1|non-reference|0.966666666666667|CB4851|popoolationte|rp|34	NA
I	9637581	9638769	Tc6|reference|1.0|CB4851|popoolationte|rp|35	NA
I	9679324	9682986	Tc4v|reference|1.0|CB4851|popoolationte|rp|36	NA
I	9917181	9917352	Tc1|non-reference|0.920634920634921|CB4851|popoolationte|rp|37	NA
I	9919798	9919971	Tc1|non-reference|1.0|CB4851|popoolationte|rp|38	NA
I	10239240	10241759	Tc3|reference|1.0|CB4851|popoolationte|rp|39	NA
I	11142224	11143317	Tc6|reference|1.0|CB4851|popoolationte|rp|40	NA
I	11254448	11254604	Tc1|non-reference|1.0|CB4851|popoolationte|rp|41	NA
I	11730984	11731143	Tc1|non-reference|1.0|CB4851|popoolationte|rp|42	NA
I	11797298	11797456	Tc1|non-reference|0.986111111111111|CB4851|popoolationte|rp|43	NA
I	12226434	12226600	Tc1|non-reference|1.0|CB4851|popoolationte|rp|44	NA
I	12299176	12299349	Tc1|non-reference|0.976190476190476|CB4851|popoolationte|rp|45	NA
I	12378632	12378825	Tc1|non-reference|0.530555555555556|CB4851|popoolationte|rp|46	NA
I	12401400	12402811	MARINER2|non-reference|1.0|CB4851|popoolationte|rp|47	NA
I	12481251	12482991	Tc1|non-reference|0.96551724137931|CB4851|popoolationte|rp|48	NA
I	13162607	13164099	Tc6|non-reference|1.0|CB4851|popoolationte|rp|49	NA
I	13257787	13257953	Tc1|non-reference|1.0|CB4851|popoolationte|rp|50	NA
I	13276757	13276920	Tc1|non-reference|0.928571428571429|CB4851|popoolationte|rp|51	NA
I	13372106	13372263	Tc1|non-reference|1.0|CB4851|popoolationte|rp|52	NA
I	13395720	13395872	Tc1|non-reference|1.0|CB4851|popoolationte|rp|53	NA
I	13455871	13458395	Tc3|reference|1.0|CB4851|popoolationte|rp|54	NA
I	13522027	13523474	MARINER3|reference|1.0|CB4851|popoolationte|rp|55	NA
I	13867118	13867273	Tc1|non-reference|1.0|CB4851|popoolationte|rp|56	NA
I	13901678	13901830	Tc1|non-reference|0.967741935483871|CB4851|popoolationte|rp|57	NA
I	14002834	14002989	Tc1|non-reference|1.0|CB4851|popoolationte|rp|58	NA
I	14021797	14023574	Tc1|reference|1.0|CB4851|popoolationte|rp|59	NA
I	14369285	14369438	Tc1|non-reference|0.932673745173745|CB4851|popoolationte|rp|60	NA
I	14573853	14574448	MARINER3|non-reference|0.136948529411765|CB4851|popoolationte|rp|61	NA
I	14575287	14575442	Tc1|non-reference|1.0|CB4851|popoolationte|rp|62	NA
I	14869508	14869682	Tc1|non-reference|0.974646983311938|CB4851|popoolationte|rp|63	NA
I	14970154	14970316	Tc1|non-reference|0.966634429400387|CB4851|popoolationte|rp|64	NA
II	15939	18434	Tc3|non-reference|1.0|CB4851|popoolationte|rp|65	NA
II	70629	70803	Tc1|non-reference|1.0|CB4851|popoolationte|rp|66	NA
II	440385	440541	Tc1|non-reference|0.991071428571429|CB4851|popoolationte|rp|67	NA
II	478207	480707	Tc3|reference|1.0|CB4851|popoolationte|rp|68	NA
II	668434	668614	Tc1|non-reference|1.0|CB4851|popoolationte|rp|69	NA
II	783876	784040	Tc1|reference|0.968528368794326|CB4851|popoolationte|rp|70	NA
II	802013	802923	MARINER3|non-reference|1.0|CB4851|popoolationte|rp|71	NA
II	1031610	1033025	MARINER2|non-reference|1.0|CB4851|popoolationte|rp|72	NA
II	1185242	1185419	Tc1|non-reference|0.962779973649539|CB4851|popoolationte|rp|73	NA
II	1295791	1295946	Tc1|non-reference|1.0|CB4851|popoolationte|rp|74	NA
II	1396342	1396496	Tc1|non-reference|1.0|CB4851|popoolationte|rp|75	NA
II	1534344	1534515	Tc1|non-reference|1.0|CB4851|popoolationte|rp|76	NA
II	1721639	1721804	Tc1|non-reference|1.0|CB4851|popoolationte|rp|77	NA
II	1827109	1828966	Tc6|reference|1.0|CB4851|popoolationte|rp|78	NA
II	1837351	1837600	Tc1|non-reference|0.98|CB4851|popoolationte|rp|79	NA
II	1899769	1899936	Tc1|non-reference|0.988636363636364|CB4851|popoolationte|rp|80	NA
II	1935384	1937180	Tc1|reference|0.973684210526316|CB4851|popoolationte|rp|81	NA
II	2042492	2042662	Tc1|non-reference|0.98780487804878|CB4851|popoolationte|rp|82	NA
II	2284175	2285396	MARINER5|reference|1.0|CB4851|popoolationte|rp|83	NA
II	2332796	2332959	Tc1|non-reference|0.984848484848485|CB4851|popoolationte|rp|84	NA
II	2425621	2425812	Tc1|non-reference|0.927990708478513|CB4851|popoolationte|rp|85	NA
II	2497993	2498979	MARINER2|reference|1.0|CB4851|popoolationte|rp|86	NA
II	2974440	2974613	Tc1|non-reference|0.991228070175439|CB4851|popoolationte|rp|87	NA
II	2980206	2982698	Tc3|reference|1.0|CB4851|popoolationte|rp|88	NA
II	3226465	3228950	Tc3|reference|1.0|CB4851|popoolationte|rp|89	NA
II	3259968	3260124	Tc1|non-reference|1.0|CB4851|popoolationte|rp|90	NA
II	3307594	3309045	MARINER3|non-reference|1.0|CB4851|popoolationte|rp|91	NA
II	3456082	3457457	MARINER2|non-reference|1.0|CB4851|popoolationte|rp|92	NA
II	3565523	3565682	Tc1|non-reference|0.972653362897265|CB4851|popoolationte|rp|93	NA
II	3601588	3602998	MARINER2|non-reference|1.0|CB4851|popoolationte|rp|94	NA
II	3696119	3697623	MARINER4|non-reference|1.0|CB4851|popoolationte|rp|95	NA
II	3769031	3770803	Tc6|reference|1.0|CB4851|popoolationte|rp|96	NA
II	3939259	3941717	Tc3|reference|1.0|CB4851|popoolationte|rp|97	NA
II	3972389	3972552	Tc1|non-reference|1.0|CB4851|popoolationte|rp|98	NA
II	4051169	4054523	Tc5|reference|1.0|CB4851|popoolationte|rp|99	NA
II	4094180	4094342	Tc1|non-reference|1.0|CB4851|popoolationte|rp|100	NA
II	4154439	4154616	Tc1|non-reference|1.0|CB4851|popoolationte|rp|101	NA
II	4168590	4169687	Tc1|reference|0.989795918367347|CB4851|popoolationte|rp|102	NA
II	4408380	4408536	Tc1|non-reference|0.971428571428571|CB4851|popoolationte|rp|103	NA
II	4475574	4476974	MARINER3|reference|1.0|CB4851|popoolationte|rp|104	NA
II	4926766	4928186	MARINER2|reference|1.0|CB4851|popoolationte|rp|105	NA
II	5315834	5316001	Tc5|non-reference|1.0|CB4851|popoolationte|rp|106	NA
II	5333459	5333611	Tc1|non-reference|0.335648148148148|CB4851|popoolationte|rp|107	NA
II	5568759	5569220	MARINER3|non-reference|0.728070175438597|CB4851|popoolationte|rp|108	NA
II	5670169	5670324	Tc1|non-reference|0.979166666666667|CB4851|popoolationte|rp|109	NA
II	5703731	5703918	Tc1|non-reference|0.343108504398827|CB4851|popoolationte|rp|110	NA
II	5747808	5747960	Tc1|non-reference|0.695238095238095|CB4851|popoolationte|rp|111	NA
II	5967249	5967434	Tc1|non-reference|0.10500515995872|CB4851|popoolationte|rp|112	NA
II	6172892	6173110	Tc1|non-reference|0.361111111111111|CB4851|popoolationte|rp|113	NA
II	6431571	6431755	Tc5|non-reference|1.0|CB4851|popoolationte|rp|114	NA
II	6571137	6572935	Tc1|non-reference|1.0|CB4851|popoolationte|rp|115	NA
II	6794991	6798338	Tc5|reference|1.0|CB4851|popoolationte|rp|116	NA
II	7206047	7206205	Tc1|non-reference|1.0|CB4851|popoolationte|rp|117	NA
II	7397336	7397510	Tc5|non-reference|1.0|CB4851|popoolationte|rp|118	NA
II	7502210	7504706	Tc3|non-reference|1.0|CB4851|popoolationte|rp|119	NA
II	7592835	7593014	Tc1|non-reference|1.0|CB4851|popoolationte|rp|120	NA
II	7922472	7924234	Tc6|reference|1.0|CB4851|popoolationte|rp|121	NA
II	8500746	8500902	Tc1|non-reference|0.985714285714286|CB4851|popoolationte|rp|122	NA
II	8725432	8725609	Tc5|non-reference|1.0|CB4851|popoolationte|rp|123	NA
II	8728544	8728708	Tc5|non-reference|1.0|CB4851|popoolationte|rp|124	NA
II	9005619	9005791	Tc5|non-reference|0.925539083557952|CB4851|popoolationte|rp|125	NA
II	9071185	9071399	Tc5|non-reference|0.838709677419355|CB4851|popoolationte|rp|126	NA
II	9575492	9575650	Tc1|non-reference|0.982448107448107|CB4851|popoolationte|rp|127	NA
II	10287400	10287561	Tc5|non-reference|0.931818181818182|CB4851|popoolationte|rp|128	NA
II	10335271	10335423	Tc1|non-reference|0.985714285714286|CB4851|popoolationte|rp|129	NA
II	10683012	10683193	Tc1|non-reference|0.976190476190476|CB4851|popoolationte|rp|130	NA
II	10740834	10740987	Tc5|non-reference|0.904761904761905|CB4851|popoolationte|rp|131	NA
II	10904396	10905780	MARINER2|reference|1.0|CB4851|popoolationte|rp|132	NA
II	11101834	11101989	Tc5|non-reference|0.760869565217391|CB4851|popoolationte|rp|133	NA
II	11230486	11232126	MARINER2|reference|1.0|CB4851|popoolationte|rp|134	NA
II	11837146	11837301	Tc2|non-reference|1.0|CB4851|popoolationte|rp|135	NA
II	12087246	12087408	Tc5|non-reference|0.9375|CB4851|popoolationte|rp|136	NA
II	12249413	12250823	MARINER3|non-reference|1.0|CB4851|popoolationte|rp|137	NA
II	12285268	12287047	Tc6|reference|1.0|CB4851|popoolationte|rp|138	NA
II	12520669	12522440	Tc1|reference|0.988636363636364|CB4851|popoolationte|rp|139	NA
II	12564941	12565094	Tc1|non-reference|0.9875|CB4851|popoolationte|rp|140	NA
II	12750685	12752568	Tc1|reference|1.0|CB4851|popoolationte|rp|141	NA
II	12994082	12994235	Tc1|non-reference|0.98780487804878|CB4851|popoolationte|rp|142	NA
II	13072380	13072552	Tc1|non-reference|1.0|CB4851|popoolationte|rp|143	NA
II	13307531	13309255	Tc1|reference|1.0|CB4851|popoolationte|rp|144	NA
II	13625536	13625709	Tc1|non-reference|1.0|CB4851|popoolationte|rp|145	NA
II	14016647	14016856	Tc1|non-reference|0.959398496240601|CB4851|popoolationte|rp|146	NA
II	14538708	14540038	Tc6|non-reference|1.0|CB4851|popoolationte|rp|147	NA
II	15171894	15173291	MARINER2|reference|1.0|CB4851|popoolationte|rp|148	NA
III	431994	432147	Tc1|non-reference|0.983870967741935|CB4851|popoolationte|rp|149	NA
III	502915	504370	MARINER3|reference|1.0|CB4851|popoolationte|rp|150	NA
III	612285	612479	Tc1|non-reference|1.0|CB4851|popoolationte|rp|151	NA
III	705930	706087	Tc1|non-reference|0.978260869565217|CB4851|popoolationte|rp|152	NA
III	934393	935907	MARINER2|non-reference|0.982142857142857|CB4851|popoolationte|rp|153	NA
III	1122214	1122369	Tc2|non-reference|0.919642857142857|CB4851|popoolationte|rp|154	NA
III	1443219	1443393	Tc1|non-reference|0.967844202898551|CB4851|popoolationte|rp|155	NA
III	2119110	2120888	Tc1|reference|1.0|CB4851|popoolationte|rp|156	NA
III	2906832	2907009	Tc1|non-reference|1.0|CB4851|popoolationte|rp|157	NA
III	3543809	3545223	MARINER3|reference|1.0|CB4851|popoolationte|rp|158	NA
III	3674466	3674635	Tc1|non-reference|1.0|CB4851|popoolationte|rp|159	NA
III	3859213	3860663	MARINER2|non-reference|1.0|CB4851|popoolationte|rp|160	NA
III	3940759	3940920	Tc1|non-reference|1.0|CB4851|popoolationte|rp|161	NA
III	4298010	4299433	MARINER2|non-reference|1.0|CB4851|popoolationte|rp|162	NA
III	4413272	4413436	Tc1|non-reference|1.0|CB4851|popoolationte|rp|163	NA
III	4826354	4826508	Tc1|non-reference|1.0|CB4851|popoolationte|rp|164	NA
III	4838438	4838615	Tc1|non-reference|0.985294117647059|CB4851|popoolationte|rp|165	NA
III	5057460	5057627	Tc1|non-reference|0.982142857142857|CB4851|popoolationte|rp|166	NA
III	5098081	5098861	MARINER5|reference|1.0|CB4851|popoolationte|rp|167	NA
III	6239954	6240109	Tc1|non-reference|0.972222222222222|CB4851|popoolationte|rp|168	NA
III	6575711	6577097	MARINER2|reference|1.0|CB4851|popoolationte|rp|169	NA
III	6601573	6601735	Tc1|non-reference|1.0|CB4851|popoolationte|rp|170	NA
III	6640016	6640170	Tc2|non-reference|0.961538461538462|CB4851|popoolationte|rp|171	NA
III	6796551	6796707	Tc1|non-reference|1.0|CB4851|popoolationte|rp|172	NA
III	7011375	7011528	Tc1|non-reference|0.969130434782609|CB4851|popoolationte|rp|173	NA
III	7080211	7080365	Tc1|non-reference|1.0|CB4851|popoolationte|rp|174	NA
III	7105289	7106690	MARINER2|non-reference|1.0|CB4851|popoolationte|rp|175	NA
III	7476964	7478584	MARINER5|reference|1.0|CB4851|popoolationte|rp|176	NA
III	7535694	7535859	Tc1|non-reference|0.577477477477477|CB4851|popoolationte|rp|177	NA
III	7599971	7600126	Tc1|non-reference|1.0|CB4851|popoolationte|rp|178	NA
III	7754151	7754330	Tc1|non-reference|0.986486486486487|CB4851|popoolationte|rp|179	NA
III	7755267	7755441	Tc1|non-reference|0.990196078431373|CB4851|popoolationte|rp|180	NA
III	7878375	7878551	Tc1|non-reference|1.0|CB4851|popoolationte|rp|181	NA
III	7888351	7888507	Tc1|non-reference|1.0|CB4851|popoolationte|rp|182	NA
III	8203487	8204853	MARINER3|non-reference|1.0|CB4851|popoolationte|rp|183	NA
III	8297720	8297892	Tc1|non-reference|1.0|CB4851|popoolationte|rp|184	NA
III	8457773	8457944	Tc2|non-reference|0.954545454545455|CB4851|popoolationte|rp|185	NA
III	8694279	8696771	Tc3|reference|1.0|CB4851|popoolationte|rp|186	NA
III	8735220	8736631	MARINER3|non-reference|1.0|CB4851|popoolationte|rp|187	NA
III	9136390	9136552	Tc1|non-reference|0.986486486486487|CB4851|popoolationte|rp|188	NA
III	9276843	9277045	Tc1|non-reference|0.24890988372093|CB4851|popoolationte|rp|189	NA
III	9726447	9726622	Tc1|non-reference|0.98936170212766|CB4851|popoolationte|rp|190	NA
III	10046430	10046586	Tc1|non-reference|0.966991341991342|CB4851|popoolationte|rp|191	NA
III	10556167	10557593	MARINER3|non-reference|1.0|CB4851|popoolationte|rp|192	NA
III	10828864	10829047	Tc1|non-reference|0.618203309692671|CB4851|popoolationte|rp|193	NA
III	11312846	11313010	Tc1|non-reference|1.0|CB4851|popoolationte|rp|194	NA
III	11442776	11442940	Tc1|non-reference|0.977272727272727|CB4851|popoolationte|rp|195	NA
III	11605199	11607689	Tc3|reference|1.0|CB4851|popoolationte|rp|196	NA
III	12518324	12519737	MARINER2|non-reference|1.0|CB4851|popoolationte|rp|197	NA
III	12863033	12863215	Tc1|non-reference|0.98780487804878|CB4851|popoolationte|rp|198	NA
III	12865088	12866856	Tc1|non-reference|1.0|CB4851|popoolationte|rp|199	NA
III	13248895	13249053	Tc1|non-reference|1.0|CB4851|popoolationte|rp|200	NA
III	13545286	13545456	Tc1|non-reference|1.0|CB4851|popoolationte|rp|201	NA
III	13628403	13628585	Tc1|non-reference|0.925880425880426|CB4851|popoolationte|rp|202	NA
III	13660099	13660259	Tc1|non-reference|1.0|CB4851|popoolationte|rp|203	NA
III	13752783	13753169	Tc1|non-reference|1.0|CB4851|popoolationte|rp|204	NA
IV	104791	104946	Tc1|non-reference|0.598214285714286|CB4851|popoolationte|rp|205	NA
IV	300455	300607	Tc1|non-reference|1.0|CB4851|popoolationte|rp|206	NA
IV	344715	344880	Tc1|non-reference|0.970588235294118|CB4851|popoolationte|rp|207	NA
IV	413329	413486	Tc1|non-reference|1.0|CB4851|popoolationte|rp|208	NA
IV	430521	430685	Tc1|non-reference|0.986486486486487|CB4851|popoolationte|rp|209	NA
IV	609946	610236	Tc6|non-reference|1.0|CB4851|popoolationte|rp|210	NA
IV	661726	661887	Tc1|non-reference|0.981481481481481|CB4851|popoolationte|rp|211	NA
IV	1123835	1124054	Tc2|non-reference|0.961538461538462|CB4851|popoolationte|rp|212	NA
IV	1226252	1226405	Tc1|non-reference|1.0|CB4851|popoolationte|rp|213	NA
IV	1250702	1250856	Tc1|non-reference|0.906521739130435|CB4851|popoolationte|rp|214	NA
IV	1387611	1387771	Tc1|non-reference|0.975616921269095|CB4851|popoolationte|rp|215	NA
IV	1724657	1724820	Tc5|non-reference|1.0|CB4851|popoolationte|rp|216	NA
IV	1770475	1771881	MARINER3|reference|1.0|CB4851|popoolationte|rp|217	NA
IV	2180555	2180741	Tc5|non-reference|0.970853858784893|CB4851|popoolationte|rp|218	NA
IV	2288427	2288608	Tc4v|non-reference|1.0|CB4851|popoolationte|rp|219	NA
IV	2881132	2881304	Tc1|non-reference|0.964285714285714|CB4851|popoolationte|rp|220	NA
IV	2925714	2925902	Tc2|non-reference|0.928571428571429|CB4851|popoolationte|rp|221	NA
IV	3197586	3197741	Tc1|non-reference|0.976744186046512|CB4851|popoolationte|rp|222	NA
IV	3461889	3463028	MARINER5|reference|1.0|CB4851|popoolationte|rp|223	NA
IV	3480211	3480409	Tc1|non-reference|0.696691176470588|CB4851|popoolationte|rp|224	NA
IV	3919122	3919275	Tc1|non-reference|0.934318038969202|CB4851|popoolationte|rp|225	NA
IV	4119858	4120012	Tc1|non-reference|0.988372093023256|CB4851|popoolationte|rp|226	NA
IV	4198654	4198836	MARINER2|non-reference|0.978260869565217|CB4851|popoolationte|rp|227	NA
IV	4304285	4305690	MARINER3|non-reference|1.0|CB4851|popoolationte|rp|228	NA
IV	4500315	4502109	Tc6|reference|1.0|CB4851|popoolationte|rp|229	NA
IV	4919310	4919473	Tc1|non-reference|0.934969853574505|CB4851|popoolationte|rp|230	NA
IV	5065311	5065879	Tc1|non-reference|0.833333333333333|CB4851|popoolationte|rp|231	NA
IV	5114885	5115072	Tc1|non-reference|0.353494623655914|CB4851|popoolationte|rp|232	NA
IV	5753117	5753289	Tc1|non-reference|1.0|CB4851|popoolationte|rp|233	NA
IV	5782805	5782980	MARINER2|non-reference|1.0|CB4851|popoolationte|rp|234	NA
IV	5962813	5962993	Tc3|non-reference|1.0|CB4851|popoolationte|rp|235	NA
IV	6019900	6020052	Tc1|non-reference|1.0|CB4851|popoolationte|rp|236	NA
IV	6140274	6140550	Tc1|non-reference|1.0|CB4851|popoolationte|rp|237	NA
IV	6141262	6142683	MARINER3|non-reference|1.0|CB4851|popoolationte|rp|238	NA
IV	6224297	6224459	Tc1|non-reference|0.96969696969697|CB4851|popoolationte|rp|239	NA
IV	6392583	6392826	Tc1|non-reference|0.933333333333333|CB4851|popoolationte|rp|240	NA
IV	6818053	6818213	Tc1|non-reference|1.0|CB4851|popoolationte|rp|241	NA
IV	6837051	6837223	Tc1|non-reference|1.0|CB4851|popoolationte|rp|242	NA
IV	6865489	6866920	MARINER3|non-reference|1.0|CB4851|popoolationte|rp|243	NA
IV	6996775	6996933	Tc1|non-reference|1.0|CB4851|popoolationte|rp|244	NA
IV	7050769	7050940	Tc1|non-reference|1.0|CB4851|popoolationte|rp|245	NA
IV	7393716	7393885	Tc1|non-reference|1.0|CB4851|popoolationte|rp|246	NA
IV	7455274	7455427	Tc1|non-reference|0.990566037735849|CB4851|popoolationte|rp|247	NA
IV	7499746	7499921	Tc1|non-reference|1.0|CB4851|popoolationte|rp|248	NA
IV	7722881	7723049	Tc1|non-reference|1.0|CB4851|popoolationte|rp|249	NA
IV	7803458	7804456	Tc6|non-reference|1.0|CB4851|popoolationte|rp|250	NA
IV	8400552	8403916	Tc5|non-reference|1.0|CB4851|popoolationte|rp|251	NA
IV	8423773	8423952	Tc1|non-reference|0.963357588357588|CB4851|popoolationte|rp|252	NA
IV	9347355	9348730	MARINER5|reference|1.0|CB4851|popoolationte|rp|253	NA
IV	9502650	9504049	MARINER2|reference|1.0|CB4851|popoolationte|rp|254	NA
IV	9538075	9538239	Tc6|non-reference|0.785714285714286|CB4851|popoolationte|rp|255	NA
IV	9685181	9686950	Tc1|reference|0.98|CB4851|popoolationte|rp|256	NA
IV	9698340	9698503	Tc1|non-reference|1.0|CB4851|popoolationte|rp|257	NA
IV	9749076	9749235	Tc1|non-reference|0.967133620689655|CB4851|popoolationte|rp|258	NA
IV	9808125	9809437	MARINER3|reference|1.0|CB4851|popoolationte|rp|259	NA
IV	9809564	9809721	Tc1|non-reference|0.985714285714286|CB4851|popoolationte|rp|260	NA
IV	9896040	9896207	Tc1|non-reference|0.982758620689655|CB4851|popoolationte|rp|261	NA
IV	9912869	9913027	Tc1|non-reference|1.0|CB4851|popoolationte|rp|262	NA
IV	10248934	10249103	Tc1|non-reference|1.0|CB4851|popoolationte|rp|263	NA
IV	10332025	10332201	Tc1|non-reference|1.0|CB4851|popoolationte|rp|264	NA
IV	10468151	10468320	Tc1|non-reference|1.0|CB4851|popoolationte|rp|265	NA
IV	10981201	10981374	Tc2|non-reference|0.912878787878788|CB4851|popoolationte|rp|266	NA
IV	11189626	11191879	Tc5|non-reference|1.0|CB4851|popoolationte|rp|267	NA
IV	11238767	11240202	MARINER2|non-reference|1.0|CB4851|popoolationte|rp|268	NA
IV	11446699	11446865	Tc1|non-reference|1.0|CB4851|popoolationte|rp|269	NA
IV	11710970	11711133	Tc1|non-reference|1.0|CB4851|popoolationte|rp|270	NA
IV	11756351	11756528	Tc1|non-reference|0.972222222222222|CB4851|popoolationte|rp|271	NA
IV	11808804	11808971	Tc1|non-reference|1.0|CB4851|popoolationte|rp|272	NA
IV	11869391	11870790	MARINER2|reference|0.991525423728814|CB4851|popoolationte|rp|273	NA
IV	11874396	11874561	Tc1|non-reference|0.988372093023256|CB4851|popoolationte|rp|274	NA
IV	11915243	11915416	Tc1|non-reference|0.802439024390244|CB4851|popoolationte|rp|275	NA
IV	12561821	12561998	Tc6|non-reference|1.0|CB4851|popoolationte|rp|276	NA
IV	12798144	12798307	Tc1|non-reference|1.0|CB4851|popoolationte|rp|277	NA
IV	12875293	12876725	MARINER3|non-reference|1.0|CB4851|popoolationte|rp|278	NA
IV	12952334	12952508	Tc1|non-reference|0.972972972972973|CB4851|popoolationte|rp|279	NA
IV	13113801	13115162	MARINER2|reference|0.9375|CB4851|popoolationte|rp|280	NA
IV	13120518	13120694	Tc2|non-reference|1.0|CB4851|popoolationte|rp|281	NA
IV	13293681	13296897	Tc5|reference|1.0|CB4851|popoolationte|rp|282	NA
IV	13506388	13506665	MARINER2|non-reference|1.0|CB4851|popoolationte|rp|283	NA
IV	13506589	13506770	Tc2|non-reference|1.0|CB4851|popoolationte|rp|284	NA
IV	13518907	13519690	Tc1|non-reference|0.916666666666667|CB4851|popoolationte|rp|285	NA
IV	13543945	13544106	Tc1|non-reference|1.0|CB4851|popoolationte|rp|286	NA
IV	13610812	13610983	Tc1|non-reference|1.0|CB4851|popoolationte|rp|287	NA
IV	13802384	13803780	MARINER3|reference|1.0|CB4851|popoolationte|rp|288	NA
IV	13818334	13818489	Tc1|non-reference|0.989130434782609|CB4851|popoolationte|rp|289	NA
IV	13915403	13916831	MARINER2|non-reference|1.0|CB4851|popoolationte|rp|290	NA
IV	13935530	13935697	Tc2|non-reference|0.975|CB4851|popoolationte|rp|291	NA
IV	13965956	13967716	MARINER3|non-reference|0.954545454545455|CB4851|popoolationte|rp|292	NA
IV	14045235	14045391	MARINER2|non-reference|0.964285714285714|CB4851|popoolationte|rp|293	NA
IV	14174996	14175166	Tc1|non-reference|0.95|CB4851|popoolationte|rp|294	NA
IV	14310999	14311158	MARINER2|non-reference|1.0|CB4851|popoolationte|rp|295	NA
IV	14395627	14395779	Tc1|non-reference|0.983870967741935|CB4851|popoolationte|rp|296	NA
IV	14707830	14707994	Tc1|non-reference|0.957070707070707|CB4851|popoolationte|rp|297	NA
IV	14903261	14903413	Tc1|non-reference|0.979166666666667|CB4851|popoolationte|rp|298	NA
IV	15154605	15155002	MARINER2|non-reference|0.578181818181818|CB4851|popoolationte|rp|299	NA
IV	15193444	15193838	MARINER2|non-reference|0.383838383838384|CB4851|popoolationte|rp|300	NA
IV	15484023	15485788	Tc1|non-reference|0.95|CB4851|popoolationte|rp|301	NA
IV	15724166	15724324	MARINER2|non-reference|0.98936170212766|CB4851|popoolationte|rp|302	NA
IV	15752032	15752202	MARINER2|non-reference|1.0|CB4851|popoolationte|rp|303	NA
IV	16033804	16033971	Tc3|non-reference|1.0|CB4851|popoolationte|rp|304	NA
IV	16088133	16088296	MARINER2|non-reference|1.0|CB4851|popoolationte|rp|305	NA
IV	16152984	16153165	Tc3|non-reference|1.0|CB4851|popoolationte|rp|306	NA
IV	16321338	16321499	MARINER2|non-reference|1.0|CB4851|popoolationte|rp|307	NA
IV	16549281	16549451	MARINER2|non-reference|1.0|CB4851|popoolationte|rp|308	NA
IV	16888628	16888866	Tc1|non-reference|0.431818181818182|CB4851|popoolationte|rp|309	NA
IV	17041561	17041722	MARINER2|non-reference|1.0|CB4851|popoolationte|rp|310	NA
IV	17177768	17179184	MARINER3|reference|1.0|CB4851|popoolationte|rp|311	NA
IV	17272236	17272434	Tc1|non-reference|1.0|CB4851|popoolationte|rp|312	NA
IV	17360683	17361319	Tc1|non-reference|1.0|CB4851|popoolationte|rp|313	NA
V	263291	263583	Tc1|non-reference|0.894736842105263|CB4851|popoolationte|rp|314	NA
V	286857	287036	Tc1|non-reference|1.0|CB4851|popoolationte|rp|315	NA
V	545136	545317	Tc1|non-reference|1.0|CB4851|popoolationte|rp|316	NA
V	551945	552155	Tc1|non-reference|1.0|CB4851|popoolationte|rp|317	NA
V	669351	670350	MARINER5|reference|1.0|CB4851|popoolationte|rp|318	NA
V	812691	812857	Tc2|non-reference|1.0|CB4851|popoolationte|rp|319	NA
V	926138	928069	MARINER3|non-reference|1.0|CB4851|popoolationte|rp|320	NA
V	1102842	1103029	Tc2|non-reference|0.618181818181818|CB4851|popoolationte|rp|321	NA
V	1105619	1105779	Tc1|non-reference|1.0|CB4851|popoolationte|rp|322	NA
V	1815047	1815202	Tc5|non-reference|0.94|CB4851|popoolationte|rp|323	NA
V	2172620	2174001	MARINER2|reference|1.0|CB4851|popoolationte|rp|324	NA
V	2595460	2595615	Tc1|non-reference|0.964167357083679|CB4851|popoolationte|rp|325	NA
V	2848833	2848990	Tc1|non-reference|1.0|CB4851|popoolationte|rp|326	NA
V	3048811	3050593	Tc6|non-reference|1.0|CB4851|popoolationte|rp|327	NA
V	3099700	3099868	Tc4v|non-reference|0.967708333333333|CB4851|popoolationte|rp|328	NA
V	3187780	3187933	Tc1|non-reference|1.0|CB4851|popoolationte|rp|329	NA
V	3251197	3253016	Tc1|non-reference|0.964285714285714|CB4851|popoolationte|rp|330	NA
V	3265224	3265389	Tc1|non-reference|1.0|CB4851|popoolationte|rp|331	NA
V	3560224	3560676	Tc1|non-reference|1.0|CB4851|popoolationte|rp|332	NA
V	3590170	3591939	Tc1|reference|1.0|CB4851|popoolationte|rp|333	NA
V	3795135	3796545	MARINER2|reference|1.0|CB4851|popoolationte|rp|334	NA
V	3914646	3916062	MARINER2|non-reference|1.0|CB4851|popoolationte|rp|335	NA
V	3989766	3991543	Tc1|reference|0.956864564007421|CB4851|popoolationte|rp|336	NA
V	4046174	4046329	Tc1|non-reference|1.0|CB4851|popoolationte|rp|337	NA
V	4079823	4079991	Tc1|non-reference|0.988888888888889|CB4851|popoolationte|rp|338	NA
V	4312463	4313862	MARINER2|reference|1.0|CB4851|popoolationte|rp|339	NA
V	4603141	4604624	MARINER3|reference|1.0|CB4851|popoolationte|rp|340	NA
V	4736793	4736945	Tc1|non-reference|1.0|CB4851|popoolationte|rp|341	NA
V	5548704	5550117	MARINER3|non-reference|1.0|CB4851|popoolationte|rp|342	NA
V	6417659	6422116	Tc9|non-reference|1.0|CB4851|popoolationte|rp|343	NA
V	6659827	6659985	Tc1|non-reference|0.403913043478261|CB4851|popoolationte|rp|344	NA
V	7056662	7058073	MARINER2|reference|1.0|CB4851|popoolationte|rp|345	NA
V	7226814	7226983	Tc5|non-reference|1.0|CB4851|popoolationte|rp|346	NA
V	7250624	7250790	Tc1|non-reference|1.0|CB4851|popoolationte|rp|347	NA
V	7309837	7311422	Tc6|reference|1.0|CB4851|popoolationte|rp|348	NA
V	7328190	7328356	Tc5|non-reference|1.0|CB4851|popoolationte|rp|349	NA
V	7448858	7449261	Tc1|non-reference|0.159090909090909|CB4851|popoolationte|rp|350	NA
V	7616812	7616964	Tc5|non-reference|0.930288461538462|CB4851|popoolationte|rp|351	NA
V	8284570	8284722	Tc1|non-reference|1.0|CB4851|popoolationte|rp|352	NA
V	9276932	9278349	MARINER3|reference|1.0|CB4851|popoolationte|rp|353	NA
V	9890234	9891345	Tc1|reference|1.0|CB4851|popoolationte|rp|354	NA
V	10078564	10079977	MARINER3|reference|1.0|CB4851|popoolationte|rp|355	NA
V	10187585	10189366	Tc1|non-reference|0.978372093023256|CB4851|popoolationte|rp|356	NA
V	10283964	10285749	Tc6|non-reference|1.0|CB4851|popoolationte|rp|357	NA
V	10308657	10310061	MARINER5|reference|1.0|CB4851|popoolationte|rp|358	NA
V	10494053	10494873	MARINER5|reference|1.0|CB4851|popoolationte|rp|359	NA
V	10536883	10537036	Tc5|non-reference|1.0|CB4851|popoolationte|rp|360	NA
V	10773816	10775201	MARINER2|reference|1.0|CB4851|popoolationte|rp|361	NA
V	10985758	10987509	Tc6|reference|1.0|CB4851|popoolationte|rp|362	NA
V	11050542	11050697	Tc1|non-reference|0.713709677419355|CB4851|popoolationte|rp|363	NA
V	11150666	11150830	Tc5|non-reference|1.0|CB4851|popoolationte|rp|364	NA
V	11153620	11155206	Tc6|non-reference|1.0|CB4851|popoolationte|rp|365	NA
V	11155533	11155702	Tc1|non-reference|0.963032581453634|CB4851|popoolationte|rp|366	NA
V	11288534	11290369	Tc1|reference|1.0|CB4851|popoolationte|rp|367	NA
V	11319394	11320797	MARINER2|non-reference|1.0|CB4851|popoolationte|rp|368	NA
V	11324504	11326285	Tc6|reference|1.0|CB4851|popoolationte|rp|369	NA
V	11404948	11405105	Tc1|non-reference|0.96551724137931|CB4851|popoolationte|rp|370	NA
V	11518722	11519331	Tc6|reference|0.916666666666667|CB4851|popoolationte|rp|371	NA
V	11590329	11591732	MARINER5|reference|1.0|CB4851|popoolationte|rp|372	NA
V	12375857	12376156	Tc1|non-reference|1.0|CB4851|popoolationte|rp|373	NA
V	13870926	13871079	Tc1|non-reference|0.621328224776501|CB4851|popoolationte|rp|374	NA
V	14007149	14008166	Tc6|reference|1.0|CB4851|popoolationte|rp|375	NA
V	14029254	14030293	MARINER3|reference|1.0|CB4851|popoolationte|rp|376	NA
V	14066220	14067515	MARINER5|reference|1.0|CB4851|popoolationte|rp|377	NA
V	14621952	14623154	MARINER3|non-reference|0.988095238095238|CB4851|popoolationte|rp|378	NA
V	15022304	15023750	MARINER3|reference|1.0|CB4851|popoolationte|rp|379	NA
V	15160883	15161042	Tc1|non-reference|0.958547008547009|CB4851|popoolationte|rp|380	NA
V	15300482	15301888	MARINER2|non-reference|1.0|CB4851|popoolationte|rp|381	NA
V	15489757	15491159	MARINER2|non-reference|1.0|CB4851|popoolationte|rp|382	NA
V	15767891	15768386	Tc5|non-reference|1.0|CB4851|popoolationte|rp|383	NA
V	15842517	15843942	MARINER4|non-reference|1.0|CB4851|popoolationte|rp|384	NA
V	15847358	15847519	Tc1|non-reference|0.413105413105413|CB4851|popoolationte|rp|385	NA
V	15994885	15995068	Tc5|non-reference|1.0|CB4851|popoolationte|rp|386	NA
V	16005771	16005936	Tc5|non-reference|0.99|CB4851|popoolationte|rp|387	NA
V	16047601	16047754	Tc1|non-reference|0.988636363636364|CB4851|popoolationte|rp|388	NA
V	16295687	16297091	MARINER2|non-reference|1.0|CB4851|popoolationte|rp|389	NA
V	16311955	16313716	Tc1|reference|0.979166666666667|CB4851|popoolationte|rp|390	NA
V	16546806	16547004	Tc2|non-reference|0.956521739130435|CB4851|popoolationte|rp|391	NA
V	16864611	16864764	Tc1|non-reference|0.988095238095238|CB4851|popoolationte|rp|392	NA
V	17095372	17097871	Tc3|non-reference|1.0|CB4851|popoolationte|rp|393	NA
V	17332810	17333812	MARINER5|reference|1.0|CB4851|popoolationte|rp|394	NA
V	17805717	17807487	Tc1|reference|0.961538461538462|CB4851|popoolationte|rp|395	NA
V	17838874	17839033	Tc1|non-reference|0.986842105263158|CB4851|popoolationte|rp|396	NA
V	18250255	18250417	MARINER2|non-reference|1.0|CB4851|popoolationte|rp|397	NA
V	18427481	18429975	Tc3|reference|1.0|CB4851|popoolationte|rp|398	NA
V	18442266	18444033	Tc1|non-reference|0.788421052631579|CB4851|popoolationte|rp|399	NA
V	18742561	18743948	MARINER2|reference|1.0|CB4851|popoolationte|rp|400	NA
V	18764443	18766787	Tc3|reference|1.0|CB4851|popoolationte|rp|401	NA
V	19835041	19835680	Tc2|non-reference|0.950537634408602|CB4851|popoolationte|rp|402	NA
V	20078368	20079632	MARINER3|non-reference|1.0|CB4851|popoolationte|rp|403	NA
V	20257620	20259782	MARINER3|non-reference|1.0|CB4851|popoolationte|rp|404	NA
V	20290621	20293286	MARINER3|reference|0.94|CB4851|popoolationte|rp|405	NA
V	20509912	20513607	Tc4v|non-reference|1.0|CB4851|popoolationte|rp|406	NA
V	20591140	20591358	Tc1|non-reference|0.358333333333333|CB4851|popoolationte|rp|407	NA
X	53125	54535	MARINER2|reference|1.0|CB4851|popoolationte|rp|408	NA
X	148636	148794	Tc1|non-reference|0.985714285714286|CB4851|popoolationte|rp|409	NA
X	217907	218451	MARINER3|non-reference|0.219551282051282|CB4851|popoolationte|rp|410	NA
X	339209	340447	MARINER5|reference|1.0|CB4851|popoolationte|rp|411	NA
X	363004	364456	MARINER5|reference|1.0|CB4851|popoolationte|rp|412	NA
X	446531	446691	Tc1|non-reference|0.93285055957867|CB4851|popoolationte|rp|413	NA
X	859986	860177	Tc1|non-reference|0.985294117647059|CB4851|popoolationte|rp|414	NA
X	970263	970417	Tc1|non-reference|1.0|CB4851|popoolationte|rp|415	NA
X	1211066	1211236	Tc1|non-reference|0.978260869565217|CB4851|popoolationte|rp|416	NA
X	1226906	1228333	MARINER3|non-reference|0.976190476190476|CB4851|popoolationte|rp|417	NA
X	1238504	1238678	Tc1|non-reference|0.965749414519906|CB4851|popoolationte|rp|418	NA
X	1720892	1721061	Tc1|non-reference|0.570833333333333|CB4851|popoolationte|rp|419	NA
X	1927626	1929036	MARINER2|non-reference|1.0|CB4851|popoolationte|rp|420	NA
X	2008389	2008566	Tc1|non-reference|0.970861486486487|CB4851|popoolationte|rp|421	NA
X	2009467	2010879	MARINER3|non-reference|1.0|CB4851|popoolationte|rp|422	NA
X	2237044	2237201	Tc1|non-reference|0.602102102102102|CB4851|popoolationte|rp|423	NA
X	2665966	2666125	Tc1|non-reference|0.98780487804878|CB4851|popoolationte|rp|424	NA
X	2862676	2862835	Tc1|non-reference|0.969600725952813|CB4851|popoolationte|rp|425	NA
X	3044698	3044856	Tc1|non-reference|1.0|CB4851|popoolationte|rp|426	NA
X	3128683	3130605	Tc3|reference|1.0|CB4851|popoolationte|rp|427	NA
X	3369933	3371335	MARINER2|non-reference|1.0|CB4851|popoolationte|rp|428	NA
X	3450103	3450279	Tc1|non-reference|0.981481481481481|CB4851|popoolationte|rp|429	NA
X	3675138	3675308	Tc1|non-reference|0.985294117647059|CB4851|popoolationte|rp|430	NA
X	3702804	3702956	Tc1|non-reference|0.986486486486487|CB4851|popoolationte|rp|431	NA
X	4238284	4238437	Tc1|non-reference|1.0|CB4851|popoolationte|rp|432	NA
X	4280144	4280298	Tc1|non-reference|0.988636363636364|CB4851|popoolationte|rp|433	NA
X	4383066	4383265	Tc1|non-reference|0.972222222222222|CB4851|popoolationte|rp|434	NA
X	4445780	4447546	Tc6|non-reference|1.0|CB4851|popoolationte|rp|435	NA
X	4744755	4744928	Tc1|non-reference|0.624156545209177|CB4851|popoolationte|rp|436	NA
X	4791570	4792005	Tc1|non-reference|1.0|CB4851|popoolationte|rp|437	NA
X	4873476	4873665	Tc1|non-reference|0.980769230769231|CB4851|popoolationte|rp|438	NA
X	4875066	4875240	Tc1|non-reference|1.0|CB4851|popoolationte|rp|439	NA
X	4952276	4952429	Tc1|non-reference|1.0|CB4851|popoolationte|rp|440	NA
X	4969057	4969223	Tc1|non-reference|1.0|CB4851|popoolationte|rp|441	NA
X	5123348	5123538	Tc1|non-reference|0.502222222222222|CB4851|popoolationte|rp|442	NA
X	5231855	5233493	MARINER2|non-reference|1.0|CB4851|popoolationte|rp|443	NA
X	5281271	5281449	Tc1|non-reference|0.982456140350877|CB4851|popoolationte|rp|444	NA
X	5365383	5365541	Tc1|non-reference|0.978168011390603|CB4851|popoolationte|rp|445	NA
X	5405752	5405907	Tc1|non-reference|0.937912087912088|CB4851|popoolationte|rp|446	NA
X	5585015	5585179	Tc1|non-reference|0.959523809523809|CB4851|popoolationte|rp|447	NA
X	5757051	5758453	MARINER2|reference|1.0|CB4851|popoolationte|rp|448	NA
X	6249914	6250082	Tc1|non-reference|1.0|CB4851|popoolationte|rp|449	NA
X	6256226	6256476	Tc1|non-reference|0.866666666666667|CB4851|popoolationte|rp|450	NA
X	6279729	6279889	Tc1|non-reference|0.645975056689342|CB4851|popoolationte|rp|451	NA
X	6370820	6370990	Tc4v|non-reference|0.88903743315508|CB4851|popoolationte|rp|452	NA
X	6416964	6417169	Tc1|non-reference|0.973684210526316|CB4851|popoolationte|rp|453	NA
X	6467624	6468551	MARINER5|reference|0.982620320855615|CB4851|popoolationte|rp|454	NA
X	6915151	6915337	Tc1|non-reference|1.0|CB4851|popoolationte|rp|455	NA
X	6946467	6946701	Tc1|non-reference|1.0|CB4851|popoolationte|rp|456	NA
X	7017159	7018922	Tc1|non-reference|0.973684210526316|CB4851|popoolationte|rp|457	NA
X	7030538	7030708	Tc1|non-reference|0.978260869565217|CB4851|popoolationte|rp|458	NA
X	7386259	7386421	Tc1|non-reference|0.983870967741935|CB4851|popoolationte|rp|459	NA
X	7594493	7594649	Tc1|non-reference|0.967741935483871|CB4851|popoolationte|rp|460	NA
X	7750354	7750507	Tc1|non-reference|1.0|CB4851|popoolationte|rp|461	NA
X	7809470	7809657	Tc1|non-reference|0.706592956592957|CB4851|popoolationte|rp|462	NA
X	7906776	7906937	Tc1|non-reference|0.964285714285714|CB4851|popoolationte|rp|463	NA
X	7933198	7933368	Tc1|non-reference|0.975|CB4851|popoolationte|rp|464	NA
X	8140467	8140680	Tc1|non-reference|1.0|CB4851|popoolationte|rp|465	NA
X	8220261	8220417	Tc1|non-reference|1.0|CB4851|popoolationte|rp|466	NA
X	8351590	8351748	Tc1|non-reference|0.479166666666667|CB4851|popoolationte|rp|467	NA
X	8430695	8430862	Tc1|non-reference|1.0|CB4851|popoolationte|rp|468	NA
X	8478853	8479008	Tc1|non-reference|1.0|CB4851|popoolationte|rp|469	NA
X	8629394	8629552	Tc1|non-reference|1.0|CB4851|popoolationte|rp|470	NA
X	8738902	8739080	Tc1|non-reference|1.0|CB4851|popoolationte|rp|471	NA
X	8758624	8758814	Tc1|non-reference|0.942792792792793|CB4851|popoolationte|rp|472	NA
X	8907955	8908110	Tc1|non-reference|0.97373670212766|CB4851|popoolationte|rp|473	NA
X	9039938	9040101	Tc1|non-reference|0.982142857142857|CB4851|popoolationte|rp|474	NA
X	9387409	9387570	Tc1|non-reference|1.0|CB4851|popoolationte|rp|475	NA
X	9504628	9504791	Tc1|non-reference|1.0|CB4851|popoolationte|rp|476	NA
X	10306819	10306979	Tc1|non-reference|0.98|CB4851|popoolationte|rp|477	NA
X	10422358	10422523	Tc1|non-reference|1.0|CB4851|popoolationte|rp|478	NA
X	10496490	10496669	Tc1|non-reference|0.977777777777778|CB4851|popoolationte|rp|479	NA
X	10522205	10522369	Tc1|non-reference|1.0|CB4851|popoolationte|rp|480	NA
X	10549432	10549606	Tc1|non-reference|1.0|CB4851|popoolationte|rp|481	NA
X	10600183	10600344	Tc1|non-reference|1.0|CB4851|popoolationte|rp|482	NA
X	10864643	10864808	Tc1|non-reference|1.0|CB4851|popoolationte|rp|483	NA
X	10878355	10878534	Tc1|non-reference|0.979166666666667|CB4851|popoolationte|rp|484	NA
X	10941536	10941694	Tc1|non-reference|0.94949494949495|CB4851|popoolationte|rp|485	NA
X	11603239	11603407	Tc1|non-reference|1.0|CB4851|popoolationte|rp|486	NA
X	11629813	11629976	Tc1|non-reference|0.983870967741935|CB4851|popoolationte|rp|487	NA
X	12209042	12209201	Tc2|non-reference|1.0|CB4851|popoolationte|rp|488	NA
X	12285485	12285659	Tc1|non-reference|0.960079051383399|CB4851|popoolationte|rp|489	NA
X	12312830	12314574	MARINER4|reference|1.0|CB4851|popoolationte|rp|490	NA
X	12386617	12386776	Tc1|non-reference|0.96958041958042|CB4851|popoolationte|rp|491	NA
X	12564895	12565058	Tc1|non-reference|1.0|CB4851|popoolationte|rp|492	NA
X	12589068	12589224	Tc1|non-reference|0.957074721780604|CB4851|popoolationte|rp|493	NA
X	13295312	13296732	MARINER3|non-reference|1.0|CB4851|popoolationte|rp|494	NA
X	13382257	13382436	Tc2|non-reference|0.984375|CB4851|popoolationte|rp|495	NA
X	13395926	13396089	Tc1|non-reference|1.0|CB4851|popoolationte|rp|496	NA
X	13522396	13522568	Tc1|non-reference|1.0|CB4851|popoolationte|rp|497	NA
X	13526242	13526394	Tc1|non-reference|1.0|CB4851|popoolationte|rp|498	NA
X	13571881	13572033	Tc1|non-reference|0.984848484848485|CB4851|popoolationte|rp|499	NA
X	13682819	13684141	Tc6|reference|0.988372093023256|CB4851|popoolationte|rp|500	NA
X	13807429	13809014	Tc3|reference|1.0|CB4851|popoolationte|rp|501	NA
X	13837853	13838016	Tc1|non-reference|0.985294117647059|CB4851|popoolationte|rp|502	NA
X	14039296	14039473	Tc1|non-reference|0.964460784313726|CB4851|popoolationte|rp|503	NA
X	14049317	14049495	Tc1|non-reference|0.947727272727273|CB4851|popoolationte|rp|504	NA
X	14077318	14077479	Tc1|non-reference|0.977865796831314|CB4851|popoolationte|rp|505	NA
X	14088712	14088865	Tc1|non-reference|0.988636363636364|CB4851|popoolationte|rp|506	NA
X	14185911	14186063	Tc1|non-reference|0.991228070175439|CB4851|popoolationte|rp|507	NA
X	14364550	14364739	Tc1|non-reference|0.984375|CB4851|popoolationte|rp|508	NA
X	14509201	14509355	Tc1|non-reference|1.0|CB4851|popoolationte|rp|509	NA
X	14513283	14513450	Tc1|non-reference|1.0|CB4851|popoolationte|rp|510	NA
X	14538376	14538530	Tc1|non-reference|0.904970760233918|CB4851|popoolationte|rp|511	NA
X	14629350	14629515	Tc1|non-reference|0.961038961038961|CB4851|popoolationte|rp|512	NA
X	14962595	14962747	Tc1|non-reference|0.962962962962963|CB4851|popoolationte|rp|513	NA
X	14998526	14998703	Tc1|non-reference|0.990566037735849|CB4851|popoolationte|rp|514	NA
X	15062067	15063827	Tc6|reference|1.0|CB4851|popoolationte|rp|515	NA
X	15194599	15194756	Tc4v|non-reference|0.985294117647059|CB4851|popoolationte|rp|516	NA
X	15825165	15826569	MARINER4|non-reference|1.0|CB4851|popoolationte|rp|517	NA
X	16955141	16955384	Tc1|non-reference|0.982758620689655|CB4851|popoolationte|rp|518	NA
X	16999749	16999908	Tc5|non-reference|0.970588235294118|CB4851|popoolationte|rp|519	NA
X	17002816	17002977	Tc1|non-reference|0.735930735930736|CB4851|popoolationte|rp|520	NA
X	17013944	17015338	MARINER2|reference|1.0|CB4851|popoolationte|rp|521	NA
X	17030923	17032326	MARINER2|non-reference|1.0|CB4851|popoolationte|rp|522	NA
X	17060550	17061957	MARINER2|reference|1.0|CB4851|popoolationte|rp|523	NA
a	DNA strand orientation: "+" = positive strand; "-" = negative strand; "NA" = DNA strand not specified by caller

## Sheet: CB4851_popoolationte2
CHROMOSOME	START POSITION	STOP POSITION	DESCRIPTION OF TE CALL	STRAND ORIENTATIONa
I	216923	217647	TURMOIL1|reference|0.983|CB4851|popoolationte2|rp|1	-
I	296108	296109	Tc1|non-reference|0.922|CB4851|popoolationte2|rp|2	NA
I	598760	601097	Tc3|reference|0.971|CB4851|popoolationte2|rp|3	-
I	668018	668019	Tc1|non-reference|0.926|CB4851|popoolationte2|rp|4	NA
I	931690	932936	MARINER2|reference|0.717|CB4851|popoolationte2|rp|5	+
I	1465975	1465976	Tc1|non-reference|0.909|CB4851|popoolationte2|rp|6	NA
I	1998046	1999637	Tc6|reference|0.999|CB4851|popoolationte2|rp|7	+
I	2147485	2147486	Tc5|non-reference|0.425|CB4851|popoolationte2|rp|8	-
I	2250886	2250887	Tc1|non-reference|0.911|CB4851|popoolationte2|rp|9	NA
I	2274383	2274384	Tc1|non-reference|0.918|CB4851|popoolationte2|rp|10	NA
I	2348764	2348765	Tc1|non-reference|0.91|CB4851|popoolationte2|rp|11	NA
I	2564275	2564276	Tc1|non-reference|0.945|CB4851|popoolationte2|rp|12	NA
I	2742798	2742799	Tc1|non-reference|0.873|CB4851|popoolationte2|rp|13	NA
I	3138382	3138383	Tc1|non-reference|0.87|CB4851|popoolationte2|rp|14	NA
I	3326344	3326345	Tc1|non-reference|0.992|CB4851|popoolationte2|rp|15	NA
I	3766654	3766655	Tc1|non-reference|0.526|CB4851|popoolationte2|rp|16	NA
I	4098356	4099335	MARINER5|reference|1.0|CB4851|popoolationte2|rp|17	+
I	4425556	4425557	Tc1|non-reference|0.946|CB4851|popoolationte2|rp|18	NA
I	4881323	4881324	Tc1|non-reference|0.963|CB4851|popoolationte2|rp|19	NA
I	4936417	4936418	Tc1|non-reference|0.991|CB4851|popoolationte2|rp|20	NA
I	5025824	5025825	Tc1|non-reference|0.987|CB4851|popoolationte2|rp|21	NA
I	5075751	5075752	Tc1|non-reference|0.977|CB4851|popoolationte2|rp|22	NA
I	5508808	5508809	Tc1|non-reference|0.901|CB4851|popoolationte2|rp|23	NA
I	5888584	5888585	Tc1|non-reference|0.906|CB4851|popoolationte2|rp|24	NA
I	5979171	5982780	TURMOIL1|reference|1.0|CB4851|popoolationte2|rp|25	+
I	6092735	6092736	Tc1|non-reference|0.902|CB4851|popoolationte2|rp|26	NA
I	6125359	6125360	Tc1|non-reference|0.909|CB4851|popoolationte2|rp|27	NA
I	6250657	6250658	Tc1|non-reference|0.876|CB4851|popoolationte2|rp|28	NA
I	6670967	6670968	Tc1|non-reference|0.909|CB4851|popoolationte2|rp|29	NA
I	6974295	6974296	Tc1|non-reference|0.994|CB4851|popoolationte2|rp|30	NA
I	7396139	7396140	Tc1|non-reference|0.955|CB4851|popoolationte2|rp|31	NA
I	7406661	7406662	Tc1|non-reference|0.878|CB4851|popoolationte2|rp|32	NA
I	7812065	7812066	Tc1|non-reference|0.946|CB4851|popoolationte2|rp|33	NA
I	8372597	8373845	MARINER2|reference|0.951|CB4851|popoolationte2|rp|34	+
I	8464483	8465739	MARINER3|reference|0.961|CB4851|popoolationte2|rp|35	+
I	8858694	8858695	Tc1|non-reference|0.989|CB4851|popoolationte2|rp|36	NA
I	8991785	8991786	Tc1|non-reference|0.887|CB4851|popoolationte2|rp|37	NA
I	9234473	9234474	Tc1|non-reference|0.517|CB4851|popoolationte2|rp|38	NA
I	9637733	9638686	Tc6|reference|0.946|CB4851|popoolationte2|rp|39	+
I	9917241	9917242	Tc1|non-reference|0.974|CB4851|popoolationte2|rp|40	NA
I	9919847	9919848	Tc1|non-reference|0.94|CB4851|popoolationte2|rp|41	NA
I	10239327	10241663	Tc3|reference|1.0|CB4851|popoolationte2|rp|42	+
I	10528239	10529850	Tc1|reference|0.939|CB4851|popoolationte2|rp|43	-
I	11065777	11065778	Tc2|non-reference|0.461|CB4851|popoolationte2|rp|44	-
I	11142279	11143242	Tc6|reference|0.806|CB4851|popoolationte2|rp|45	+
I	11254565	11254566	Tc1|non-reference|0.959|CB4851|popoolationte2|rp|46	NA
I	11731064	11731065	Tc1|non-reference|0.927|CB4851|popoolationte2|rp|47	NA
I	11797437	11797438	Tc1|non-reference|0.898|CB4851|popoolationte2|rp|48	NA
I	12029960	12029961	Tc1|non-reference|0.921|CB4851|popoolationte2|rp|49	NA
I	12096468	12096469	Tc1|non-reference|0.761|CB4851|popoolationte2|rp|50	NA
I	12249166	12249167	Tc1|non-reference|0.841|CB4851|popoolationte2|rp|51	NA
I	12299244	12299245	Tc1|non-reference|0.868|CB4851|popoolationte2|rp|52	NA
I	12401475	12402721	MARINER2|reference|0.975|CB4851|popoolationte2|rp|53	-
I	12481326	12482902	Tc1|reference|0.935|CB4851|popoolationte2|rp|54	-
I	13138286	13138287	Tc1|non-reference|0.987|CB4851|popoolationte2|rp|55	NA
I	13162689	13164027	Tc6|reference|0.92|CB4851|popoolationte2|rp|56	-
I	13257915	13257916	Tc1|non-reference|0.935|CB4851|popoolationte2|rp|57	NA
I	13276829	13276830	Tc1|non-reference|0.863|CB4851|popoolationte2|rp|58	NA
I	13372198	13372199	Tc1|non-reference|0.961|CB4851|popoolationte2|rp|59	NA
I	13395757	13395758	Tc1|non-reference|0.956|CB4851|popoolationte2|rp|60	NA
I	13416473	13416474	Tc1|non-reference|1.0|CB4851|popoolationte2|rp|61	NA
I	13455974	13458310	Tc3|reference|0.996|CB4851|popoolationte2|rp|62	+
I	13522126	13523380	MARINER3|reference|1.0|CB4851|popoolationte2|rp|63	+
I	13740031	13742366	Tc3|reference|0.678|CB4851|popoolationte2|rp|64	-
I	13901747	13901748	Tc1|non-reference|0.893|CB4851|popoolationte2|rp|65	NA
I	14021875	14023486	Tc1|reference|0.972|CB4851|popoolationte2|rp|66	+
I	14306585	14306586	Tc1|non-reference|0.805|CB4851|popoolationte2|rp|67	NA
I	14575332	14575333	Tc1|non-reference|0.966|CB4851|popoolationte2|rp|68	NA
I	14869570	14869571	Tc1|non-reference|0.916|CB4851|popoolationte2|rp|69	NA
I	14917360	14917361	Tc1|non-reference|0.956|CB4851|popoolationte2|rp|70	NA
I	14970223	14970224	Tc1|non-reference|0.94|CB4851|popoolationte2|rp|71	NA
II	70714	70715	Tc1|non-reference|0.929|CB4851|popoolationte2|rp|72	NA
II	440479	440480	Tc1|non-reference|0.926|CB4851|popoolationte2|rp|73	NA
II	478294	480629	Tc3|reference|1.0|CB4851|popoolationte2|rp|74	+
II	668512	668513	Tc1|non-reference|0.997|CB4851|popoolationte2|rp|75	NA
II	783974	783975	Tc1|non-reference|0.988|CB4851|popoolationte2|rp|76	NA
II	792936	792937	Tc1|non-reference|0.988|CB4851|popoolationte2|rp|77	NA
II	802093	802848	MARINER3|reference|1.0|CB4851|popoolationte2|rp|78	-
II	1490023	1490024	Tc1|non-reference|0.932|CB4851|popoolationte2|rp|79	NA
II	1503904	1503905	Tc1|non-reference|0.814|CB4851|popoolationte2|rp|80	NA
II	1534411	1534412	Tc1|non-reference|0.968|CB4851|popoolationte2|rp|81	NA
II	1721719	1721720	Tc1|non-reference|1.0|CB4851|popoolationte2|rp|82	NA
II	1827276	1828886	Tc6|reference|1.0|CB4851|popoolationte2|rp|83	+
II	1836070	1837681	Tc1|reference|0.89|CB4851|popoolationte2|rp|84	+
II	2042572	2042573	Tc1|non-reference|0.888|CB4851|popoolationte2|rp|85	NA
II	2284258	2285318	MARINER5|reference|1.0|CB4851|popoolationte2|rp|86	+
II	2332902	2332903	Tc1|non-reference|0.913|CB4851|popoolationte2|rp|87	NA
II	2425717	2425718	Tc1|non-reference|0.892|CB4851|popoolationte2|rp|88	NA
II	2498120	2498893	MARINER2|reference|0.848|CB4851|popoolationte2|rp|89	+
II	2974544	2974545	Tc1|non-reference|0.905|CB4851|popoolationte2|rp|90	NA
II	2980282	2982620	Tc3|reference|1.0|CB4851|popoolationte2|rp|91	+
II	3304054	3304055	Tc1|non-reference|0.953|CB4851|popoolationte2|rp|92	NA
II	3307692	3308952	MARINER3|reference|0.835|CB4851|popoolationte2|rp|93	-
II	3456156	3457379	MARINER2|reference|0.973|CB4851|popoolationte2|rp|94	-
II	3565613	3565614	Tc1|non-reference|0.987|CB4851|popoolationte2|rp|95	NA
II	3601657	3602903	MARINER2|reference|0.713|CB4851|popoolationte2|rp|96	-
II	3696202	3697452	MARINER4|reference|1.0|CB4851|popoolationte2|rp|97	-
II	3769111	3770721	Tc6|reference|0.922|CB4851|popoolationte2|rp|98	+
II	3939320	3941657	Tc3|reference|1.0|CB4851|popoolationte2|rp|99	+
II	3999884	3999885	Tc1|non-reference|0.888|CB4851|popoolationte2|rp|100	NA
II	4051247	4054442	Tc5|reference|1.0|CB4851|popoolationte2|rp|101	+
II	4168678	4169607	Tc1|reference|0.987|CB4851|popoolationte2|rp|102	+
II	4475646	4476902	MARINER3|reference|0.988|CB4851|popoolationte2|rp|103	+
II	4926865	4928109	MARINER2|reference|0.819|CB4851|popoolationte2|rp|104	+
II	5315911	5315912	Tc5|non-reference|0.977|CB4851|popoolationte2|rp|105	NA
II	5568943	5568944	MARINER3|non-reference|0.606|CB4851|popoolationte2|rp|106	NA
II	5670230	5670231	Tc1|non-reference|1.0|CB4851|popoolationte2|rp|107	NA
II	5747849	5747850	Tc1|non-reference|0.699|CB4851|popoolationte2|rp|108	NA
II	5967476	5967477	Tc1|non-reference|0.169|CB4851|popoolationte2|rp|109	-
II	6173021	6173022	Tc1|non-reference|0.29|CB4851|popoolationte2|rp|110	NA
II	6431666	6431667	Tc5|non-reference|0.99|CB4851|popoolationte2|rp|111	NA
II	6571222	6572833	Tc1|reference|0.919|CB4851|popoolationte2|rp|112	-
II	6795065	6798259	Tc5|reference|1.0|CB4851|popoolationte2|rp|113	+
II	7206102	7206103	Tc1|non-reference|0.882|CB4851|popoolationte2|rp|114	NA
II	7502295	7504632	Tc3|reference|1.0|CB4851|popoolationte2|rp|115	-
II	7516673	7518284	Tc1|reference|0.885|CB4851|popoolationte2|rp|116	-
II	7592943	7592944	Tc1|non-reference|0.908|CB4851|popoolationte2|rp|117	NA
II	7922551	7924154	Tc6|reference|1.0|CB4851|popoolationte2|rp|118	+
II	8500854	8500855	Tc1|non-reference|0.853|CB4851|popoolationte2|rp|119	NA
II	8725538	8725539	Tc5|non-reference|0.976|CB4851|popoolationte2|rp|120	NA
II	8728577	8728578	Tc5|non-reference|0.917|CB4851|popoolationte2|rp|121	NA
II	9005728	9005729	Tc5|non-reference|0.981|CB4851|popoolationte2|rp|122	NA
II	9071344	9071345	Tc5|non-reference|0.986|CB4851|popoolationte2|rp|123	NA
II	9137258	9137259	Tc1|non-reference|0.873|CB4851|popoolationte2|rp|124	NA
II	9535893	9535894	MARINER3|non-reference|0.515|CB4851|popoolationte2|rp|125	-
II	9575584	9575585	Tc1|non-reference|0.936|CB4851|popoolationte2|rp|126	NA
II	10004658	10004659	Tc1|non-reference|0.998|CB4851|popoolationte2|rp|127	NA
II	10287545	10287546	Tc5|non-reference|0.797|CB4851|popoolationte2|rp|128	NA
II	10335354	10335355	Tc1|non-reference|0.875|CB4851|popoolationte2|rp|129	NA
II	10504864	10504865	Tc5|non-reference|0.951|CB4851|popoolationte2|rp|130	NA
II	10740843	10740844	Tc5|non-reference|0.672|CB4851|popoolationte2|rp|131	NA
II	10904482	10905728	MARINER2|reference|0.888|CB4851|popoolationte2|rp|132	+
II	11101958	11101959	Tc5|non-reference|0.978|CB4851|popoolationte2|rp|133	NA
II	11837225	11837226	Tc2|non-reference|0.764|CB4851|popoolationte2|rp|134	-
II	12249487	12250742	MARINER3|reference|0.995|CB4851|popoolationte2|rp|135	-
II	12285357	12286966	Tc6|reference|0.991|CB4851|popoolationte2|rp|136	+
II	12520749	12522360	Tc1|reference|0.963|CB4851|popoolationte2|rp|137	+
II	12565003	12565004	Tc1|non-reference|0.919|CB4851|popoolationte2|rp|138	NA
II	13292629	13292630	Tc1|non-reference|0.932|CB4851|popoolationte2|rp|139	NA
II	13625619	13625620	Tc1|non-reference|0.959|CB4851|popoolationte2|rp|140	NA
II	14016750	14016751	Tc1|non-reference|0.878|CB4851|popoolationte2|rp|141	NA
II	14538798	14539959	Tc6|reference|0.993|CB4851|popoolationte2|rp|142	-
II	15171971	15173218	MARINER2|reference|0.941|CB4851|popoolationte2|rp|143	+
II	15266002	15266003	Tc1|non-reference|0.253|CB4851|popoolationte2|rp|144	NA
III	432047	432048	Tc1|non-reference|0.913|CB4851|popoolationte2|rp|145	NA
III	705987	705988	Tc1|non-reference|0.927|CB4851|popoolationte2|rp|146	NA
III	941830	943059	MARINER4|reference|0.841|CB4851|popoolationte2|rp|147	-
III	1443315	1443316	Tc1|non-reference|0.83|CB4851|popoolationte2|rp|148	NA
III	1579373	1580222	Tc6|reference|0.993|CB4851|popoolationte2|rp|149	-
III	2055540	2056711	MARINER3|reference|1.0|CB4851|popoolationte2|rp|150	-
III	2119192	2120803	Tc1|reference|0.93|CB4851|popoolationte2|rp|151	+
III	2906953	2906954	Tc1|non-reference|0.909|CB4851|popoolationte2|rp|152	NA
III	2918393	2918394	Tc1|non-reference|0.832|CB4851|popoolationte2|rp|153	NA
III	3859330	3860576	MARINER2|reference|0.63|CB4851|popoolationte2|rp|154	-
III	4082493	4082494	Tc1|non-reference|0.951|CB4851|popoolationte2|rp|155	NA
III	4395482	4395483	Tc1|non-reference|0.933|CB4851|popoolationte2|rp|156	NA
III	4826433	4826434	Tc1|non-reference|0.964|CB4851|popoolationte2|rp|157	NA
III	4838524	4838525	Tc1|non-reference|0.879|CB4851|popoolationte2|rp|158	NA
III	5098171	5098767	MARINER5|reference|1.0|CB4851|popoolationte2|rp|159	+
III	5282437	5283492	Tc6|reference|1.0|CB4851|popoolationte2|rp|160	+
III	5788220	5789812	Tc6|reference|0.699|CB4851|popoolationte2|rp|161	-
III	6240020	6240021	Tc1|non-reference|0.913|CB4851|popoolationte2|rp|162	NA
III	6575790	6577036	MARINER2|reference|0.765|CB4851|popoolationte2|rp|163	+
III	7078954	7081291	Tc3|reference|0.965|CB4851|popoolationte2|rp|164	+
III	7477244	7478496	MARINER5|reference|0.961|CB4851|popoolationte2|rp|165	+
III	7600061	7600062	Tc1|non-reference|0.927|CB4851|popoolationte2|rp|166	NA
III	7754249	7754250	Tc1|non-reference|0.921|CB4851|popoolationte2|rp|167	NA
III	7755346	7755347	Tc1|non-reference|0.909|CB4851|popoolationte2|rp|168	NA
III	7878475	7878476	Tc1|non-reference|0.922|CB4851|popoolationte2|rp|169	NA
III	7888440	7888441	Tc1|non-reference|0.926|CB4851|popoolationte2|rp|170	NA
III	8694363	8696699	Tc3|reference|1.0|CB4851|popoolationte2|rp|171	+
III	8735294	8736553	MARINER3|reference|0.942|CB4851|popoolationte2|rp|172	-
III	8961690	8961691	Tc1|non-reference|0.808|CB4851|popoolationte2|rp|173	NA
III	9276916	9276917	Tc1|non-reference|0.212|CB4851|popoolationte2|rp|174	NA
III	9726519	9726520	Tc1|non-reference|0.922|CB4851|popoolationte2|rp|175	NA
III	10046502	10046503	Tc1|non-reference|0.977|CB4851|popoolationte2|rp|176	NA
III	10048527	10048528	Tc1|non-reference|0.892|CB4851|popoolationte2|rp|177	NA
III	10828958	10828959	Tc1|non-reference|0.698|CB4851|popoolationte2|rp|178	NA
III	11312931	11312932	Tc1|non-reference|0.873|CB4851|popoolationte2|rp|179	NA
III	11345455	11345456	Tc1|non-reference|0.895|CB4851|popoolationte2|rp|180	NA
III	11442877	11442878	Tc1|non-reference|0.942|CB4851|popoolationte2|rp|181	NA
III	11605280	11607617	Tc3|reference|1.0|CB4851|popoolationte2|rp|182	+
III	11706506	11706507	Tc1|non-reference|0.905|CB4851|popoolationte2|rp|183	NA
III	12518405	12519651	MARINER2|reference|0.738|CB4851|popoolationte2|rp|184	-
III	12863224	12863225	Tc1|non-reference|0.632|CB4851|popoolationte2|rp|185	NA
III	12865165	12866776	Tc1|reference|1.0|CB4851|popoolationte2|rp|186	-
III	13248984	13248985	Tc1|non-reference|0.883|CB4851|popoolationte2|rp|187	NA
III	13545407	13545408	Tc1|non-reference|0.989|CB4851|popoolationte2|rp|188	NA
III	13628491	13628492	Tc1|non-reference|0.888|CB4851|popoolationte2|rp|189	NA
III	13752943	13752944	Tc1|non-reference|0.891|CB4851|popoolationte2|rp|190	NA
IV	300523	300524	Tc1|non-reference|0.898|CB4851|popoolationte2|rp|191	NA
IV	344786	344787	Tc1|non-reference|0.916|CB4851|popoolationte2|rp|192	NA
IV	430604	430605	Tc1|non-reference|0.946|CB4851|popoolationte2|rp|193	NA
IV	610096	610097	Tc6|non-reference|0.932|CB4851|popoolationte2|rp|194	NA
IV	645236	645237	Tc1|non-reference|0.886|CB4851|popoolationte2|rp|195	NA
IV	1119609	1119610	Tc1|non-reference|0.836|CB4851|popoolationte2|rp|196	NA
IV	1122893	1124136	MARINER2|reference|0.708|CB4851|popoolationte2|rp|197	-
IV	1226337	1226338	Tc1|non-reference|0.903|CB4851|popoolationte2|rp|198	NA
IV	1250791	1250792	Tc1|non-reference|0.847|CB4851|popoolationte2|rp|199	NA
IV	1387700	1387701	Tc1|non-reference|0.986|CB4851|popoolationte2|rp|200	NA
IV	1724706	1724707	Tc5|non-reference|0.955|CB4851|popoolationte2|rp|201	NA
IV	1770550	1771805	MARINER3|reference|0.993|CB4851|popoolationte2|rp|202	+
IV	1845298	1845299	Tc5|non-reference|0.97|CB4851|popoolationte2|rp|203	NA
IV	2180642	2180643	Tc5|non-reference|0.967|CB4851|popoolationte2|rp|204	NA
IV	2881142	2881143	Tc1|non-reference|0.78|CB4851|popoolationte2|rp|205	NA
IV	2925888	2925889	Tc2|non-reference|0.41|CB4851|popoolationte2|rp|206	-
IV	3461957	3462930	MARINER5|reference|1.0|CB4851|popoolationte2|rp|207	+
IV	3480328	3480329	Tc1|non-reference|0.693|CB4851|popoolationte2|rp|208	NA
IV	3888122	3888123	Tc1|non-reference|0.898|CB4851|popoolationte2|rp|209	NA
IV	3919193	3919194	Tc1|non-reference|0.929|CB4851|popoolationte2|rp|210	NA
IV	4119923	4119924	Tc1|non-reference|0.982|CB4851|popoolationte2|rp|211	NA
IV	4304519	4305583	MARINER3|reference|0.865|CB4851|popoolationte2|rp|212	-
IV	4500417	4502014	Tc6|reference|0.995|CB4851|popoolationte2|rp|213	+
IV	4535399	4535400	Tc1|non-reference|0.967|CB4851|popoolationte2|rp|214	NA
IV	4919407	4919408	Tc1|non-reference|0.941|CB4851|popoolationte2|rp|215	NA
IV	5065529	5065530	Tc1|non-reference|0.292|CB4851|popoolationte2|rp|216	NA
IV	5114997	5114998	Tc1|non-reference|0.427|CB4851|popoolationte2|rp|217	NA
IV	5753216	5753217	Tc1|non-reference|0.956|CB4851|popoolationte2|rp|218	NA
IV	5782912	5782913	MARINER2|non-reference|0.885|CB4851|popoolationte2|rp|219	NA
IV	5962912	5962913	Tc3|non-reference|0.998|CB4851|popoolationte2|rp|220	NA
IV	6019972	6019973	Tc1|non-reference|0.928|CB4851|popoolationte2|rp|221	NA
IV	6140290	6140291	Tc1|non-reference|0.572|CB4851|popoolationte2|rp|222	NA
IV	6141337	6142604	MARINER3|reference|0.984|CB4851|popoolationte2|rp|223	-
IV	6224383	6224384	Tc1|non-reference|0.923|CB4851|popoolationte2|rp|224	NA
IV	6388147	6388148	Tc1|non-reference|0.984|CB4851|popoolationte2|rp|225	NA
IV	6392758	6392759	Tc1|non-reference|0.887|CB4851|popoolationte2|rp|226	NA
IV	6660697	6660698	Tc1|non-reference|0.953|CB4851|popoolationte2|rp|227	NA
IV	6666967	6666968	Tc2|non-reference|0.393|CB4851|popoolationte2|rp|228	-
IV	6818146	6818147	Tc1|non-reference|0.859|CB4851|popoolationte2|rp|229	NA
IV	6837133	6837134	Tc1|non-reference|0.946|CB4851|popoolationte2|rp|230	NA
IV	7050835	7050836	Tc1|non-reference|0.912|CB4851|popoolationte2|rp|231	NA
IV	7352196	7352197	Tc1|non-reference|0.372|CB4851|popoolationte2|rp|232	NA
IV	7499836	7499837	Tc1|non-reference|0.999|CB4851|popoolationte2|rp|233	NA
IV	8145813	8145814	Tc1|non-reference|0.932|CB4851|popoolationte2|rp|234	NA
IV	8357143	8357144	Tc2|non-reference|0.789|CB4851|popoolationte2|rp|235	+
IV	8400636	8403829	Tc5|reference|1.0|CB4851|popoolationte2|rp|236	-
IV	8423825	8423826	Tc1|non-reference|0.878|CB4851|popoolationte2|rp|237	NA
IV	8442558	8442559	Tc6|non-reference|1.0|CB4851|popoolationte2|rp|238	NA
IV	9347434	9348650	MARINER5|reference|1.0|CB4851|popoolationte2|rp|239	+
IV	9412607	9413853	MARINER2|reference|0.933|CB4851|popoolationte2|rp|240	-
IV	9450368	9450369	Tc1|non-reference|0.961|CB4851|popoolationte2|rp|241	NA
IV	9502721	9503967	MARINER2|reference|0.812|CB4851|popoolationte2|rp|242	+
IV	9685262	9686873	Tc1|reference|0.895|CB4851|popoolationte2|rp|243	+
IV	9698432	9698433	Tc1|non-reference|0.954|CB4851|popoolationte2|rp|244	NA
IV	9749124	9749125	Tc1|non-reference|0.94|CB4851|popoolationte2|rp|245	NA
IV	9750024	9751278	MARINER3|reference|1.0|CB4851|popoolationte2|rp|246	-
IV	9808197	9809358	MARINER3|reference|1.0|CB4851|popoolationte2|rp|247	+
IV	9896200	9896201	Tc1|non-reference|0.788|CB4851|popoolationte2|rp|248	NA
IV	9916443	9916444	Tc1|non-reference|0.991|CB4851|popoolationte2|rp|249	NA
IV	10248986	10248987	Tc1|non-reference|0.977|CB4851|popoolationte2|rp|250	NA
IV	10332128	10332129	Tc1|non-reference|0.927|CB4851|popoolationte2|rp|251	NA
IV	10468281	10468282	Tc1|non-reference|0.902|CB4851|popoolationte2|rp|252	NA
IV	10846501	10846502	Tc1|non-reference|0.929|CB4851|popoolationte2|rp|253	NA
IV	10981293	10981294	Tc2|non-reference|0.838|CB4851|popoolationte2|rp|254	-
IV	11189716	11191738	Tc5|reference|0.688|CB4851|popoolationte2|rp|255	-
IV	11238872	11240119	MARINER2|reference|0.79|CB4851|popoolationte2|rp|256	-
IV	11446767	11446768	Tc1|non-reference|0.965|CB4851|popoolationte2|rp|257	NA
IV	11711027	11711028	Tc1|non-reference|0.971|CB4851|popoolationte2|rp|258	NA
IV	11756411	11756412	Tc1|non-reference|0.826|CB4851|popoolationte2|rp|259	NA
IV	11869461	11870707	MARINER2|reference|0.964|CB4851|popoolationte2|rp|260	+
IV	11874494	11874495	Tc1|non-reference|0.939|CB4851|popoolationte2|rp|261	NA
IV	12561914	12561915	Tc6|non-reference|0.991|CB4851|popoolationte2|rp|262	NA
IV	12798208	12798209	Tc1|non-reference|0.912|CB4851|popoolationte2|rp|263	NA
IV	12875373	12876630	MARINER3|reference|0.954|CB4851|popoolationte2|rp|264	-
IV	12883496	12883497	Tc1|non-reference|0.977|CB4851|popoolationte2|rp|265	NA
IV	12952411	12952412	Tc1|non-reference|0.868|CB4851|popoolationte2|rp|266	NA
IV	13113952	13114972	MARINER2|reference|0.938|CB4851|popoolationte2|rp|267	+
IV	13120692	13120693	Tc2|non-reference|0.517|CB4851|popoolationte2|rp|268	NA
IV	13293757	13296818	Tc5|reference|1.0|CB4851|popoolationte2|rp|269	+
IV	13506454	13506455	MARINER2|non-reference|0.817|CB4851|popoolationte2|rp|270	NA
IV	13506686	13506687	Tc2|non-reference|0.643|CB4851|popoolationte2|rp|271	NA
IV	13802469	13803688	MARINER3|reference|0.89|CB4851|popoolationte2|rp|272	+
IV	13915512	13916758	MARINER2|reference|0.977|CB4851|popoolationte2|rp|273	-
IV	13966232	13967490	MARINER3|reference|0.944|CB4851|popoolationte2|rp|274	-
IV	14175056	14175057	Tc1|non-reference|0.887|CB4851|popoolationte2|rp|275	NA
IV	14311070	14311071	MARINER2|non-reference|0.68|CB4851|popoolationte2|rp|276	NA
IV	14395704	14395705	Tc1|non-reference|0.942|CB4851|popoolationte2|rp|277	NA
IV	14707947	14707948	Tc1|non-reference|0.927|CB4851|popoolationte2|rp|278	NA
IV	14870635	14870636	Tc1|non-reference|0.905|CB4851|popoolationte2|rp|279	NA
IV	15137798	15137799	Tc1|non-reference|0.925|CB4851|popoolationte2|rp|280	NA
IV	15154815	15154816	MARINER2|non-reference|0.455|CB4851|popoolationte2|rp|281	NA
IV	15193711	15193712	MARINER2|non-reference|0.353|CB4851|popoolationte2|rp|282	-
IV	15484098	15485709	Tc1|reference|0.899|CB4851|popoolationte2|rp|283	-
IV	15724223	15724224	MARINER2|non-reference|0.932|CB4851|popoolationte2|rp|284	NA
IV	16153077	16153078	Tc3|non-reference|1.0|CB4851|popoolationte2|rp|285	NA
IV	17041646	17041647	MARINER2|non-reference|0.796|CB4851|popoolationte2|rp|286	NA
IV	17177848	17179100	MARINER3|reference|0.971|CB4851|popoolationte2|rp|287	+
IV	17211106	17211107	Tc1|non-reference|0.89|CB4851|popoolationte2|rp|288	NA
IV	17272290	17272291	Tc1|non-reference|0.781|CB4851|popoolationte2|rp|289	NA
IV	17412721	17412722	Tc1|non-reference|0.855|CB4851|popoolationte2|rp|290	NA
V	263430	263431	Tc1|non-reference|0.853|CB4851|popoolationte2|rp|291	NA
V	286857	286858	Tc1|non-reference|0.821|CB4851|popoolationte2|rp|292	NA
V	293979	293980	Tc1|non-reference|0.877|CB4851|popoolationte2|rp|293	NA
V	437108	437109	Tc1|non-reference|0.998|CB4851|popoolationte2|rp|294	NA
V	545205	545206	Tc1|non-reference|0.937|CB4851|popoolationte2|rp|295	NA
V	669431	670283	MARINER5|reference|1.0|CB4851|popoolationte2|rp|296	+
V	812790	812791	Tc2|non-reference|0.854|CB4851|popoolationte2|rp|297	-
V	926213	927992	MARINER3|reference|1.0|CB4851|popoolationte2|rp|298	-
V	1102921	1102922	Tc2|non-reference|0.501|CB4851|popoolationte2|rp|299	+
V	1582570	1582571	Tc5|non-reference|0.97|CB4851|popoolationte2|rp|300	NA
V	1815079	1815080	Tc5|non-reference|0.933|CB4851|popoolationte2|rp|301	NA
V	2131519	2131520	Tc1|non-reference|0.927|CB4851|popoolationte2|rp|302	NA
V	2172673	2173919	MARINER2|reference|0.947|CB4851|popoolationte2|rp|303	+
V	3048908	3050514	Tc6|reference|1.0|CB4851|popoolationte2|rp|304	-
V	3128299	3128300	Tc1|non-reference|0.923|CB4851|popoolationte2|rp|305	NA
V	3187864	3187865	Tc1|non-reference|0.949|CB4851|popoolationte2|rp|306	NA
V	3265382	3265383	Tc1|non-reference|0.953|CB4851|popoolationte2|rp|307	NA
V	3589449	3589450	Tc1|non-reference|0.962|CB4851|popoolationte2|rp|308	NA
V	3795224	3796470	MARINER2|reference|0.704|CB4851|popoolationte2|rp|309	+
V	3989846	3991457	Tc1|reference|0.907|CB4851|popoolationte2|rp|310	+
V	4079907	4079908	Tc1|non-reference|0.908|CB4851|popoolationte2|rp|311	NA
V	4312540	4313786	MARINER2|reference|0.741|CB4851|popoolationte2|rp|312	+
V	4433859	4433860	Tc1|non-reference|0.888|CB4851|popoolationte2|rp|313	NA
V	4603248	4604504	MARINER3|reference|0.983|CB4851|popoolationte2|rp|314	+
V	5403489	5403490	Tc5|non-reference|0.744|CB4851|popoolationte2|rp|315	NA
V	5548782	5550039	MARINER3|reference|0.795|CB4851|popoolationte2|rp|316	-
V	6417738	6422034	Tc9|reference|0.686|CB4851|popoolationte2|rp|317	-
V	7056746	7057992	MARINER2|reference|0.749|CB4851|popoolationte2|rp|318	+
V	7226911	7226912	Tc5|non-reference|0.929|CB4851|popoolationte2|rp|319	NA
V	7250733	7250734	Tc1|non-reference|0.884|CB4851|popoolationte2|rp|320	NA
V	7328288	7328289	Tc5|non-reference|1.0|CB4851|popoolationte2|rp|321	NA
V	7616870	7616871	Tc5|non-reference|0.954|CB4851|popoolationte2|rp|322	NA
V	8284657	8284658	Tc1|non-reference|0.998|CB4851|popoolationte2|rp|323	NA
V	10078644	10079903	MARINER3|reference|0.989|CB4851|popoolationte2|rp|324	+
V	10187656	10189266	Tc1|reference|0.981|CB4851|popoolationte2|rp|325	-
V	10275508	10275509	Tc1|non-reference|0.876|CB4851|popoolationte2|rp|326	NA
V	10308738	10309981	MARINER5|reference|1.0|CB4851|popoolationte2|rp|327	+
V	10494144	10494795	MARINER5|reference|1.0|CB4851|popoolationte2|rp|328	+
V	10515348	10515349	Tc5|non-reference|0.837|CB4851|popoolationte2|rp|329	NA
V	10773892	10775128	MARINER2|reference|0.757|CB4851|popoolationte2|rp|330	+
V	11050628	11050629	Tc1|non-reference|0.74|CB4851|popoolationte2|rp|331	NA
V	11155614	11155615	Tc1|non-reference|0.858|CB4851|popoolationte2|rp|332	NA
V	11288626	11290291	Tc1|reference|1.0|CB4851|popoolationte2|rp|333	+
V	11405004	11405005	Tc1|non-reference|0.843|CB4851|popoolationte2|rp|334	NA
V	11590409	11591656	MARINER5|reference|1.0|CB4851|popoolationte2|rp|335	+
V	11792653	11792654	Tc1|non-reference|0.983|CB4851|popoolationte2|rp|336	NA
V	13064075	13064076	Tc1|non-reference|0.883|CB4851|popoolationte2|rp|337	NA
V	14007218	14008078	Tc6|reference|1.0|CB4851|popoolationte2|rp|338	+
V	14029329	14030214	MARINER3|reference|1.0|CB4851|popoolationte2|rp|339	+
V	14066306	14067421	MARINER5|reference|1.0|CB4851|popoolationte2|rp|340	+
V	14622027	14623077	MARINER3|reference|1.0|CB4851|popoolationte2|rp|341	-
V	15022412	15023668	MARINER3|reference|0.957|CB4851|popoolationte2|rp|342	+
V	15160973	15160974	Tc1|non-reference|0.891|CB4851|popoolationte2|rp|343	NA
V	15489838	15491085	MARINER2|reference|0.879|CB4851|popoolationte2|rp|344	-
V	15768203	15768204	Tc5|non-reference|0.581|CB4851|popoolationte2|rp|345	NA
V	15995007	15995008	Tc5|non-reference|0.952|CB4851|popoolationte2|rp|346	NA
V	16047681	16047682	Tc1|non-reference|0.91|CB4851|popoolationte2|rp|347	NA
V	16250658	16250659	Tc1|non-reference|0.895|CB4851|popoolationte2|rp|348	NA
V	16312026	16313637	Tc1|reference|0.956|CB4851|popoolationte2|rp|349	+
V	16380595	16381850	MARINER3|reference|1.0|CB4851|popoolationte2|rp|350	-
V	16586855	16586856	Tc1|non-reference|0.882|CB4851|popoolationte2|rp|351	NA
V	17020875	17020876	MARINER4|non-reference|0.876|CB4851|popoolationte2|rp|352	NA
V	17095444	17097781	Tc3|reference|1.0|CB4851|popoolationte2|rp|353	-
V	17332883	17333733	MARINER5|reference|1.0|CB4851|popoolationte2|rp|354	+
V	17520024	17520025	Tc1|non-reference|0.884|CB4851|popoolationte2|rp|355	NA
V	17805798	17807409	Tc1|reference|0.89|CB4851|popoolationte2|rp|356	+
V	18427554	18429891	Tc3|reference|1.0|CB4851|popoolationte2|rp|357	+
V	18442343	18443954	Tc1|reference|0.731|CB4851|popoolationte2|rp|358	-
V	18764519	18766703	Tc3|reference|1.0|CB4851|popoolationte2|rp|359	+
V	19835379	19835380	Tc2|non-reference|0.957|CB4851|popoolationte2|rp|360	-
V	19851126	19853201	Tc2|reference|0.514|CB4851|popoolationte2|rp|361	+
V	20257699	20259690	MARINER3|reference|1.0|CB4851|popoolationte2|rp|362	-
V	20290715	20293188	MARINER3|reference|0.781|CB4851|popoolationte2|rp|363	+
V	20591319	20591320	Tc1|non-reference|0.322|CB4851|popoolationte2|rp|364	NA
X	75250	75251	Tc1|non-reference|0.997|CB4851|popoolationte2|rp|365	NA
X	148698	148699	Tc1|non-reference|0.929|CB4851|popoolationte2|rp|366	NA
X	218224	218225	MARINER3|non-reference|0.327|CB4851|popoolationte2|rp|367	-
X	339291	340372	MARINER5|reference|0.935|CB4851|popoolationte2|rp|368	+
X	363088	364375	MARINER5|reference|1.0|CB4851|popoolationte2|rp|369	+
X	495207	495208	Tc1|non-reference|0.917|CB4851|popoolationte2|rp|370	NA
X	632046	632047	Tc1|non-reference|0.815|CB4851|popoolationte2|rp|371	NA
X	896501	896502	Tc1|non-reference|0.988|CB4851|popoolationte2|rp|372	NA
X	1211121	1211122	Tc1|non-reference|0.742|CB4851|popoolationte2|rp|373	NA
X	1238580	1238581	Tc1|non-reference|0.879|CB4851|popoolationte2|rp|374	NA
X	1720968	1720969	Tc1|non-reference|0.63|CB4851|popoolationte2|rp|375	NA
X	1927701	1928947	MARINER2|reference|0.974|CB4851|popoolationte2|rp|376	-
X	2008474	2008475	Tc1|non-reference|0.938|CB4851|popoolationte2|rp|377	NA
X	2009542	2010799	MARINER3|reference|1.0|CB4851|popoolationte2|rp|378	-
X	2214748	2214749	Tc1|non-reference|0.956|CB4851|popoolationte2|rp|379	NA
X	2329940	2329941	Tc1|non-reference|0.869|CB4851|popoolationte2|rp|380	NA
X	2497464	2497465	Tc1|non-reference|0.892|CB4851|popoolationte2|rp|381	NA
X	2578974	2578975	Tc1|non-reference|0.935|CB4851|popoolationte2|rp|382	NA
X	3044783	3044784	Tc1|non-reference|0.906|CB4851|popoolationte2|rp|383	NA
X	3229594	3229595	Tc1|non-reference|0.924|CB4851|popoolationte2|rp|384	NA
X	3370007	3371251	MARINER2|reference|0.837|CB4851|popoolationte2|rp|385	-
X	3450228	3450229	Tc1|non-reference|0.991|CB4851|popoolationte2|rp|386	NA
X	3675227	3675228	Tc1|non-reference|0.999|CB4851|popoolationte2|rp|387	NA
X	3702869	3702870	Tc1|non-reference|0.921|CB4851|popoolationte2|rp|388	NA
X	4103601	4103602	Tc1|non-reference|0.923|CB4851|popoolationte2|rp|389	NA
X	4235033	4235034	Tc1|non-reference|0.879|CB4851|popoolationte2|rp|390	NA
X	4238342	4238343	Tc1|non-reference|0.899|CB4851|popoolationte2|rp|391	NA
X	4289902	4289903	Tc1|non-reference|0.93|CB4851|popoolationte2|rp|392	NA
X	4383135	4383136	Tc1|non-reference|0.895|CB4851|popoolationte2|rp|393	NA
X	4445863	4447471	Tc6|reference|1.0|CB4851|popoolationte2|rp|394	-
X	4791811	4791812	Tc1|non-reference|0.786|CB4851|popoolationte2|rp|395	NA
X	4873587	4873588	Tc1|non-reference|0.847|CB4851|popoolationte2|rp|396	NA
X	4875117	4875118	Tc1|non-reference|0.996|CB4851|popoolationte2|rp|397	NA
X	4952363	4952364	Tc1|non-reference|0.986|CB4851|popoolationte2|rp|398	NA
X	4969146	4969147	Tc1|non-reference|0.999|CB4851|popoolationte2|rp|399	NA
X	5405796	5405797	Tc1|non-reference|0.894|CB4851|popoolationte2|rp|400	NA
X	5447783	5447784	Tc1|non-reference|0.892|CB4851|popoolationte2|rp|401	NA
X	5585085	5585086	Tc1|non-reference|0.856|CB4851|popoolationte2|rp|402	NA
X	5757132	5758378	MARINER2|reference|0.945|CB4851|popoolationte2|rp|403	+
X	6199503	6199504	Tc1|non-reference|0.942|CB4851|popoolationte2|rp|404	NA
X	6256360	6256361	Tc1|non-reference|0.858|CB4851|popoolationte2|rp|405	NA
X	6279779	6279780	Tc1|non-reference|0.616|CB4851|popoolationte2|rp|406	NA
X	6353163	6353164	Tc1|non-reference|0.903|CB4851|popoolationte2|rp|407	NA
X	6417063	6417064	Tc1|non-reference|0.927|CB4851|popoolationte2|rp|408	NA
X	6467704	6468468	MARINER5|reference|0.984|CB4851|popoolationte2|rp|409	+
X	7017237	7018848	Tc1|reference|0.969|CB4851|popoolationte2|rp|410	-
X	7281889	7281890	Tc1|non-reference|0.96|CB4851|popoolationte2|rp|411	NA
X	7386332	7386333	Tc1|non-reference|0.89|CB4851|popoolationte2|rp|412	NA
X	7594558	7594559	Tc1|non-reference|0.961|CB4851|popoolationte2|rp|413	NA
X	7750447	7750448	Tc1|non-reference|0.921|CB4851|popoolationte2|rp|414	NA
X	7906814	7906815	Tc1|non-reference|0.879|CB4851|popoolationte2|rp|415	NA
X	8125991	8125992	Tc1|non-reference|0.838|CB4851|popoolationte2|rp|416	NA
X	8140575	8140576	Tc1|non-reference|0.85|CB4851|popoolationte2|rp|417	NA
X	8167191	8167192	Tc1|non-reference|0.72|CB4851|popoolationte2|rp|418	-
X	8351654	8351655	Tc1|non-reference|0.413|CB4851|popoolationte2|rp|419	NA
X	8430773	8430774	Tc1|non-reference|1.0|CB4851|popoolationte2|rp|420	NA
X	8739015	8739016	Tc1|non-reference|0.9|CB4851|popoolationte2|rp|421	NA
X	8908047	8908048	Tc1|non-reference|0.924|CB4851|popoolationte2|rp|422	NA
X	9156602	9156603	Tc1|non-reference|0.907|CB4851|popoolationte2|rp|423	NA
X	9504714	9504715	Tc1|non-reference|0.846|CB4851|popoolationte2|rp|424	NA
X	9737920	9737921	Tc1|non-reference|0.919|CB4851|popoolationte2|rp|425	NA
X	10141460	10141461	Tc1|non-reference|0.847|CB4851|popoolationte2|rp|426	NA
X	10174955	10174956	Tc1|non-reference|0.975|CB4851|popoolationte2|rp|427	NA
X	10284068	10285668	Tc6|reference|0.988|CB4851|popoolationte2|rp|428	-
X	10422466	10422467	Tc1|non-reference|0.929|CB4851|popoolationte2|rp|429	NA
X	10600258	10600259	Tc1|non-reference|0.925|CB4851|popoolationte2|rp|430	NA
X	10864698	10864699	Tc1|non-reference|0.951|CB4851|popoolationte2|rp|431	NA
X	10878429	10878430	Tc1|non-reference|0.982|CB4851|popoolationte2|rp|432	NA
X	10941631	10941632	Tc1|non-reference|0.849|CB4851|popoolationte2|rp|433	NA
X	11118659	11118660	Tc1|non-reference|0.942|CB4851|popoolationte2|rp|434	NA
X	11599050	11599051	Tc1|non-reference|0.998|CB4851|popoolationte2|rp|435	NA
X	11752358	11752359	Tc1|non-reference|1.0|CB4851|popoolationte2|rp|436	NA
X	12209112	12209113	Tc2|non-reference|0.68|CB4851|popoolationte2|rp|437	-
X	12312907	12314498	MARINER4|reference|0.993|CB4851|popoolationte2|rp|438	+
X	12538061	12538062	Tc1|non-reference|0.928|CB4851|popoolationte2|rp|439	NA
X	12589178	12589179	Tc1|non-reference|0.94|CB4851|popoolationte2|rp|440	NA
X	12813701	12813702	Tc3|non-reference|0.99|CB4851|popoolationte2|rp|441	NA
X	12877222	12877223	Tc1|non-reference|0.951|CB4851|popoolationte2|rp|442	NA
X	12889347	12889348	Tc1|non-reference|0.976|CB4851|popoolationte2|rp|443	NA
X	13030900	13030901	Tc1|non-reference|0.79|CB4851|popoolationte2|rp|444	NA
X	13382363	13382364	Tc2|non-reference|0.607|CB4851|popoolationte2|rp|445	+
X	13395984	13395985	Tc1|non-reference|0.924|CB4851|popoolationte2|rp|446	NA
X	13406085	13406086	Tc1|non-reference|0.968|CB4851|popoolationte2|rp|447	NA
X	13495483	13495484	Tc1|non-reference|0.916|CB4851|popoolationte2|rp|448	NA
X	13571925	13571926	Tc1|non-reference|0.897|CB4851|popoolationte2|rp|449	NA
X	13660509	13660510	Tc1|non-reference|0.985|CB4851|popoolationte2|rp|450	NA
X	13762888	13762889	Tc1|non-reference|0.897|CB4851|popoolationte2|rp|451	NA
X	13807506	13808927	Tc3|reference|1.0|CB4851|popoolationte2|rp|452	+
X	13837942	13837943	Tc1|non-reference|0.937|CB4851|popoolationte2|rp|453	NA
X	13984985	13984986	Tc1|non-reference|0.976|CB4851|popoolationte2|rp|454	NA
X	14039373	14039374	Tc1|non-reference|0.887|CB4851|popoolationte2|rp|455	NA
X	14049430	14049431	Tc1|non-reference|0.949|CB4851|popoolationte2|rp|456	NA
X	14062573	14062574	Tc4v|non-reference|0.494|CB4851|popoolationte2|rp|457	+
X	14077408	14077409	Tc1|non-reference|0.992|CB4851|popoolationte2|rp|458	NA
X	14088796	14088797	Tc1|non-reference|0.974|CB4851|popoolationte2|rp|459	NA
X	14185996	14185997	Tc1|non-reference|0.987|CB4851|popoolationte2|rp|460	NA
X	14364634	14364635	Tc1|non-reference|0.936|CB4851|popoolationte2|rp|461	NA
X	14509267	14509268	Tc1|non-reference|0.993|CB4851|popoolationte2|rp|462	NA
X	14513359	14513360	Tc1|non-reference|0.935|CB4851|popoolationte2|rp|463	NA
X	14915706	14915707	Tc1|non-reference|0.899|CB4851|popoolationte2|rp|464	NA
X	14962661	14962662	Tc1|non-reference|0.876|CB4851|popoolationte2|rp|465	NA
X	14971520	14971521	Tc1|non-reference|0.943|CB4851|popoolationte2|rp|466	NA
X	14998567	14998568	Tc1|non-reference|0.968|CB4851|popoolationte2|rp|467	NA
X	15422069	15422070	Tc5|non-reference|0.918|CB4851|popoolationte2|rp|468	NA
X	15825246	15826496	MARINER4|reference|1.0|CB4851|popoolationte2|rp|469	-
X	16109097	16112508	MARINER3|reference|0.487|CB4851|popoolationte2|rp|470	+
X	16955301	16955302	Tc1|non-reference|0.925|CB4851|popoolationte2|rp|471	NA
X	17014010	17015256	MARINER2|reference|0.753|CB4851|popoolationte2|rp|472	+
X	17031003	17032249	MARINER2|reference|0.693|CB4851|popoolationte2|rp|473	-
X	17060637	17061884	MARINER2|reference|0.822|CB4851|popoolationte2|rp|474	+
a	DNA strand orientation: "+" = positive strand; "-" = negative strand; "NA" = DNA strand not specified by caller

## Sheet: CB4851_relocate
CHROMOSOME	START POSITION	STOP POSITION	DESCRIPTION OF TE CALL	STRAND ORIENTATIONa
I	185098	188148	Tc4v|reference|NA|CB4851|relocate|sr|1	+
I	296090	296092	Tc1|non-reference|NA|CB4851|relocate|sr|2	-
I	598760	601097	Tc3|reference|NA|CB4851|relocate|sr|3	-
I	1257131	1257133	Tc1|non-reference|NA|CB4851|relocate|sr|4	-
I	1465959	1465961	Tc1|non-reference|NA|CB4851|relocate|sr|5	-
I	1998046	1999637	Tc6|reference|NA|CB4851|relocate|sr|6	+
I	2250841	2250843	Tc1|non-reference|NA|CB4851|relocate|sr|7	+
I	2274355	2274357	Tc1|non-reference|NA|CB4851|relocate|sr|8	+
I	2348774	2348776	Tc1|non-reference|NA|CB4851|relocate|sr|9	+
I	2564279	2564281	Tc1|non-reference|NA|CB4851|relocate|sr|10	+
I	2581143	2581145	Tc1|non-reference|NA|CB4851|relocate|sr|11	+
I	2742773	2742775	Tc1|non-reference|NA|CB4851|relocate|sr|12	-
I	3138398	3138400	Tc1|non-reference|NA|CB4851|relocate|sr|13	+
I	3326314	3326316	Tc1|non-reference|NA|CB4851|relocate|sr|14	-
I	3637884	3637886	Tc1|non-reference|NA|CB4851|relocate|sr|15	+
I	3766665	3766667	Tc1|non-reference|NA|CB4851|relocate|sr|16	-
I	4425543	4425545	Tc1|non-reference|NA|CB4851|relocate|sr|17	+
I	4505017	4505019	Tc1|non-reference|NA|CB4851|relocate|sr|18	+
I	4562636	4562638	Tc1|non-reference|NA|CB4851|relocate|sr|19	+
I	4936435	4936437	Tc1|non-reference|NA|CB4851|relocate|sr|20	+
I	5019454	5019456	Tc1|non-reference|NA|CB4851|relocate|sr|21	-
I	5025793	5025795	Tc1|non-reference|NA|CB4851|relocate|sr|22	-
I	5075775	5075777	Tc1|non-reference|NA|CB4851|relocate|sr|23	-
I	5508814	5508816	Tc1|non-reference|NA|CB4851|relocate|sr|24	+
I	5888586	5888588	Tc1|non-reference|NA|CB4851|relocate|sr|25	+
I	6092718	6092720	Tc1|non-reference|NA|CB4851|relocate|sr|26	-
I	6125387	6125389	Tc1|non-reference|NA|CB4851|relocate|sr|27	+
I	6250668	6250670	Tc1|non-reference|NA|CB4851|relocate|sr|28	+
I	6730842	6730844	Tc1|non-reference|NA|CB4851|relocate|sr|29	-
I	6974283	6974285	Tc1|non-reference|NA|CB4851|relocate|sr|30	+
I	7396124	7396126	Tc1|non-reference|NA|CB4851|relocate|sr|31	-
I	7406667	7406669	Tc1|non-reference|NA|CB4851|relocate|sr|32	-
I	7747812	7747814	Tc1|non-reference|NA|CB4851|relocate|sr|33	+
I	7812085	7812087	Tc1|non-reference|NA|CB4851|relocate|sr|34	+
I	7842677	7846194	Tc4v|reference|NA|CB4851|relocate|sr|35	+
I	8147804	8147806	Tc1|non-reference|NA|CB4851|relocate|sr|36	+
I	8858695	8858697	Tc1|non-reference|NA|CB4851|relocate|sr|37	+
I	8878909	8878911	Tc1|non-reference|NA|CB4851|relocate|sr|38	+
I	8991740	8991742	Tc1|non-reference|NA|CB4851|relocate|sr|39	+
I	9234461	9234463	Tc1|non-reference|NA|CB4851|relocate|sr|40	+
I	9542337	9542339	Tc1|non-reference|NA|CB4851|relocate|sr|41	-
I	9679408	9682912	Tc4v|reference|NA|CB4851|relocate|sr|42	+
I	9917261	9917263	Tc1|non-reference|NA|CB4851|relocate|sr|43	-
I	9919878	9919880	Tc1|non-reference|NA|CB4851|relocate|sr|44	-
I	10239327	10241663	Tc3|reference|NA|CB4851|relocate|sr|45	+
I	10355690	10355692	Tc1|non-reference|NA|CB4851|relocate|sr|46	+
I	10528239	10529850	Tc1|reference|NA|CB4851|relocate|sr|47	-
I	11142279	11143242	Tc6|reference|NA|CB4851|relocate|sr|48	+
I	11254522	11254524	Tc1|non-reference|NA|CB4851|relocate|sr|49	+
I	11317538	11317542	Tc1|non-reference|NA|CB4851|relocate|sr|50	+
I	11539530	11539532	Tc1|non-reference|NA|CB4851|relocate|sr|51	-
I	11539797	11539799	Tc1|non-reference|NA|CB4851|relocate|sr|52	-
I	11696454	11696456	Tc1|non-reference|NA|CB4851|relocate|sr|53	+
I	11731072	11731074	Tc1|non-reference|NA|CB4851|relocate|sr|54	+
I	11797378	11797380	Tc1|non-reference|NA|CB4851|relocate|sr|55	+
I	11849276	11851613	Tc3|reference|NA|CB4851|relocate|sr|56	-
I	11933253	11933255	Tc1|non-reference|NA|CB4851|relocate|sr|57	-
I	12029981	12029983	Tc1|non-reference|NA|CB4851|relocate|sr|58	+
I	12226514	12226516	Tc1|non-reference|NA|CB4851|relocate|sr|59	+
I	12249176	12249178	Tc1|non-reference|NA|CB4851|relocate|sr|60	-
I	12299250	12299252	Tc1|non-reference|NA|CB4851|relocate|sr|61	-
I	12378740	12378742	Tc1|non-reference|NA|CB4851|relocate|sr|62	+
I	12481326	12482902	Tc1|reference|NA|CB4851|relocate|sr|63	-
I	13138320	13138322	Tc1|non-reference|NA|CB4851|relocate|sr|64	-
I	13257877	13257879	Tc1|non-reference|NA|CB4851|relocate|sr|65	+
I	13276845	13276847	Tc1|non-reference|NA|CB4851|relocate|sr|66	+
I	13372188	13372190	Tc1|non-reference|NA|CB4851|relocate|sr|67	+
I	13395795	13395797	Tc1|non-reference|NA|CB4851|relocate|sr|68	-
I	13455974	13458310	Tc3|reference|NA|CB4851|relocate|sr|69	+
I	13740031	13742366	Tc3|reference|NA|CB4851|relocate|sr|70	-
I	13867190	13867200	Tc1|non-reference|NA|CB4851|relocate|sr|71	+
I	13901753	13901755	Tc1|non-reference|NA|CB4851|relocate|sr|72	-
I	14002913	14002915	Tc1|non-reference|NA|CB4851|relocate|sr|73	+
I	14021875	14023486	Tc1|reference|NA|CB4851|relocate|sr|74	+
I	14256027	14256029	Tc1|non-reference|NA|CB4851|relocate|sr|75	+
I	14306598	14306600	Tc1|non-reference|NA|CB4851|relocate|sr|76	+
I	14369365	14369367	Tc1|non-reference|NA|CB4851|relocate|sr|77	-
I	14869587	14869589	Tc1|non-reference|NA|CB4851|relocate|sr|78	-
I	14970239	14970241	Tc1|non-reference|NA|CB4851|relocate|sr|79	-
I	14987325	14987327	Tc1|non-reference|NA|CB4851|relocate|sr|80	+
I	15065018	15065020	Tc1|non-reference|NA|CB4851|relocate|sr|81	+
I	15066819	15066821	Tc1|non-reference|NA|CB4851|relocate|sr|82	-
II	16022	18357	Tc3|reference|NA|CB4851|relocate|sr|83	-
II	70704	70706	Tc1|non-reference|NA|CB4851|relocate|sr|84	-
II	135125	135127	Tc1|non-reference|NA|CB4851|relocate|sr|85	-
II	440467	440469	Tc1|non-reference|NA|CB4851|relocate|sr|86	-
II	478294	480629	Tc3|reference|NA|CB4851|relocate|sr|87	+
II	620358	620360	Tc1|non-reference|NA|CB4851|relocate|sr|88	-
II	783940	783942	Tc1|non-reference|NA|CB4851|relocate|sr|89	+
II	792928	792930	Tc1|non-reference|NA|CB4851|relocate|sr|90	+
II	889283	889285	Tc1|non-reference|NA|CB4851|relocate|sr|91	-
II	1185342	1185344	Tc1|non-reference|NA|CB4851|relocate|sr|92	-
II	1229471	1229473	Tc1|non-reference|NA|CB4851|relocate|sr|93	+
II	1295872	1295874	Tc1|non-reference|NA|CB4851|relocate|sr|94	+
II	1396416	1396418	Tc1|non-reference|NA|CB4851|relocate|sr|95	-
II	1490042	1490044	Tc1|non-reference|NA|CB4851|relocate|sr|96	+
II	1503871	1503873	Tc1|non-reference|NA|CB4851|relocate|sr|97	+
II	1721730	1721732	Tc1|non-reference|NA|CB4851|relocate|sr|98	+
II	1899852	1899854	Tc1|non-reference|NA|CB4851|relocate|sr|99	+
II	1935480	1937092	Tc1|reference|NA|CB4851|relocate|sr|100	+
II	2042579	2042581	Tc1|non-reference|NA|CB4851|relocate|sr|101	+
II	2332884	2332886	Tc1|non-reference|NA|CB4851|relocate|sr|102	+
II	2425689	2425691	Tc1|non-reference|NA|CB4851|relocate|sr|103	-
II	2540653	2540655	Tc1|non-reference|NA|CB4851|relocate|sr|104	-
II	2974516	2974518	Tc1|non-reference|NA|CB4851|relocate|sr|105	+
II	2980282	2982620	Tc3|reference|NA|CB4851|relocate|sr|106	+
II	3154070	3154072	Tc1|non-reference|NA|CB4851|relocate|sr|107	+
II	3226538	3228875	Tc3|reference|NA|CB4851|relocate|sr|108	+
II	3260047	3260049	Tc1|non-reference|NA|CB4851|relocate|sr|109	-
II	3304060	3304062	Tc1|non-reference|NA|CB4851|relocate|sr|110	-
II	3565597	3565599	Tc1|non-reference|NA|CB4851|relocate|sr|111	-
II	3696202	3697452	MARINER4|reference|NA|CB4851|relocate|sr|112	-
II	3799031	3799033	Tc1|non-reference|NA|CB4851|relocate|sr|113	+
II	3939320	3941657	Tc3|reference|NA|CB4851|relocate|sr|114	+
II	3972462	3972464	Tc1|non-reference|NA|CB4851|relocate|sr|115	-
II	3999852	3999854	Tc1|non-reference|NA|CB4851|relocate|sr|116	-
II	4094258	4094260	Tc1|non-reference|NA|CB4851|relocate|sr|117	-
II	4154515	4154517	Tc1|non-reference|NA|CB4851|relocate|sr|118	+
II	4168678	4169607	Tc1|reference|NA|CB4851|relocate|sr|119	+
II	4408450	4408452	Tc1|non-reference|NA|CB4851|relocate|sr|120	+
II	5333534	5333536	Tc1|non-reference|NA|CB4851|relocate|sr|121	+
II	5670240	5670242	Tc1|non-reference|NA|CB4851|relocate|sr|122	+
II	5703808	5703810	Tc1|non-reference|NA|CB4851|relocate|sr|123	-
II	5747881	5747883	Tc1|non-reference|NA|CB4851|relocate|sr|124	-
II	5967363	5967365	Tc1|non-reference|NA|CB4851|relocate|sr|125	+
II	6172973	6172975	Tc1|non-reference|NA|CB4851|relocate|sr|126	+
II	6571222	6572833	Tc1|reference|NA|CB4851|relocate|sr|127	-
II	7078954	7081291	Tc3|reference|NA|CB4851|relocate|sr|128	+
II	7206126	7206128	Tc1|non-reference|NA|CB4851|relocate|sr|129	-
II	7502295	7504632	Tc3|reference|NA|CB4851|relocate|sr|130	-
II	7516673	7518284	Tc1|reference|NA|CB4851|relocate|sr|131	-
II	7886697	7886700	Tc4v|non-reference|NA|CB4851|relocate|sr|132	-
II	7922551	7924154	Tc6|reference|NA|CB4851|relocate|sr|133	+
II	8446513	8446515	Tc1|non-reference|NA|CB4851|relocate|sr|134	-
II	8500826	8500828	Tc1|non-reference|NA|CB4851|relocate|sr|135	+
II	9080163	9080165	Tc1|non-reference|NA|CB4851|relocate|sr|136	+
II	9137268	9137270	Tc1|non-reference|NA|CB4851|relocate|sr|137	+
II	9575576	9575578	Tc1|non-reference|NA|CB4851|relocate|sr|138	+
II	9665975	9665977	Tc1|non-reference|NA|CB4851|relocate|sr|139	+
II	10004675	10004677	Tc1|non-reference|NA|CB4851|relocate|sr|140	+
II	10335348	10335350	Tc1|non-reference|NA|CB4851|relocate|sr|141	+
II	10524338	10524340	Tc1|non-reference|NA|CB4851|relocate|sr|142	+
II	10683084	10683086	Tc1|non-reference|NA|CB4851|relocate|sr|143	-
II	11380417	11380419	Tc1|non-reference|NA|CB4851|relocate|sr|144	-
II	12285357	12286966	Tc6|reference|NA|CB4851|relocate|sr|145	+
II	12520749	12522360	Tc1|reference|NA|CB4851|relocate|sr|146	+
II	12565012	12565014	Tc1|non-reference|NA|CB4851|relocate|sr|147	-
II	12750811	12752422	Tc1|reference|NA|CB4851|relocate|sr|148	+
II	12994157	12994159	Tc1|non-reference|NA|CB4851|relocate|sr|149	-
II	13292602	13292604	Tc1|non-reference|NA|CB4851|relocate|sr|150	-
II	13307612	13309171	Tc1|reference|NA|CB4851|relocate|sr|151	+
II	13625611	13625613	Tc1|non-reference|NA|CB4851|relocate|sr|152	-
II	14016724	14016726	Tc1|non-reference|NA|CB4851|relocate|sr|153	-
II	14538798	14539959	Tc6|reference|NA|CB4851|relocate|sr|154	-
II	15265982	15265984	Tc1|non-reference|NA|CB4851|relocate|sr|155	+
III	432066	432068	Tc1|non-reference|NA|CB4851|relocate|sr|156	-
III	612385	612387	Tc1|non-reference|NA|CB4851|relocate|sr|157	-
III	706007	706009	Tc1|non-reference|NA|CB4851|relocate|sr|158	+
III	941951	941953	Tc1|non-reference|NA|CB4851|relocate|sr|159	+
III	1122292	1122294	Tc2|non-reference|NA|CB4851|relocate|sr|160	-
III	1443313	1443315	Tc1|non-reference|NA|CB4851|relocate|sr|161	+
III	2024197	2024199	Tc1|non-reference|NA|CB4851|relocate|sr|162	-
III	2119192	2120803	Tc1|reference|NA|CB4851|relocate|sr|163	+
III	2906907	2906909	Tc1|non-reference|NA|CB4851|relocate|sr|164	-
III	2918408	2918410	Tc1|non-reference|NA|CB4851|relocate|sr|165	+
III	3674549	3674551	Tc1|non-reference|NA|CB4851|relocate|sr|166	+
III	3940836	3940838	Tc1|non-reference|NA|CB4851|relocate|sr|167	+
III	4082494	4082496	Tc1|non-reference|NA|CB4851|relocate|sr|168	+
III	4395495	4395497	Tc1|non-reference|NA|CB4851|relocate|sr|169	-
III	4413354	4413356	Tc1|non-reference|NA|CB4851|relocate|sr|170	+
III	4826434	4826436	Tc1|non-reference|NA|CB4851|relocate|sr|171	+
III	4845242	4845244	Tc1|non-reference|NA|CB4851|relocate|sr|172	+
III	5057543	5057545	Tc1|non-reference|NA|CB4851|relocate|sr|173	-
III	5788220	5789812	Tc6|reference|NA|CB4851|relocate|sr|174	-
III	5824783	5824785	Tc1|non-reference|NA|CB4851|relocate|sr|175	-
III	6240030	6240032	Tc1|non-reference|NA|CB4851|relocate|sr|176	-
III	6601647	6601649	Tc1|non-reference|NA|CB4851|relocate|sr|177	+
III	6640096	6640098	Tc2|non-reference|NA|CB4851|relocate|sr|178	-
III	6796632	6796634	Tc1|non-reference|NA|CB4851|relocate|sr|179	+
III	7011451	7011453	Tc1|non-reference|NA|CB4851|relocate|sr|180	+
III	7080288	7080290	Tc1|non-reference|NA|CB4851|relocate|sr|181	+
III	7535784	7535786	Tc1|non-reference|NA|CB4851|relocate|sr|182	-
III	7614622	7614624	Tc1|non-reference|NA|CB4851|relocate|sr|183	-
III	7754226	7754228	Tc1|non-reference|NA|CB4851|relocate|sr|184	-
III	7755359	7755361	Tc1|non-reference|NA|CB4851|relocate|sr|185	+
III	7878466	7878468	Tc1|non-reference|NA|CB4851|relocate|sr|186	+
III	7888432	7888434	Tc1|non-reference|NA|CB4851|relocate|sr|187	+
III	8297805	8297807	Tc1|non-reference|NA|CB4851|relocate|sr|188	+
III	8694363	8696699	Tc3|reference|NA|CB4851|relocate|sr|189	+
III	8961716	8961718	Tc1|non-reference|NA|CB4851|relocate|sr|190	-
III	9222582	9222584	Tc1|non-reference|NA|CB4851|relocate|sr|191	-
III	9276929	9276931	Tc1|non-reference|NA|CB4851|relocate|sr|192	+
III	9609134	9609136	Tc1|non-reference|NA|CB4851|relocate|sr|193	+
III	9726521	9726523	Tc1|non-reference|NA|CB4851|relocate|sr|194	-
III	9898788	9898790	Tc1|non-reference|NA|CB4851|relocate|sr|195	+
III	10046505	10046507	Tc1|non-reference|NA|CB4851|relocate|sr|196	-
III	10048520	10048522	Tc1|non-reference|NA|CB4851|relocate|sr|197	+
III	10689028	10689030	Tc1|non-reference|NA|CB4851|relocate|sr|198	+
III	10828938	10828940	Tc1|non-reference|NA|CB4851|relocate|sr|199	+
III	11442853	11442855	Tc1|non-reference|NA|CB4851|relocate|sr|200	-
III	11605280	11607617	Tc3|reference|NA|CB4851|relocate|sr|201	+
III	11706529	11706531	Tc1|non-reference|NA|CB4851|relocate|sr|202	-
III	12863106	12863108	Tc1|non-reference|NA|CB4851|relocate|sr|203	-
III	12865165	12866776	Tc1|reference|NA|CB4851|relocate|sr|204	-
III	13025787	13025789	Tc1|non-reference|NA|CB4851|relocate|sr|205	+
III	13248971	13248973	Tc1|non-reference|NA|CB4851|relocate|sr|206	+
III	13480173	13480175	Tc1|non-reference|NA|CB4851|relocate|sr|207	+
III	13628482	13628484	Tc1|non-reference|NA|CB4851|relocate|sr|208	+
IV	104868	104870	Tc1|non-reference|NA|CB4851|relocate|sr|209	+
IV	300531	300533	Tc1|non-reference|NA|CB4851|relocate|sr|210	-
IV	344790	344792	Tc1|non-reference|NA|CB4851|relocate|sr|211	-
IV	413402	413404	Tc1|non-reference|NA|CB4851|relocate|sr|212	-
IV	430596	430598	Tc1|non-reference|NA|CB4851|relocate|sr|213	-
IV	514198	514200	Tc1|non-reference|NA|CB4851|relocate|sr|214	+
IV	645175	645177	Tc1|non-reference|NA|CB4851|relocate|sr|215	+
IV	661806	661808	Tc1|non-reference|NA|CB4851|relocate|sr|216	+
IV	1119619	1119621	Tc1|non-reference|NA|CB4851|relocate|sr|217	+
IV	1123930	1123932	Tc2|non-reference|NA|CB4851|relocate|sr|218	+
IV	1226330	1226332	Tc1|non-reference|NA|CB4851|relocate|sr|219	-
IV	1250787	1250789	Tc1|non-reference|NA|CB4851|relocate|sr|220	-
IV	1387687	1387689	Tc1|non-reference|NA|CB4851|relocate|sr|221	-
IV	2288510	2288513	Tc4v|non-reference|NA|CB4851|relocate|sr|222	-
IV	2324814	2324816	Tc1|non-reference|NA|CB4851|relocate|sr|223	+
IV	3197666	3197668	Tc1|non-reference|NA|CB4851|relocate|sr|224	-
IV	3888161	3888163	Tc1|non-reference|NA|CB4851|relocate|sr|225	-
IV	3919207	3919209	Tc1|non-reference|NA|CB4851|relocate|sr|226	-
IV	4119930	4119932	Tc1|non-reference|NA|CB4851|relocate|sr|227	-
IV	4198734	4198736	MARINER2|non-reference|NA|CB4851|relocate|sr|228	-
IV	4500417	4502014	Tc6|reference|NA|CB4851|relocate|sr|229	+
IV	4535391	4535393	Tc1|non-reference|NA|CB4851|relocate|sr|230	-
IV	4919384	4919386	Tc1|non-reference|NA|CB4851|relocate|sr|231	-
IV	5114996	5114998	Tc1|non-reference|NA|CB4851|relocate|sr|232	+
IV	5437157	5437159	Tc1|non-reference|NA|CB4851|relocate|sr|233	+
IV	5613055	5613057	Tc1|non-reference|NA|CB4851|relocate|sr|234	+
IV	5753197	5753199	Tc1|non-reference|NA|CB4851|relocate|sr|235	-
IV	5962891	5962893	Tc3|non-reference|NA|CB4851|relocate|sr|236	+
IV	6019973	6019975	Tc1|non-reference|NA|CB4851|relocate|sr|237	+
IV	6224374	6224376	Tc1|non-reference|NA|CB4851|relocate|sr|238	-
IV	6392684	6392686	Tc1|non-reference|NA|CB4851|relocate|sr|239	+
IV	6514753	6514755	Tc1|non-reference|NA|CB4851|relocate|sr|240	+
IV	6660723	6660725	Tc1|non-reference|NA|CB4851|relocate|sr|241	+
IV	6818140	6818142	Tc1|non-reference|NA|CB4851|relocate|sr|242	+
IV	6837126	6837128	Tc1|non-reference|NA|CB4851|relocate|sr|243	-
IV	6925564	6925566	Tc1|non-reference|NA|CB4851|relocate|sr|244	+
IV	6996859	6996861	Tc1|non-reference|NA|CB4851|relocate|sr|245	-
IV	7050842	7050844	Tc1|non-reference|NA|CB4851|relocate|sr|246	+
IV	7352245	7352247	Tc1|non-reference|NA|CB4851|relocate|sr|247	-
IV	7393792	7393794	Tc1|non-reference|NA|CB4851|relocate|sr|248	-
IV	7401942	7401944	Tc1|non-reference|NA|CB4851|relocate|sr|249	-
IV	7499845	7499847	Tc1|non-reference|NA|CB4851|relocate|sr|250	-
IV	7611215	7611217	Tc1|non-reference|NA|CB4851|relocate|sr|251	-
IV	7722967	7722969	Tc1|non-reference|NA|CB4851|relocate|sr|252	-
IV	8145800	8145802	Tc1|non-reference|NA|CB4851|relocate|sr|253	+
IV	8357163	8357165	Tc2|non-reference|NA|CB4851|relocate|sr|254	+
IV	8423843	8423845	Tc1|non-reference|NA|CB4851|relocate|sr|255	+
IV	8972678	8972680	Tc1|non-reference|NA|CB4851|relocate|sr|256	+
IV	9347434	9348650	MARINER5|reference|NA|CB4851|relocate|sr|257	+
IV	9450361	9450363	Tc1|non-reference|NA|CB4851|relocate|sr|258	-
IV	9483817	9483819	Tc1|non-reference|NA|CB4851|relocate|sr|259	-
IV	9685262	9686873	Tc1|reference|NA|CB4851|relocate|sr|260	+
IV	9698420	9698422	Tc1|non-reference|NA|CB4851|relocate|sr|261	-
IV	9749152	9749154	Tc1|non-reference|NA|CB4851|relocate|sr|262	-
IV	9809638	9809640	Tc1|non-reference|NA|CB4851|relocate|sr|263	-
IV	9896127	9896129	Tc1|non-reference|NA|CB4851|relocate|sr|264	+
IV	9912943	9912945	Tc1|non-reference|NA|CB4851|relocate|sr|265	-
IV	9916451	9916453	Tc1|non-reference|NA|CB4851|relocate|sr|266	-
IV	10117115	10117117	Tc2|non-reference|NA|CB4851|relocate|sr|267	+
IV	10249015	10249017	Tc1|non-reference|NA|CB4851|relocate|sr|268	+
IV	10332111	10332113	Tc1|non-reference|NA|CB4851|relocate|sr|269	-
IV	10468241	10468243	Tc1|non-reference|NA|CB4851|relocate|sr|270	+
IV	10587411	10587413	Tc1|non-reference|NA|CB4851|relocate|sr|271	-
IV	10630005	10630007	Tc1|non-reference|NA|CB4851|relocate|sr|272	+
IV	10981299	10981301	Tc2|non-reference|NA|CB4851|relocate|sr|273	-
IV	11047975	11047977	Tc1|non-reference|NA|CB4851|relocate|sr|274	+
IV	11293062	11293064	Tc1|non-reference|NA|CB4851|relocate|sr|275	+
IV	11387515	11387517	Tc1|non-reference|NA|CB4851|relocate|sr|276	+
IV	11446788	11446790	Tc1|non-reference|NA|CB4851|relocate|sr|277	+
IV	11645162	11645164	Tc1|non-reference|NA|CB4851|relocate|sr|278	-
IV	11711051	11711053	Tc1|non-reference|NA|CB4851|relocate|sr|279	-
IV	11756432	11756434	Tc1|non-reference|NA|CB4851|relocate|sr|280	+
IV	11808882	11808884	Tc1|non-reference|NA|CB4851|relocate|sr|281	-
IV	11874480	11874482	Tc1|non-reference|NA|CB4851|relocate|sr|282	+
IV	11915321	11915323	Tc1|non-reference|NA|CB4851|relocate|sr|283	-
IV	12538521	12538523	Tc1|non-reference|NA|CB4851|relocate|sr|284	-
IV	12798232	12798234	Tc1|non-reference|NA|CB4851|relocate|sr|285	-
IV	12875373	12876630	MARINER3|reference|NA|CB4851|relocate|sr|286	-
IV	12952410	12952412	Tc1|non-reference|NA|CB4851|relocate|sr|287	-
IV	13544030	13544032	Tc1|non-reference|NA|CB4851|relocate|sr|288	-
IV	13610893	13610895	Tc1|non-reference|NA|CB4851|relocate|sr|289	+
IV	13663582	13663584	Tc1|non-reference|NA|CB4851|relocate|sr|290	-
IV	13818413	13818415	Tc1|non-reference|NA|CB4851|relocate|sr|291	-
IV	14045315	14045317	MARINER2|non-reference|NA|CB4851|relocate|sr|292	-
IV	14175088	14175090	Tc1|non-reference|NA|CB4851|relocate|sr|293	+
IV	14395706	14395708	Tc1|non-reference|NA|CB4851|relocate|sr|294	+
IV	14707904	14707906	Tc1|non-reference|NA|CB4851|relocate|sr|295	-
IV	14864963	14864965	Tc1|non-reference|NA|CB4851|relocate|sr|296	+
IV	14870624	14870626	Tc1|non-reference|NA|CB4851|relocate|sr|297	+
IV	14903339	14903341	Tc1|non-reference|NA|CB4851|relocate|sr|298	+
IV	15137806	15137808	Tc1|non-reference|NA|CB4851|relocate|sr|299	-
IV	15484098	15485709	Tc1|reference|NA|CB4851|relocate|sr|300	-
IV	16033883	16033885	Tc3|non-reference|NA|CB4851|relocate|sr|301	+
IV	16743217	16743219	Tc1|non-reference|NA|CB4851|relocate|sr|302	-
IV	16888743	16888745	Tc1|non-reference|NA|CB4851|relocate|sr|303	+
IV	17041635	17041637	MARINER2|non-reference|NA|CB4851|relocate|sr|304	+
IV	17211035	17211037	Tc1|non-reference|NA|CB4851|relocate|sr|305	-
IV	17412747	17412749	Tc1|non-reference|NA|CB4851|relocate|sr|306	+
V	286949	286951	Tc1|non-reference|NA|CB4851|relocate|sr|307	-
V	293967	293969	Tc1|non-reference|NA|CB4851|relocate|sr|308	-
V	437118	437120	Tc1|non-reference|NA|CB4851|relocate|sr|309	-
V	812767	812769	Tc2|non-reference|NA|CB4851|relocate|sr|310	-
V	1105698	1105700	Tc1|non-reference|NA|CB4851|relocate|sr|311	-
V	2131507	2131509	Tc1|non-reference|NA|CB4851|relocate|sr|312	-
V	2595540	2595542	Tc1|non-reference|NA|CB4851|relocate|sr|313	+
V	2848914	2848916	Tc1|non-reference|NA|CB4851|relocate|sr|314	+
V	2931825	2931827	Tc1|non-reference|NA|CB4851|relocate|sr|315	-
V	3048908	3050514	Tc6|reference|NA|CB4851|relocate|sr|316	-
V	3099775	3099778	Tc4v|non-reference|NA|CB4851|relocate|sr|317	-
V	3128314	3128316	Tc1|non-reference|NA|CB4851|relocate|sr|318	-
V	3187856	3187858	Tc1|non-reference|NA|CB4851|relocate|sr|319	+
V	3251323	3252934	Tc1|reference|NA|CB4851|relocate|sr|320	-
V	3265315	3265317	Tc1|non-reference|NA|CB4851|relocate|sr|321	+
V	3589464	3589466	Tc1|non-reference|NA|CB4851|relocate|sr|322	+
V	3590245	3591857	Tc1|reference|NA|CB4851|relocate|sr|323	+
V	3989846	3991457	Tc1|reference|NA|CB4851|relocate|sr|324	+
V	4046251	4046253	Tc1|non-reference|NA|CB4851|relocate|sr|325	-
V	4062880	4062882	Tc1|non-reference|NA|CB4851|relocate|sr|326	+
V	4237422	4237424	Tc1|non-reference|NA|CB4851|relocate|sr|327	+
V	4264753	4264755	Tc1|non-reference|NA|CB4851|relocate|sr|328	+
V	4433865	4433867	Tc1|non-reference|NA|CB4851|relocate|sr|329	-
V	4736866	4736868	Tc1|non-reference|NA|CB4851|relocate|sr|330	-
V	6417738	6422034	Tc9|reference|NA|CB4851|relocate|sr|331	-
V	6532214	6532216	Tc1|non-reference|NA|CB4851|relocate|sr|332	-
V	6659903	6659905	Tc1|non-reference|NA|CB4851|relocate|sr|333	-
V	7250696	7250698	Tc1|non-reference|NA|CB4851|relocate|sr|334	-
V	7309916	7311342	Tc6|reference|NA|CB4851|relocate|sr|335	+
V	7317225	7317227	Tc1|non-reference|NA|CB4851|relocate|sr|336	-
V	7449140	7449142	Tc1|non-reference|NA|CB4851|relocate|sr|337	+
V	8284644	8284646	Tc1|non-reference|NA|CB4851|relocate|sr|338	-
V	9890333	9891244	Tc1|reference|NA|CB4851|relocate|sr|339	+
V	10187656	10189266	Tc1|reference|NA|CB4851|relocate|sr|340	-
V	10275524	10275526	Tc1|non-reference|NA|CB4851|relocate|sr|341	-
V	10284068	10285668	Tc6|reference|NA|CB4851|relocate|sr|342	-
V	10987080	10987428	Tc6|reference|NA|CB4851|relocate|sr|343	-
V	11050620	11050622	Tc1|non-reference|NA|CB4851|relocate|sr|344	+
V	11096007	11096009	Tc1|non-reference|NA|CB4851|relocate|sr|345	+
V	11153696	11155106	Tc6|reference|NA|CB4851|relocate|sr|346	-
V	11155618	11155620	Tc1|non-reference|NA|CB4851|relocate|sr|347	-
V	11288626	11290291	Tc1|reference|NA|CB4851|relocate|sr|348	+
V	11405031	11405033	Tc1|non-reference|NA|CB4851|relocate|sr|349	-
V	11518816	11519271	Tc6|reference|NA|CB4851|relocate|sr|350	+
V	11590409	11591656	MARINER5|reference|NA|CB4851|relocate|sr|351	+
V	11792646	11792648	Tc1|non-reference|NA|CB4851|relocate|sr|352	-
V	13064067	13064069	Tc1|non-reference|NA|CB4851|relocate|sr|353	+
V	13521253	13521255	Tc1|non-reference|NA|CB4851|relocate|sr|354	-
V	13871004	13871006	Tc1|non-reference|NA|CB4851|relocate|sr|355	+
V	15160962	15160964	Tc1|non-reference|NA|CB4851|relocate|sr|356	-
V	15842591	15843841	MARINER4|reference|NA|CB4851|relocate|sr|357	-
V	16047673	16047675	Tc1|non-reference|NA|CB4851|relocate|sr|358	-
V	16250665	16250667	Tc1|non-reference|NA|CB4851|relocate|sr|359	-
V	16312026	16313637	Tc1|reference|NA|CB4851|relocate|sr|360	+
V	16546885	16546887	Tc2|non-reference|NA|CB4851|relocate|sr|361	+
V	16586840	16586842	Tc1|non-reference|NA|CB4851|relocate|sr|362	+
V	16864689	16864691	Tc1|non-reference|NA|CB4851|relocate|sr|363	+
V	17020867	17020869	MARINER4|non-reference|NA|CB4851|relocate|sr|364	-
V	17095444	17097781	Tc3|reference|NA|CB4851|relocate|sr|365	-
V	17520017	17520019	Tc1|non-reference|NA|CB4851|relocate|sr|366	+
V	17805798	17807409	Tc1|reference|NA|CB4851|relocate|sr|367	+
V	17838951	17838953	Tc1|non-reference|NA|CB4851|relocate|sr|368	-
V	18427554	18429891	Tc3|reference|NA|CB4851|relocate|sr|369	+
V	18442343	18443954	Tc1|reference|NA|CB4851|relocate|sr|370	-
V	18764519	18766703	Tc3|reference|NA|CB4851|relocate|sr|371	+
V	19969975	19972050	Tc2|reference|NA|CB4851|relocate|sr|372	+
V	20485994	20485996	Tc2|non-reference|NA|CB4851|relocate|sr|373	-
V	20510007	20513528	Tc4v|reference|NA|CB4851|relocate|sr|374	-
V	20591274	20591276	Tc1|non-reference|NA|CB4851|relocate|sr|375	+
X	75214	75216	Tc1|non-reference|NA|CB4851|relocate|sr|376	+
X	148720	148722	Tc1|non-reference|NA|CB4851|relocate|sr|377	-
X	363088	364375	MARINER5|reference|NA|CB4851|relocate|sr|378	+
X	446602	446604	Tc1|non-reference|NA|CB4851|relocate|sr|379	-
X	495187	495189	Tc1|non-reference|NA|CB4851|relocate|sr|380	+
X	632035	632037	Tc1|non-reference|NA|CB4851|relocate|sr|381	-
X	860069	860071	Tc1|non-reference|NA|CB4851|relocate|sr|382	-
X	896493	896495	Tc1|non-reference|NA|CB4851|relocate|sr|383	-
X	970338	970340	Tc1|non-reference|NA|CB4851|relocate|sr|384	+
X	1211166	1211168	Tc1|non-reference|NA|CB4851|relocate|sr|385	-
X	1238601	1238603	Tc1|non-reference|NA|CB4851|relocate|sr|386	+
X	1720965	1720967	Tc1|non-reference|NA|CB4851|relocate|sr|387	+
X	1730246	1730248	Tc1|non-reference|NA|CB4851|relocate|sr|388	+
X	2008468	2008470	Tc1|non-reference|NA|CB4851|relocate|sr|389	-
X	2179491	2179493	Tc1|non-reference|NA|CB4851|relocate|sr|390	-
X	2214756	2214758	Tc1|non-reference|NA|CB4851|relocate|sr|391	-
X	2237127	2237129	Tc1|non-reference|NA|CB4851|relocate|sr|392	+
X	2277607	2277609	Tc1|non-reference|NA|CB4851|relocate|sr|393	-
X	2330002	2330004	Tc1|non-reference|NA|CB4851|relocate|sr|394	+
X	2497464	2497466	Tc1|non-reference|NA|CB4851|relocate|sr|395	-
X	2578969	2578971	Tc1|non-reference|NA|CB4851|relocate|sr|396	-
X	2666042	2666044	Tc1|non-reference|NA|CB4851|relocate|sr|397	-
X	2725857	2725859	Tc1|non-reference|NA|CB4851|relocate|sr|398	+
X	2823444	2823446	Tc1|non-reference|NA|CB4851|relocate|sr|399	+
X	2862749	2862751	Tc1|non-reference|NA|CB4851|relocate|sr|400	-
X	3055693	3055695	Tc1|non-reference|NA|CB4851|relocate|sr|401	-
X	3128780	3130553	Tc3|reference|NA|CB4851|relocate|sr|402	+
X	3229601	3229603	Tc1|non-reference|NA|CB4851|relocate|sr|403	+
X	3450206	3450208	Tc1|non-reference|NA|CB4851|relocate|sr|404	+
X	3675231	3675233	Tc1|non-reference|NA|CB4851|relocate|sr|405	+
X	3702877	3702879	Tc1|non-reference|NA|CB4851|relocate|sr|406	+
X	4103608	4103610	Tc1|non-reference|NA|CB4851|relocate|sr|407	-
X	4168673	4168675	Tc1|non-reference|NA|CB4851|relocate|sr|408	-
X	4234995	4234997	Tc1|non-reference|NA|CB4851|relocate|sr|409	+
X	4238364	4238366	Tc1|non-reference|NA|CB4851|relocate|sr|410	-
X	4280217	4280219	Tc1|non-reference|NA|CB4851|relocate|sr|411	-
X	4289895	4289897	Tc1|non-reference|NA|CB4851|relocate|sr|412	+
X	4383182	4383184	Tc1|non-reference|NA|CB4851|relocate|sr|413	-
X	4744851	4744853	Tc1|non-reference|NA|CB4851|relocate|sr|414	+
X	4873565	4873567	Tc1|non-reference|NA|CB4851|relocate|sr|415	-
X	4875143	4875145	Tc1|non-reference|NA|CB4851|relocate|sr|416	-
X	4952354	4952356	Tc1|non-reference|NA|CB4851|relocate|sr|417	+
X	4969142	4969144	Tc1|non-reference|NA|CB4851|relocate|sr|418	+
X	5123434	5123436	Tc1|non-reference|NA|CB4851|relocate|sr|419	-
X	5281347	5281349	Tc1|non-reference|NA|CB4851|relocate|sr|420	+
X	5365467	5365469	Tc1|non-reference|NA|CB4851|relocate|sr|421	+
X	5373749	5373751	Tc1|non-reference|NA|CB4851|relocate|sr|422	+
X	5405833	5405835	Tc1|non-reference|NA|CB4851|relocate|sr|423	+
X	5447740	5447742	Tc1|non-reference|NA|CB4851|relocate|sr|424	+
X	5585099	5585101	Tc1|non-reference|NA|CB4851|relocate|sr|425	+
X	6199505	6199507	Tc1|non-reference|NA|CB4851|relocate|sr|426	+
X	6256309	6256311	Tc1|non-reference|NA|CB4851|relocate|sr|427	+
X	6279805	6279807	Tc1|non-reference|NA|CB4851|relocate|sr|428	-
X	6321762	6321764	Tc1|non-reference|NA|CB4851|relocate|sr|429	-
X	6353170	6353172	Tc1|non-reference|NA|CB4851|relocate|sr|430	-
X	6370915	6370918	Tc4v|non-reference|NA|CB4851|relocate|sr|431	-
X	6417044	6417046	Tc1|non-reference|NA|CB4851|relocate|sr|432	+
X	6798717	6798719	Tc1|non-reference|NA|CB4851|relocate|sr|433	+
X	6915254	6915256	Tc1|non-reference|NA|CB4851|relocate|sr|434	+
X	6946582	6946584	Tc1|non-reference|NA|CB4851|relocate|sr|435	+
X	7017237	7018848	Tc1|reference|NA|CB4851|relocate|sr|436	-
X	7030615	7030617	Tc1|non-reference|NA|CB4851|relocate|sr|437	-
X	7279989	7279991	Tc1|non-reference|NA|CB4851|relocate|sr|438	-
X	7281901	7281903	Tc1|non-reference|NA|CB4851|relocate|sr|439	+
X	7386342	7386344	Tc1|non-reference|NA|CB4851|relocate|sr|440	-
X	7594570	7594572	Tc1|non-reference|NA|CB4851|relocate|sr|441	-
X	7604281	7604283	Tc1|non-reference|NA|CB4851|relocate|sr|442	-
X	7750432	7750434	Tc1|non-reference|NA|CB4851|relocate|sr|443	-
X	7809551	7809553	Tc1|non-reference|NA|CB4851|relocate|sr|444	-
X	7906849	7906851	Tc1|non-reference|NA|CB4851|relocate|sr|445	+
X	7933280	7933282	Tc1|non-reference|NA|CB4851|relocate|sr|446	-
X	8125981	8125983	Tc1|non-reference|NA|CB4851|relocate|sr|447	-
X	8140543	8140545	Tc1|non-reference|NA|CB4851|relocate|sr|448	-
X	8220339	8220341	Tc1|non-reference|NA|CB4851|relocate|sr|449	-
X	8351666	8351668	Tc1|non-reference|NA|CB4851|relocate|sr|450	+
X	8430785	8430787	Tc1|non-reference|NA|CB4851|relocate|sr|451	-
X	8478928	8478930	Tc1|non-reference|NA|CB4851|relocate|sr|452	-
X	8629471	8629473	Tc1|non-reference|NA|CB4851|relocate|sr|453	-
X	8738996	8738998	Tc1|non-reference|NA|CB4851|relocate|sr|454	+
X	8758732	8758734	Tc1|non-reference|NA|CB4851|relocate|sr|455	-
X	8908028	8908030	Tc1|non-reference|NA|CB4851|relocate|sr|456	-
X	9040022	9040024	Tc1|non-reference|NA|CB4851|relocate|sr|457	-
X	9504701	9504703	Tc1|non-reference|NA|CB4851|relocate|sr|458	-
X	9737931	9737933	Tc1|non-reference|NA|CB4851|relocate|sr|459	+
X	10141471	10141473	Tc1|non-reference|NA|CB4851|relocate|sr|460	+
X	10173664	10173666	Tc1|non-reference|NA|CB4851|relocate|sr|461	+
X	10174937	10174939	Tc1|non-reference|NA|CB4851|relocate|sr|462	+
X	10284495	10284497	Tc1|non-reference|NA|CB4851|relocate|sr|463	+
X	10306891	10306893	Tc1|non-reference|NA|CB4851|relocate|sr|464	-
X	10390499	10390501	Tc1|non-reference|NA|CB4851|relocate|sr|465	+
X	10496575	10496577	Tc1|non-reference|NA|CB4851|relocate|sr|466	+
X	10522282	10522284	Tc1|non-reference|NA|CB4851|relocate|sr|467	+
X	10549516	10549518	Tc1|non-reference|NA|CB4851|relocate|sr|468	+
X	10600266	10600268	Tc1|non-reference|NA|CB4851|relocate|sr|469	+
X	10614256	10614258	Tc1|non-reference|NA|CB4851|relocate|sr|470	+
X	10785276	10785278	Tc1|non-reference|NA|CB4851|relocate|sr|471	-
X	10864726	10864728	Tc1|non-reference|NA|CB4851|relocate|sr|472	-
X	10941612	10941614	Tc1|non-reference|NA|CB4851|relocate|sr|473	+
X	11118616	11118618	Tc1|non-reference|NA|CB4851|relocate|sr|474	+
X	11603332	11603334	Tc1|non-reference|NA|CB4851|relocate|sr|475	+
X	11629894	11629896	Tc1|non-reference|NA|CB4851|relocate|sr|476	+
X	12047381	12047383	Tc1|non-reference|NA|CB4851|relocate|sr|477	+
X	12209119	12209121	Tc2|non-reference|NA|CB4851|relocate|sr|478	-
X	12285583	12285585	Tc1|non-reference|NA|CB4851|relocate|sr|479	-
X	12312907	12314498	MARINER4|reference|NA|CB4851|relocate|sr|480	+
X	12386700	12386702	Tc1|non-reference|NA|CB4851|relocate|sr|481	-
X	12424990	12424992	Tc1|non-reference|NA|CB4851|relocate|sr|482	-
X	12538073	12538075	Tc1|non-reference|NA|CB4851|relocate|sr|483	-
X	12564968	12564970	Tc1|non-reference|NA|CB4851|relocate|sr|484	+
X	12589161	12589163	Tc1|non-reference|NA|CB4851|relocate|sr|485	-
X	12813683	12813685	Tc3|non-reference|NA|CB4851|relocate|sr|486	-
X	12877249	12877251	Tc1|non-reference|NA|CB4851|relocate|sr|487	+
X	12889334	12889336	Tc1|non-reference|NA|CB4851|relocate|sr|488	+
X	13030898	13030900	Tc1|non-reference|NA|CB4851|relocate|sr|489	-
X	13236016	13236018	Tc1|non-reference|NA|CB4851|relocate|sr|490	+
X	13396002	13396004	Tc1|non-reference|NA|CB4851|relocate|sr|491	-
X	13406040	13406042	Tc1|non-reference|NA|CB4851|relocate|sr|492	+
X	13522485	13522487	Tc1|non-reference|NA|CB4851|relocate|sr|493	+
X	13526311	13526313	Tc1|non-reference|NA|CB4851|relocate|sr|494	+
X	13571955	13571957	Tc1|non-reference|NA|CB4851|relocate|sr|495	+
X	13637549	13637551	Tc1|non-reference|NA|CB4851|relocate|sr|496	-
X	13660487	13660489	Tc1|non-reference|NA|CB4851|relocate|sr|497	+
X	13759758	13759760	Tc1|non-reference|NA|CB4851|relocate|sr|498	-
X	13762901	13762903	Tc1|non-reference|NA|CB4851|relocate|sr|499	-
X	13780569	13780571	Tc1|non-reference|NA|CB4851|relocate|sr|500	+
X	13781210	13781212	Tc1|non-reference|NA|CB4851|relocate|sr|501	-
X	13807506	13808927	Tc3|reference|NA|CB4851|relocate|sr|502	+
X	13837936	13837938	Tc1|non-reference|NA|CB4851|relocate|sr|503	-
X	13984978	13984980	Tc1|non-reference|NA|CB4851|relocate|sr|504	-
X	14039392	14039394	Tc1|non-reference|NA|CB4851|relocate|sr|505	-
X	14049415	14049417	Tc1|non-reference|NA|CB4851|relocate|sr|506	-
X	14077396	14077398	Tc1|non-reference|NA|CB4851|relocate|sr|507	-
X	14088784	14088786	Tc1|non-reference|NA|CB4851|relocate|sr|508	+
X	14185986	14185988	Tc1|non-reference|NA|CB4851|relocate|sr|509	+
X	14329026	14329028	Tc1|non-reference|NA|CB4851|relocate|sr|510	+
X	14364626	14364628	Tc1|non-reference|NA|CB4851|relocate|sr|511	-
X	14509274	14509276	Tc1|non-reference|NA|CB4851|relocate|sr|512	-
X	14538452	14538454	Tc1|non-reference|NA|CB4851|relocate|sr|513	-
X	14629428	14629430	Tc1|non-reference|NA|CB4851|relocate|sr|514	+
X	14915715	14915717	Tc1|non-reference|NA|CB4851|relocate|sr|515	-
X	14962670	14962672	Tc1|non-reference|NA|CB4851|relocate|sr|516	-
X	14971519	14971521	Tc1|non-reference|NA|CB4851|relocate|sr|517	+
X	14998603	14998605	Tc1|non-reference|NA|CB4851|relocate|sr|518	-
X	15194679	15194682	Tc4v|non-reference|NA|CB4851|relocate|sr|519	-
X	15529281	15529283	Tc1|non-reference|NA|CB4851|relocate|sr|520	-
X	15825246	15826496	MARINER4|reference|NA|CB4851|relocate|sr|521	-
X	16955296	16955298	Tc1|non-reference|NA|CB4851|relocate|sr|522	+
X	17002892	17002894	Tc1|non-reference|NA|CB4851|relocate|sr|523	+
a	DNA strand orientation: "+" = positive strand; "-" = negative strand; "NA" = DNA strand not specified by caller

## Sheet: CB4851_relocate2
CHROMOSOME	START POSITION	STOP POSITION	DESCRIPTION OF TE CALL	STRAND ORIENTATIONa
I	185098	188581	Tc4v|reference|NA|CB4851|relocate2|sr|1	+
I	296090	296092	Tc1|non-reference|NA|CB4851|relocate2|sr|2	-
I	598760	601097	Tc3|reference|NA|CB4851|relocate2|sr|3	-
I	668026	668028	Tc1|non-reference|NA|CB4851|relocate2|sr|4	+
I	931692	932934	MARINER2|reference|NA|CB4851|relocate2|sr|5	+
I	1257131	1257133	Tc1|non-reference|NA|CB4851|relocate2|sr|6	-
I	1332028	1332030	Tc1|non-reference|NA|CB4851|relocate2|sr|7	-
I	1465959	1465961	Tc1|non-reference|NA|CB4851|relocate2|sr|8	-
I	1723468	1724722	MARINER3|reference|NA|CB4851|relocate2|sr|9	-
I	2250841	2250843	Tc1|non-reference|NA|CB4851|relocate2|sr|10	+
I	2274355	2274357	Tc1|non-reference|NA|CB4851|relocate2|sr|11	+
I	2348774	2348776	Tc1|non-reference|NA|CB4851|relocate2|sr|12	+
I	2564279	2564281	Tc1|non-reference|NA|CB4851|relocate2|sr|13	+
I	2581143	2581145	Tc1|non-reference|NA|CB4851|relocate2|sr|14	+
I	2742773	2742775	Tc1|non-reference|NA|CB4851|relocate2|sr|15	-
I	3138398	3138400	Tc1|non-reference|NA|CB4851|relocate2|sr|16	+
I	3326314	3326316	Tc1|non-reference|NA|CB4851|relocate2|sr|17	-
I	3637884	3637886	Tc1|non-reference|NA|CB4851|relocate2|sr|18	+
I	3766665	3766667	Tc1|non-reference|NA|CB4851|relocate2|sr|19	-
I	3962928	3962930	Tc1|non-reference|NA|CB4851|relocate2|sr|20	-
I	4425543	4425545	Tc1|non-reference|NA|CB4851|relocate2|sr|21	+
I	4505017	4505019	Tc1|non-reference|NA|CB4851|relocate2|sr|22	+
I	4562636	4562638	Tc1|non-reference|NA|CB4851|relocate2|sr|23	+
I	4752023	4753265	MARINER2|reference|NA|CB4851|relocate2|sr|24	+
I	4881304	4881306	Tc1|non-reference|NA|CB4851|relocate2|sr|25	+
I	4936435	4936437	Tc1|non-reference|NA|CB4851|relocate2|sr|26	+
I	5019454	5019456	Tc1|non-reference|NA|CB4851|relocate2|sr|27	-
I	5025793	5025795	Tc1|non-reference|NA|CB4851|relocate2|sr|28	-
I	5075775	5075777	Tc1|non-reference|NA|CB4851|relocate2|sr|29	-
I	5508814	5508816	Tc1|non-reference|NA|CB4851|relocate2|sr|30	+
I	5888586	5888588	Tc1|non-reference|NA|CB4851|relocate2|sr|31	+
I	6051648	6053255	Tc5|reference|NA|CB4851|relocate2|sr|32	+
I	6092718	6092720	Tc1|non-reference|NA|CB4851|relocate2|sr|33	-
I	6125387	6125389	Tc1|non-reference|NA|CB4851|relocate2|sr|34	+
I	6250668	6250670	Tc1|non-reference|NA|CB4851|relocate2|sr|35	+
I	6670978	6670980	Tc1|non-reference|NA|CB4851|relocate2|sr|36	-
I	6730842	6730844	Tc1|non-reference|NA|CB4851|relocate2|sr|37	-
I	6974283	6974285	Tc1|non-reference|NA|CB4851|relocate2|sr|38	+
I	7396124	7396126	Tc1|non-reference|NA|CB4851|relocate2|sr|39	-
I	7406667	7406669	Tc1|non-reference|NA|CB4851|relocate2|sr|40	-
I	7747812	7747814	Tc1|non-reference|NA|CB4851|relocate2|sr|41	+
I	7812085	7812087	Tc1|non-reference|NA|CB4851|relocate2|sr|42	+
I	7981029	7981031	Tc1|non-reference|NA|CB4851|relocate2|sr|43	+
I	8147804	8147806	Tc1|non-reference|NA|CB4851|relocate2|sr|44	+
I	8372600	8373842	MARINER2|reference|NA|CB4851|relocate2|sr|45	+
I	8464485	8465737	MARINER3|reference|NA|CB4851|relocate2|sr|46	+
I	8858695	8858697	Tc1|non-reference|NA|CB4851|relocate2|sr|47	+
I	8878909	8878911	Tc1|non-reference|NA|CB4851|relocate2|sr|48	+
I	8991740	8991742	Tc1|non-reference|NA|CB4851|relocate2|sr|49	+
I	9047528	9047531	Tc1|non-reference|NA|CB4851|relocate2|sr|50	+
I	9234461	9234463	Tc1|non-reference|NA|CB4851|relocate2|sr|51	+
I	9542337	9542339	Tc1|non-reference|NA|CB4851|relocate2|sr|52	-
I	9917261	9917263	Tc1|non-reference|NA|CB4851|relocate2|sr|53	-
I	9919878	9919880	Tc1|non-reference|NA|CB4851|relocate2|sr|54	-
I	10239327	10241663	Tc3|reference|NA|CB4851|relocate2|sr|55	+
I	10355690	10355692	Tc1|non-reference|NA|CB4851|relocate2|sr|56	+
I	10455831	10455833	Tc1|non-reference|NA|CB4851|relocate2|sr|57	+
I	10528239	10529850	Tc1|reference|NA|CB4851|relocate2|sr|58	-
I	10530875	10530878	Tc1|non-reference|NA|CB4851|relocate2|sr|59	+
I	10979626	10979628	Tc2|non-reference|NA|CB4851|relocate2|sr|60	-
I	11065721	11065723	Tc2|non-reference|NA|CB4851|relocate2|sr|61	-
I	11254522	11254524	Tc1|non-reference|NA|CB4851|relocate2|sr|62	+
I	11317538	11317542	Tc1|non-reference|NA|CB4851|relocate2|sr|63	+
I	11539530	11539532	Tc1|non-reference|NA|CB4851|relocate2|sr|64	-
I	11539797	11539799	Tc1|non-reference|NA|CB4851|relocate2|sr|65	-
I	11696454	11696456	Tc1|non-reference|NA|CB4851|relocate2|sr|66	+
I	11731072	11731074	Tc1|non-reference|NA|CB4851|relocate2|sr|67	+
I	11797378	11797380	Tc1|non-reference|NA|CB4851|relocate2|sr|68	+
I	11849276	11851613	Tc3|reference|NA|CB4851|relocate2|sr|69	-
I	11933253	11933255	Tc1|non-reference|NA|CB4851|relocate2|sr|70	-
I	12029981	12029983	Tc1|non-reference|NA|CB4851|relocate2|sr|71	+
I	12096386	12096388	Tc1|non-reference|NA|CB4851|relocate2|sr|72	+
I	12139084	12139086	Tc1|non-reference|NA|CB4851|relocate2|sr|73	+
I	12226514	12226516	Tc1|non-reference|NA|CB4851|relocate2|sr|74	+
I	12249176	12249178	Tc1|non-reference|NA|CB4851|relocate2|sr|75	-
I	12299250	12299252	Tc1|non-reference|NA|CB4851|relocate2|sr|76	-
I	12378740	12378742	Tc1|non-reference|NA|CB4851|relocate2|sr|77	+
I	12401478	12402719	MARINER2|reference|NA|CB4851|relocate2|sr|78	-
I	12481326	12482902	Tc1|reference|NA|CB4851|relocate2|sr|79	-
I	13138320	13138322	Tc1|non-reference|NA|CB4851|relocate2|sr|80	-
I	13212306	13213547	MARINER2|reference|NA|CB4851|relocate2|sr|81	-
I	13257877	13257879	Tc1|non-reference|NA|CB4851|relocate2|sr|82	+
I	13276845	13276847	Tc1|non-reference|NA|CB4851|relocate2|sr|83	+
I	13372188	13372190	Tc1|non-reference|NA|CB4851|relocate2|sr|84	+
I	13395795	13395797	Tc1|non-reference|NA|CB4851|relocate2|sr|85	-
I	13416518	13416520	Tc1|non-reference|NA|CB4851|relocate2|sr|86	+
I	13455974	13458310	Tc3|reference|NA|CB4851|relocate2|sr|87	+
I	13522128	13523378	MARINER3|reference|NA|CB4851|relocate2|sr|88	+
I	13740031	13742366	Tc3|reference|NA|CB4851|relocate2|sr|89	-
I	13867190	13867193	Tc1|non-reference|NA|CB4851|relocate2|sr|90	-
I	13901753	13901755	Tc1|non-reference|NA|CB4851|relocate2|sr|91	-
I	14002913	14002915	Tc1|non-reference|NA|CB4851|relocate2|sr|92	+
I	14021875	14023486	Tc1|reference|NA|CB4851|relocate2|sr|93	+
I	14036755	14036758	Tc1|non-reference|NA|CB4851|relocate2|sr|94	+
I	14204106	14204109	Tc1|non-reference|NA|CB4851|relocate2|sr|95	-
I	14256027	14256029	Tc1|non-reference|NA|CB4851|relocate2|sr|96	+
I	14306598	14306600	Tc1|non-reference|NA|CB4851|relocate2|sr|97	+
I	14369365	14369367	Tc1|non-reference|NA|CB4851|relocate2|sr|98	-
I	14575361	14575363	Tc1|non-reference|NA|CB4851|relocate2|sr|99	-
I	14869587	14869589	Tc1|non-reference|NA|CB4851|relocate2|sr|100	-
I	14917218	14917221	Tc1|non-reference|NA|CB4851|relocate2|sr|101	-
I	14917366	14917368	Tc1|non-reference|NA|CB4851|relocate2|sr|102	+
I	14970239	14970241	Tc1|non-reference|NA|CB4851|relocate2|sr|103	-
I	14987325	14987327	Tc1|non-reference|NA|CB4851|relocate2|sr|104	+
I	15065018	15065020	Tc1|non-reference|NA|CB4851|relocate2|sr|105	+
I	15066819	15066821	Tc1|non-reference|NA|CB4851|relocate2|sr|106	-
II	16022	18357	Tc3|reference|NA|CB4851|relocate2|sr|107	-
II	70704	70706	Tc1|non-reference|NA|CB4851|relocate2|sr|108	-
II	135125	135127	Tc1|non-reference|NA|CB4851|relocate2|sr|109	-
II	440467	440469	Tc1|non-reference|NA|CB4851|relocate2|sr|110	-
II	478294	480629	Tc3|reference|NA|CB4851|relocate2|sr|111	+
II	620358	620360	Tc1|non-reference|NA|CB4851|relocate2|sr|112	-
II	668509	668511	Tc1|non-reference|NA|CB4851|relocate2|sr|113	+
II	783940	783942	Tc1|non-reference|NA|CB4851|relocate2|sr|114	+
II	784382	785994	Tc1|reference|NA|CB4851|relocate2|sr|115	+
II	792928	792930	Tc1|non-reference|NA|CB4851|relocate2|sr|116	+
II	889283	889285	Tc1|non-reference|NA|CB4851|relocate2|sr|117	-
II	894210	895821	Tc1|reference|NA|CB4851|relocate2|sr|118	-
II	957206	957209	Tc1|non-reference|NA|CB4851|relocate2|sr|119	-
II	996810	998885	Tc2|reference|NA|CB4851|relocate2|sr|120	+
II	1031687	1032929	MARINER2|reference|NA|CB4851|relocate2|sr|121	-
II	1185342	1185344	Tc1|non-reference|NA|CB4851|relocate2|sr|122	-
II	1229471	1229473	Tc1|non-reference|NA|CB4851|relocate2|sr|123	+
II	1295872	1295874	Tc1|non-reference|NA|CB4851|relocate2|sr|124	+
II	1396416	1396418	Tc1|non-reference|NA|CB4851|relocate2|sr|125	-
II	1490042	1490044	Tc1|non-reference|NA|CB4851|relocate2|sr|126	+
II	1503871	1503873	Tc1|non-reference|NA|CB4851|relocate2|sr|127	+
II	1534420	1534422	Tc1|non-reference|NA|CB4851|relocate2|sr|128	-
II	1604911	1604914	Tc1|non-reference|NA|CB4851|relocate2|sr|129	+
II	1721730	1721732	Tc1|non-reference|NA|CB4851|relocate2|sr|130	+
II	1827278	1828884	Tc6|reference|NA|CB4851|relocate2|sr|131	-
II	1837496	1837498	Tc1|non-reference|NA|CB4851|relocate2|sr|132	-
II	1899852	1899854	Tc1|non-reference|NA|CB4851|relocate2|sr|133	+
II	1935480	1937092	Tc1|reference|NA|CB4851|relocate2|sr|134	+
II	2042579	2042581	Tc1|non-reference|NA|CB4851|relocate2|sr|135	+
II	2332884	2332886	Tc1|non-reference|NA|CB4851|relocate2|sr|136	+
II	2425689	2425691	Tc1|non-reference|NA|CB4851|relocate2|sr|137	-
II	2540653	2540655	Tc1|non-reference|NA|CB4851|relocate2|sr|138	-
II	2550404	2552008	Tc5|reference|NA|CB4851|relocate2|sr|139	-
II	2974516	2974518	Tc1|non-reference|NA|CB4851|relocate2|sr|140	+
II	2980282	2982620	Tc3|reference|NA|CB4851|relocate2|sr|141	+
II	3116255	3116259	Tc1|non-reference|NA|CB4851|relocate2|sr|142	-
II	3154070	3154072	Tc1|non-reference|NA|CB4851|relocate2|sr|143	+
II	3226538	3228875	Tc3|reference|NA|CB4851|relocate2|sr|144	+
II	3260047	3260049	Tc1|non-reference|NA|CB4851|relocate2|sr|145	-
II	3304060	3304062	Tc1|non-reference|NA|CB4851|relocate2|sr|146	-
II	3307695	3308949	MARINER3|reference|NA|CB4851|relocate2|sr|147	-
II	3565597	3565599	Tc1|non-reference|NA|CB4851|relocate2|sr|148	-
II	3601659	3602901	MARINER2|reference|NA|CB4851|relocate2|sr|149	-
II	3696202	3697452	MARINER4|reference|NA|CB4851|relocate2|sr|150	-
II	3769114	3770719	Tc6|reference|NA|CB4851|relocate2|sr|151	-
II	3799031	3799033	Tc1|non-reference|NA|CB4851|relocate2|sr|152	+
II	3939320	3941657	Tc3|reference|NA|CB4851|relocate2|sr|153	+
II	3972462	3972464	Tc1|non-reference|NA|CB4851|relocate2|sr|154	-
II	3999852	3999854	Tc1|non-reference|NA|CB4851|relocate2|sr|155	-
II	4094258	4094260	Tc1|non-reference|NA|CB4851|relocate2|sr|156	-
II	4154515	4154517	Tc1|non-reference|NA|CB4851|relocate2|sr|157	+
II	4408450	4408452	Tc1|non-reference|NA|CB4851|relocate2|sr|158	+
II	4475648	4476899	MARINER3|reference|NA|CB4851|relocate2|sr|159	+
II	4926867	4928107	MARINER2|reference|NA|CB4851|relocate2|sr|160	+
II	5333534	5333536	Tc1|non-reference|NA|CB4851|relocate2|sr|161	+
II	5568765	5570018	MARINER3|reference|NA|CB4851|relocate2|sr|162	-
II	5670240	5670242	Tc1|non-reference|NA|CB4851|relocate2|sr|163	+
II	5703808	5703810	Tc1|non-reference|NA|CB4851|relocate2|sr|164	-
II	5747881	5747883	Tc1|non-reference|NA|CB4851|relocate2|sr|165	-
II	5967363	5967365	Tc1|non-reference|NA|CB4851|relocate2|sr|166	+
II	6172973	6172975	Tc1|non-reference|NA|CB4851|relocate2|sr|167	+
II	6571222	6572833	Tc1|reference|NA|CB4851|relocate2|sr|168	-
II	6878000	6878003	Tc1|non-reference|NA|CB4851|relocate2|sr|169	+
II	7078954	7081291	Tc3|reference|NA|CB4851|relocate2|sr|170	+
II	7206126	7206128	Tc1|non-reference|NA|CB4851|relocate2|sr|171	-
II	7502295	7504632	Tc3|reference|NA|CB4851|relocate2|sr|172	-
II	7516673	7518284	Tc1|reference|NA|CB4851|relocate2|sr|173	-
II	7592935	7592937	Tc1|non-reference|NA|CB4851|relocate2|sr|174	+
II	7886697	7886700	Tc4v|non-reference|NA|CB4851|relocate2|sr|175	-
II	7922551	7924154	Tc6|reference|NA|CB4851|relocate2|sr|176	-
II	8446513	8446515	Tc1|non-reference|NA|CB4851|relocate2|sr|177	-
II	8500826	8500828	Tc1|non-reference|NA|CB4851|relocate2|sr|178	+
II	8861943	8863548	Tc5|reference|NA|CB4851|relocate2|sr|179	+
II	9080163	9080165	Tc1|non-reference|NA|CB4851|relocate2|sr|180	+
II	9137268	9137270	Tc1|non-reference|NA|CB4851|relocate2|sr|181	+
II	9575576	9575578	Tc1|non-reference|NA|CB4851|relocate2|sr|182	+
II	9665975	9665977	Tc1|non-reference|NA|CB4851|relocate2|sr|183	+
II	10004675	10004677	Tc1|non-reference|NA|CB4851|relocate2|sr|184	+
II	10335348	10335350	Tc1|non-reference|NA|CB4851|relocate2|sr|185	+
II	10524338	10524340	Tc1|non-reference|NA|CB4851|relocate2|sr|186	+
II	10632047	10632050	Tc1|non-reference|NA|CB4851|relocate2|sr|187	+
II	10683084	10683086	Tc1|non-reference|NA|CB4851|relocate2|sr|188	-
II	10904484	10905726	MARINER2|reference|NA|CB4851|relocate2|sr|189	+
II	11197038	11198650	Tc5|reference|NA|CB4851|relocate2|sr|190	-
II	11230564	11231805	MARINER2|reference|NA|CB4851|relocate2|sr|191	+
II	11380417	11380419	Tc1|non-reference|NA|CB4851|relocate2|sr|192	-
II	11837220	11837222	Tc2|non-reference|NA|CB4851|relocate2|sr|193	-
II	12249489	12250740	MARINER3|reference|NA|CB4851|relocate2|sr|194	-
II	12285357	12286966	Tc6|reference|NA|CB4851|relocate2|sr|195	-
II	12520749	12522360	Tc1|reference|NA|CB4851|relocate2|sr|196	+
II	12565012	12565014	Tc1|non-reference|NA|CB4851|relocate2|sr|197	-
II	12750811	12752422	Tc1|reference|NA|CB4851|relocate2|sr|198	+
II	12994157	12994159	Tc1|non-reference|NA|CB4851|relocate2|sr|199	-
II	13000976	13000979	Tc1|non-reference|NA|CB4851|relocate2|sr|200	+
II	13072463	13072466	Tc1|non-reference|NA|CB4851|relocate2|sr|201	+
II	13292602	13292604	Tc1|non-reference|NA|CB4851|relocate2|sr|202	-
II	13307612	13309171	Tc1|reference|NA|CB4851|relocate2|sr|203	+
II	13625611	13625613	Tc1|non-reference|NA|CB4851|relocate2|sr|204	-
II	14016724	14016726	Tc1|non-reference|NA|CB4851|relocate2|sr|205	-
II	14160089	14161695	Tc5|reference|NA|CB4851|relocate2|sr|206	+
II	14977757	14979010	MARINER3|reference|NA|CB4851|relocate2|sr|207	-
II	15171973	15173215	MARINER2|reference|NA|CB4851|relocate2|sr|208	+
II	15265982	15265984	Tc1|non-reference|NA|CB4851|relocate2|sr|209	+
III	432066	432068	Tc1|non-reference|NA|CB4851|relocate2|sr|210	-
III	503022	504276	MARINER3|reference|NA|CB4851|relocate2|sr|211	+
III	612385	612387	Tc1|non-reference|NA|CB4851|relocate2|sr|212	-
III	706007	706009	Tc1|non-reference|NA|CB4851|relocate2|sr|213	+
III	934474	935716	MARINER2|reference|NA|CB4851|relocate2|sr|214	-
III	941830	943059	MARINER4|reference|NA|CB4851|relocate2|sr|215	-
III	941951	941953	Tc1|non-reference|NA|CB4851|relocate2|sr|216	+
III	1122292	1122294	Tc2|non-reference|NA|CB4851|relocate2|sr|217	-
III	1122896	1124133	MARINER2|reference|NA|CB4851|relocate2|sr|218	-
III	1123753	1123756	Tc1|non-reference|NA|CB4851|relocate2|sr|219	+
III	1293382	1294623	MARINER2|reference|NA|CB4851|relocate2|sr|220	-
III	1443313	1443315	Tc1|non-reference|NA|CB4851|relocate2|sr|221	+
III	2024197	2024199	Tc1|non-reference|NA|CB4851|relocate2|sr|222	-
III	2119192	2120803	Tc1|reference|NA|CB4851|relocate2|sr|223	+
III	2312166	2313758	Tc5|reference|NA|CB4851|relocate2|sr|224	+
III	2906907	2906909	Tc1|non-reference|NA|CB4851|relocate2|sr|225	-
III	2918408	2918410	Tc1|non-reference|NA|CB4851|relocate2|sr|226	+
III	3543892	3545144	MARINER3|reference|NA|CB4851|relocate2|sr|227	+
III	3674549	3674551	Tc1|non-reference|NA|CB4851|relocate2|sr|228	+
III	3859332	3860574	MARINER2|reference|NA|CB4851|relocate2|sr|229	-
III	3940836	3940838	Tc1|non-reference|NA|CB4851|relocate2|sr|230	+
III	4082494	4082496	Tc1|non-reference|NA|CB4851|relocate2|sr|231	+
III	4298089	4299331	MARINER2|reference|NA|CB4851|relocate2|sr|232	-
III	4395495	4395497	Tc1|non-reference|NA|CB4851|relocate2|sr|233	-
III	4413354	4413356	Tc1|non-reference|NA|CB4851|relocate2|sr|234	+
III	4826434	4826436	Tc1|non-reference|NA|CB4851|relocate2|sr|235	+
III	4838538	4838540	Tc1|non-reference|NA|CB4851|relocate2|sr|236	-
III	4845242	4845244	Tc1|non-reference|NA|CB4851|relocate2|sr|237	+
III	5057543	5057545	Tc1|non-reference|NA|CB4851|relocate2|sr|238	-
III	5459467	5461068	Tc6|reference|NA|CB4851|relocate2|sr|239	+
III	5788220	5789812	Tc6|reference|NA|CB4851|relocate2|sr|240	+
III	5824783	5824785	Tc1|non-reference|NA|CB4851|relocate2|sr|241	+
III	6240030	6240032	Tc1|non-reference|NA|CB4851|relocate2|sr|242	-
III	6575792	6577034	MARINER2|reference|NA|CB4851|relocate2|sr|243	+
III	6601647	6601649	Tc1|non-reference|NA|CB4851|relocate2|sr|244	+
III	6640096	6640098	Tc2|non-reference|NA|CB4851|relocate2|sr|245	-
III	6796632	6796634	Tc1|non-reference|NA|CB4851|relocate2|sr|246	+
III	7011451	7011453	Tc1|non-reference|NA|CB4851|relocate2|sr|247	+
III	7080288	7080290	Tc1|non-reference|NA|CB4851|relocate2|sr|248	+
III	7105367	7106609	MARINER2|reference|NA|CB4851|relocate2|sr|249	-
III	7306440	7308049	Tc5|reference|NA|CB4851|relocate2|sr|250	+
III	7477244	7478496	MARINER5|reference|NA|CB4851|relocate2|sr|251	+
III	7535784	7535786	Tc1|non-reference|NA|CB4851|relocate2|sr|252	-
III	7600050	7600052	Tc1|non-reference|NA|CB4851|relocate2|sr|253	+
III	7614622	7614624	Tc1|non-reference|NA|CB4851|relocate2|sr|254	-
III	7754226	7754228	Tc1|non-reference|NA|CB4851|relocate2|sr|255	-
III	7755359	7755361	Tc1|non-reference|NA|CB4851|relocate2|sr|256	+
III	7878466	7878468	Tc1|non-reference|NA|CB4851|relocate2|sr|257	+
III	7888432	7888434	Tc1|non-reference|NA|CB4851|relocate2|sr|258	+
III	8203524	8204776	MARINER3|reference|NA|CB4851|relocate2|sr|259	-
III	8297805	8297807	Tc1|non-reference|NA|CB4851|relocate2|sr|260	+
III	8457848	8457850	Tc2|non-reference|NA|CB4851|relocate2|sr|261	-
III	8694363	8696699	Tc3|reference|NA|CB4851|relocate2|sr|262	+
III	8735297	8736550	MARINER3|reference|NA|CB4851|relocate2|sr|263	-
III	8961716	8961718	Tc1|non-reference|NA|CB4851|relocate2|sr|264	-
III	9136467	9136469	Tc1|non-reference|NA|CB4851|relocate2|sr|265	+
III	9222582	9222584	Tc1|non-reference|NA|CB4851|relocate2|sr|266	-
III	9276929	9276931	Tc1|non-reference|NA|CB4851|relocate2|sr|267	+
III	9609134	9609136	Tc1|non-reference|NA|CB4851|relocate2|sr|268	+
III	9726521	9726523	Tc1|non-reference|NA|CB4851|relocate2|sr|269	-
III	9898788	9898790	Tc1|non-reference|NA|CB4851|relocate2|sr|270	+
III	10046505	10046507	Tc1|non-reference|NA|CB4851|relocate2|sr|271	-
III	10048520	10048522	Tc1|non-reference|NA|CB4851|relocate2|sr|272	+
III	10556261	10557514	MARINER3|reference|NA|CB4851|relocate2|sr|273	-
III	10689028	10689030	Tc1|non-reference|NA|CB4851|relocate2|sr|274	+
III	10828938	10828940	Tc1|non-reference|NA|CB4851|relocate2|sr|275	+
III	11312927	11312929	Tc1|non-reference|NA|CB4851|relocate2|sr|276	-
III	11345478	11345480	Tc1|non-reference|NA|CB4851|relocate2|sr|277	-
III	11442853	11442855	Tc1|non-reference|NA|CB4851|relocate2|sr|278	-
III	11605280	11607617	Tc3|reference|NA|CB4851|relocate2|sr|279	+
III	11706529	11706531	Tc1|non-reference|NA|CB4851|relocate2|sr|280	-
III	12518407	12519649	MARINER2|reference|NA|CB4851|relocate2|sr|281	-
III	12863106	12863108	Tc1|non-reference|NA|CB4851|relocate2|sr|282	-
III	12865165	12866776	Tc1|reference|NA|CB4851|relocate2|sr|283	-
III	13025787	13025789	Tc1|non-reference|NA|CB4851|relocate2|sr|284	+
III	13248971	13248973	Tc1|non-reference|NA|CB4851|relocate2|sr|285	+
III	13480173	13480175	Tc1|non-reference|NA|CB4851|relocate2|sr|286	+
III	13545379	13545381	Tc1|non-reference|NA|CB4851|relocate2|sr|287	+
III	13628482	13628484	Tc1|non-reference|NA|CB4851|relocate2|sr|288	+
III	13660176	13660178	Tc1|non-reference|NA|CB4851|relocate2|sr|289	+
III	13752864	13752866	Tc1|non-reference|NA|CB4851|relocate2|sr|290	+
III	13775399	13777022	Tc6|reference|NA|CB4851|relocate2|sr|291	-
IV	104868	104870	Tc1|non-reference|NA|CB4851|relocate2|sr|292	+
IV	300531	300533	Tc1|non-reference|NA|CB4851|relocate2|sr|293	-
IV	344790	344792	Tc1|non-reference|NA|CB4851|relocate2|sr|294	-
IV	413402	413404	Tc1|non-reference|NA|CB4851|relocate2|sr|295	-
IV	430596	430598	Tc1|non-reference|NA|CB4851|relocate2|sr|296	-
IV	514198	514200	Tc1|non-reference|NA|CB4851|relocate2|sr|297	+
IV	610161	610164	Tc6|non-reference|NA|CB4851|relocate2|sr|298	+
IV	645175	645177	Tc1|non-reference|NA|CB4851|relocate2|sr|299	+
IV	661806	661808	Tc1|non-reference|NA|CB4851|relocate2|sr|300	+
IV	1119619	1119621	Tc1|non-reference|NA|CB4851|relocate2|sr|301	+
IV	1123930	1123932	Tc2|non-reference|NA|CB4851|relocate2|sr|302	+
IV	1226330	1226332	Tc1|non-reference|NA|CB4851|relocate2|sr|303	-
IV	1250787	1250789	Tc1|non-reference|NA|CB4851|relocate2|sr|304	-
IV	1270458	1272795	Tc3|reference|NA|CB4851|relocate2|sr|305	-
IV	1387687	1387689	Tc1|non-reference|NA|CB4851|relocate2|sr|306	-
IV	1770552	1771803	MARINER3|reference|NA|CB4851|relocate2|sr|307	+
IV	2288510	2288513	Tc4v|non-reference|NA|CB4851|relocate2|sr|308	-
IV	2324814	2324816	Tc1|non-reference|NA|CB4851|relocate2|sr|309	+
IV	2485118	2486728	Tc1|reference|NA|CB4851|relocate2|sr|310	-
IV	2881217	2881219	Tc1|non-reference|NA|CB4851|relocate2|sr|311	+
IV	2925793	2925795	Tc2|non-reference|NA|CB4851|relocate2|sr|312	-
IV	3197666	3197668	Tc1|non-reference|NA|CB4851|relocate2|sr|313	-
IV	3480335	3480337	Tc1|non-reference|NA|CB4851|relocate2|sr|314	+
IV	3485477	3485480	Tc1|non-reference|NA|CB4851|relocate2|sr|315	-
IV	3498480	3501957	Tc4v|reference|NA|CB4851|relocate2|sr|316	-
IV	3888161	3888163	Tc1|non-reference|NA|CB4851|relocate2|sr|317	-
IV	3919207	3919209	Tc1|non-reference|NA|CB4851|relocate2|sr|318	-
IV	4119930	4119932	Tc1|non-reference|NA|CB4851|relocate2|sr|319	-
IV	4143242	4144495	MARINER3|reference|NA|CB4851|relocate2|sr|320	-
IV	4198734	4198736	MARINER2|non-reference|NA|CB4851|relocate2|sr|321	-
IV	4220444	4221685	MARINER2|reference|NA|CB4851|relocate2|sr|322	-
IV	4500417	4502014	Tc6|reference|NA|CB4851|relocate2|sr|323	-
IV	4535391	4535393	Tc1|non-reference|NA|CB4851|relocate2|sr|324	-
IV	4722180	4722182	Tc1|non-reference|NA|CB4851|relocate2|sr|325	+
IV	4919384	4919386	Tc1|non-reference|NA|CB4851|relocate2|sr|326	-
IV	5065471	5065473	Tc1|non-reference|NA|CB4851|relocate2|sr|327	-
IV	5114996	5114998	Tc1|non-reference|NA|CB4851|relocate2|sr|328	+
IV	5260173	5260175	Tc1|non-reference|NA|CB4851|relocate2|sr|329	+
IV	5437157	5437159	Tc1|non-reference|NA|CB4851|relocate2|sr|330	+
IV	5613055	5613057	Tc1|non-reference|NA|CB4851|relocate2|sr|331	+
IV	5753197	5753199	Tc1|non-reference|NA|CB4851|relocate2|sr|332	-
IV	5962891	5962893	Tc3|non-reference|NA|CB4851|relocate2|sr|333	+
IV	6019973	6019975	Tc1|non-reference|NA|CB4851|relocate2|sr|334	+
IV	6140365	6140367	Tc1|non-reference|NA|CB4851|relocate2|sr|335	-
IV	6141339	6142602	MARINER3|reference|NA|CB4851|relocate2|sr|336	-
IV	6224374	6224376	Tc1|non-reference|NA|CB4851|relocate2|sr|337	-
IV	6388146	6388148	Tc1|non-reference|NA|CB4851|relocate2|sr|338	-
IV	6388151	6388154	Tc1|non-reference|NA|CB4851|relocate2|sr|339	-
IV	6392684	6392686	Tc1|non-reference|NA|CB4851|relocate2|sr|340	+
IV	6514753	6514755	Tc1|non-reference|NA|CB4851|relocate2|sr|341	+
IV	6660723	6660725	Tc1|non-reference|NA|CB4851|relocate2|sr|342	+
IV	6666983	6666985	Tc2|non-reference|NA|CB4851|relocate2|sr|343	-
IV	6818140	6818142	Tc1|non-reference|NA|CB4851|relocate2|sr|344	+
IV	6837126	6837128	Tc1|non-reference|NA|CB4851|relocate2|sr|345	-
IV	6865588	6866837	MARINER3|reference|NA|CB4851|relocate2|sr|346	-
IV	6925564	6925566	Tc1|non-reference|NA|CB4851|relocate2|sr|347	+
IV	6947616	6947618	Tc1|non-reference|NA|CB4851|relocate2|sr|348	+
IV	6996859	6996861	Tc1|non-reference|NA|CB4851|relocate2|sr|349	-
IV	7050842	7050844	Tc1|non-reference|NA|CB4851|relocate2|sr|350	+
IV	7352245	7352247	Tc1|non-reference|NA|CB4851|relocate2|sr|351	-
IV	7393792	7393794	Tc1|non-reference|NA|CB4851|relocate2|sr|352	-
IV	7401942	7401944	Tc1|non-reference|NA|CB4851|relocate2|sr|353	-
IV	7455349	7455351	Tc1|non-reference|NA|CB4851|relocate2|sr|354	-
IV	7499845	7499847	Tc1|non-reference|NA|CB4851|relocate2|sr|355	-
IV	7524349	7525591	MARINER2|reference|NA|CB4851|relocate2|sr|356	+
IV	7611215	7611217	Tc1|non-reference|NA|CB4851|relocate2|sr|357	-
IV	7722967	7722969	Tc1|non-reference|NA|CB4851|relocate2|sr|358	-
IV	8145800	8145802	Tc1|non-reference|NA|CB4851|relocate2|sr|359	+
IV	8336616	8336618	Tc1|non-reference|NA|CB4851|relocate2|sr|360	+
IV	8357163	8357165	Tc2|non-reference|NA|CB4851|relocate2|sr|361	+
IV	8423843	8423845	Tc1|non-reference|NA|CB4851|relocate2|sr|362	+
IV	8441379	8442982	Tc6|reference|NA|CB4851|relocate2|sr|363	-
IV	8566280	8566282	Tc1|non-reference|NA|CB4851|relocate2|sr|364	+
IV	8572833	8572836	Tc1|non-reference|NA|CB4851|relocate2|sr|365	+
IV	8572853	8572859	Tc1|non-reference|NA|CB4851|relocate2|sr|366	-
IV	8572933	8572955	Tc2|non-reference|NA|CB4851|relocate2|sr|367	-
IV	8573541	8573591	Tc1|non-reference|NA|CB4851|relocate2|sr|368	-
IV	8573761	8573783	Tc2|non-reference|NA|CB4851|relocate2|sr|369	-
IV	8573935	8573957	Tc1|non-reference|NA|CB4851|relocate2|sr|370	-
IV	8577041	8577044	Tc2|non-reference|NA|CB4851|relocate2|sr|371	+
IV	8578488	8578530	Tc2|non-reference|NA|CB4851|relocate2|sr|372	+
IV	8578952	8578955	Tc1|non-reference|NA|CB4851|relocate2|sr|373	-
IV	8580458	8580500	Tc2|non-reference|NA|CB4851|relocate2|sr|374	+
IV	8972678	8972680	Tc1|non-reference|NA|CB4851|relocate2|sr|375	+
IV	9347434	9348650	MARINER5|reference|NA|CB4851|relocate2|sr|376	-
IV	9412610	9413851	MARINER2|reference|NA|CB4851|relocate2|sr|377	-
IV	9450361	9450363	Tc1|non-reference|NA|CB4851|relocate2|sr|378	-
IV	9483817	9483819	Tc1|non-reference|NA|CB4851|relocate2|sr|379	-
IV	9502723	9503965	MARINER2|reference|NA|CB4851|relocate2|sr|380	+
IV	9620311	9621566	MARINER3|reference|NA|CB4851|relocate2|sr|381	-
IV	9685262	9686873	Tc1|reference|NA|CB4851|relocate2|sr|382	+
IV	9698420	9698422	Tc1|non-reference|NA|CB4851|relocate2|sr|383	-
IV	9749152	9749154	Tc1|non-reference|NA|CB4851|relocate2|sr|384	-
IV	9750026	9751276	MARINER3|reference|NA|CB4851|relocate2|sr|385	-
IV	9809638	9809640	Tc1|non-reference|NA|CB4851|relocate2|sr|386	-
IV	9896127	9896129	Tc1|non-reference|NA|CB4851|relocate2|sr|387	+
IV	9912943	9912945	Tc1|non-reference|NA|CB4851|relocate2|sr|388	-
IV	9916451	9916453	Tc1|non-reference|NA|CB4851|relocate2|sr|389	-
IV	10117115	10117117	Tc2|non-reference|NA|CB4851|relocate2|sr|390	+
IV	10249015	10249017	Tc1|non-reference|NA|CB4851|relocate2|sr|391	+
IV	10299729	10299735	Tc1|non-reference|NA|CB4851|relocate2|sr|392	+
IV	10332111	10332113	Tc1|non-reference|NA|CB4851|relocate2|sr|393	-
IV	10468241	10468243	Tc1|non-reference|NA|CB4851|relocate2|sr|394	+
IV	10587411	10587413	Tc1|non-reference|NA|CB4851|relocate2|sr|395	-
IV	10630005	10630007	Tc1|non-reference|NA|CB4851|relocate2|sr|396	+
IV	10846488	10846490	Tc1|non-reference|NA|CB4851|relocate2|sr|397	+
IV	10900693	10900697	Tc1|non-reference|NA|CB4851|relocate2|sr|398	-
IV	10981299	10981301	Tc2|non-reference|NA|CB4851|relocate2|sr|399	-
IV	11047975	11047977	Tc1|non-reference|NA|CB4851|relocate2|sr|400	+
IV	11192690	11193931	MARINER2|reference|NA|CB4851|relocate2|sr|401	-
IV	11238875	11240117	MARINER2|reference|NA|CB4851|relocate2|sr|402	-
IV	11293062	11293064	Tc1|non-reference|NA|CB4851|relocate2|sr|403	+
IV	11387515	11387517	Tc1|non-reference|NA|CB4851|relocate2|sr|404	+
IV	11446788	11446790	Tc1|non-reference|NA|CB4851|relocate2|sr|405	+
IV	11506956	11506959	Tc1|non-reference|NA|CB4851|relocate2|sr|406	+
IV	11645162	11645164	Tc1|non-reference|NA|CB4851|relocate2|sr|407	-
IV	11711051	11711053	Tc1|non-reference|NA|CB4851|relocate2|sr|408	-
IV	11756432	11756434	Tc1|non-reference|NA|CB4851|relocate2|sr|409	+
IV	11808882	11808884	Tc1|non-reference|NA|CB4851|relocate2|sr|410	-
IV	11869463	11870704	MARINER2|reference|NA|CB4851|relocate2|sr|411	+
IV	11874480	11874482	Tc1|non-reference|NA|CB4851|relocate2|sr|412	+
IV	11915321	11915323	Tc1|non-reference|NA|CB4851|relocate2|sr|413	-
IV	12315121	12316363	MARINER2|reference|NA|CB4851|relocate2|sr|414	+
IV	12509828	12512165	Tc3|reference|NA|CB4851|relocate2|sr|415	+
IV	12538521	12538523	Tc1|non-reference|NA|CB4851|relocate2|sr|416	-
IV	12798232	12798234	Tc1|non-reference|NA|CB4851|relocate2|sr|417	-
IV	12875376	12876628	MARINER3|reference|NA|CB4851|relocate2|sr|418	-
IV	12883498	12883500	Tc1|non-reference|NA|CB4851|relocate2|sr|419	-
IV	12952410	12952412	Tc1|non-reference|NA|CB4851|relocate2|sr|420	-
IV	13033402	13033404	Tc1|non-reference|NA|CB4851|relocate2|sr|421	+
IV	13113879	13115121	MARINER2|reference|NA|CB4851|relocate2|sr|422	-
IV	13120622	13120624	Tc2|non-reference|NA|CB4851|relocate2|sr|423	-
IV	13223717	13225328	Tc1|reference|NA|CB4851|relocate2|sr|424	-
IV	13223737	13223740	Tc2|non-reference|NA|CB4851|relocate2|sr|425	+
IV	13283248	13283250	Tc1|non-reference|NA|CB4851|relocate2|sr|426	-
IV	13458849	13460090	MARINER2|reference|NA|CB4851|relocate2|sr|427	-
IV	13506468	13506471	MARINER2|non-reference|NA|CB4851|relocate2|sr|428	-
IV	13506590	13506592	MARINER2|non-reference|NA|CB4851|relocate2|sr|429	-
IV	13506664	13506666	Tc2|non-reference|NA|CB4851|relocate2|sr|430	+
IV	13544030	13544032	Tc1|non-reference|NA|CB4851|relocate2|sr|431	-
IV	13610893	13610895	Tc1|non-reference|NA|CB4851|relocate2|sr|432	+
IV	13660918	13660921	Tc1|non-reference|NA|CB4851|relocate2|sr|433	+
IV	13663582	13663584	Tc1|non-reference|NA|CB4851|relocate2|sr|434	-
IV	13670845	13672086	MARINER2|reference|NA|CB4851|relocate2|sr|435	+
IV	13802471	13803688	MARINER3|reference|NA|CB4851|relocate2|sr|436	+
IV	13815050	13817387	Tc3|reference|NA|CB4851|relocate2|sr|437	+
IV	13818413	13818415	Tc1|non-reference|NA|CB4851|relocate2|sr|438	-
IV	13849818	13851060	MARINER2|reference|NA|CB4851|relocate2|sr|439	-
IV	13915514	13916756	MARINER2|reference|NA|CB4851|relocate2|sr|440	-
IV	13935620	13935622	Tc2|non-reference|NA|CB4851|relocate2|sr|441	-
IV	13966234	13967487	MARINER3|reference|NA|CB4851|relocate2|sr|442	-
IV	14012384	14013626	MARINER2|reference|NA|CB4851|relocate2|sr|443	-
IV	14045315	14045317	MARINER2|non-reference|NA|CB4851|relocate2|sr|444	-
IV	14116898	14118140	MARINER2|reference|NA|CB4851|relocate2|sr|445	-
IV	14175088	14175090	Tc1|non-reference|NA|CB4851|relocate2|sr|446	+
IV	14256264	14257506	MARINER2|reference|NA|CB4851|relocate2|sr|447	+
IV	14395706	14395708	Tc1|non-reference|NA|CB4851|relocate2|sr|448	+
IV	14545536	14546778	MARINER2|reference|NA|CB4851|relocate2|sr|449	-
IV	14707904	14707906	Tc1|non-reference|NA|CB4851|relocate2|sr|450	-
IV	14864963	14864965	Tc1|non-reference|NA|CB4851|relocate2|sr|451	+
IV	14870624	14870626	Tc1|non-reference|NA|CB4851|relocate2|sr|452	+
IV	14879835	14879838	Tc4v|non-reference|NA|CB4851|relocate2|sr|453	-
IV	14903339	14903341	Tc1|non-reference|NA|CB4851|relocate2|sr|454	+
IV	15137806	15137808	Tc1|non-reference|NA|CB4851|relocate2|sr|455	-
IV	15194170	15194173	MARINER2|non-reference|NA|CB4851|relocate2|sr|456	+
IV	15484098	15485709	Tc1|reference|NA|CB4851|relocate2|sr|457	-
IV	15498699	15499941	MARINER2|reference|NA|CB4851|relocate2|sr|458	-
IV	15724238	15724241	MARINER2|non-reference|NA|CB4851|relocate2|sr|459	-
IV	15752116	15752117	MARINER2|non-reference|NA|CB4851|relocate2|sr|460	+
IV	16007913	16009154	MARINER2|reference|NA|CB4851|relocate2|sr|461	+
IV	16033883	16033885	Tc3|non-reference|NA|CB4851|relocate2|sr|462	+
IV	16088212	16088214	MARINER2|non-reference|NA|CB4851|relocate2|sr|463	-
IV	16153076	16153078	Tc3|non-reference|NA|CB4851|relocate2|sr|464	+
IV	16321410	16321412	MARINER2|non-reference|NA|CB4851|relocate2|sr|465	+
IV	16482631	16482634	Tc5|non-reference|NA|CB4851|relocate2|sr|466	+
IV	16531760	16531764	MARINER2|non-reference|NA|CB4851|relocate2|sr|467	+
IV	16549358	16549360	MARINER2|non-reference|NA|CB4851|relocate2|sr|468	+
IV	16575846	16577089	MARINER2|reference|NA|CB4851|relocate2|sr|469	-
IV	16743217	16743219	Tc1|non-reference|NA|CB4851|relocate2|sr|470	-
IV	16888743	16888745	Tc1|non-reference|NA|CB4851|relocate2|sr|471	+
IV	17041635	17041637	MARINER2|non-reference|NA|CB4851|relocate2|sr|472	+
IV	17145400	17146644	MARINER5|reference|NA|CB4851|relocate2|sr|473	+
IV	17177850	17179098	MARINER3|reference|NA|CB4851|relocate2|sr|474	+
IV	17211035	17211037	Tc1|non-reference|NA|CB4851|relocate2|sr|475	-
IV	17218413	17219655	MARINER2|reference|NA|CB4851|relocate2|sr|476	+
IV	17406733	17406736	Tc1|non-reference|NA|CB4851|relocate2|sr|477	-
IV	17412747	17412749	Tc1|non-reference|NA|CB4851|relocate2|sr|478	+
V	263489	263491	Tc1|non-reference|NA|CB4851|relocate2|sr|479	+
V	286949	286951	Tc1|non-reference|NA|CB4851|relocate2|sr|480	-
V	293967	293969	Tc1|non-reference|NA|CB4851|relocate2|sr|481	-
V	437118	437120	Tc1|non-reference|NA|CB4851|relocate2|sr|482	-
V	812767	812769	Tc2|non-reference|NA|CB4851|relocate2|sr|483	-
V	1102954	1102956	Tc2|non-reference|NA|CB4851|relocate2|sr|484	+
V	1105698	1105700	Tc1|non-reference|NA|CB4851|relocate2|sr|485	-
V	1836070	1837681	Tc1|reference|NA|CB4851|relocate2|sr|486	+
V	2004889	2004891	Tc1|non-reference|NA|CB4851|relocate2|sr|487	+
V	2131507	2131509	Tc1|non-reference|NA|CB4851|relocate2|sr|488	-
V	2172675	2173917	MARINER2|reference|NA|CB4851|relocate2|sr|489	+
V	2346637	2347880	MARINER2|reference|NA|CB4851|relocate2|sr|490	-
V	2454598	2455841	MARINER2|reference|NA|CB4851|relocate2|sr|491	-
V	2562877	2564119	MARINER2|reference|NA|CB4851|relocate2|sr|492	-
V	2595540	2595542	Tc1|non-reference|NA|CB4851|relocate2|sr|493	+
V	2848914	2848916	Tc1|non-reference|NA|CB4851|relocate2|sr|494	+
V	2931825	2931827	Tc1|non-reference|NA|CB4851|relocate2|sr|495	-
V	3048908	3050514	Tc6|reference|NA|CB4851|relocate2|sr|496	+
V	3099775	3099778	Tc4v|non-reference|NA|CB4851|relocate2|sr|497	-
V	3123103	3123105	Tc1|non-reference|NA|CB4851|relocate2|sr|498	+
V	3128314	3128316	Tc1|non-reference|NA|CB4851|relocate2|sr|499	-
V	3187856	3187858	Tc1|non-reference|NA|CB4851|relocate2|sr|500	+
V	3251323	3252934	Tc1|reference|NA|CB4851|relocate2|sr|501	-
V	3265315	3265317	Tc1|non-reference|NA|CB4851|relocate2|sr|502	+
V	3560410	3560412	Tc1|non-reference|NA|CB4851|relocate2|sr|503	+
V	3589464	3589466	Tc1|non-reference|NA|CB4851|relocate2|sr|504	+
V	3590245	3591857	Tc1|reference|NA|CB4851|relocate2|sr|505	+
V	3731659	3732911	MARINER3|reference|NA|CB4851|relocate2|sr|506	+
V	3795226	3796468	MARINER2|reference|NA|CB4851|relocate2|sr|507	+
V	3914743	3915985	MARINER2|reference|NA|CB4851|relocate2|sr|508	-
V	3989846	3991457	Tc1|reference|NA|CB4851|relocate2|sr|509	+
V	4046251	4046253	Tc1|non-reference|NA|CB4851|relocate2|sr|510	-
V	4062880	4062882	Tc1|non-reference|NA|CB4851|relocate2|sr|511	+
V	4079898	4079900	Tc1|non-reference|NA|CB4851|relocate2|sr|512	+
V	4237422	4237424	Tc1|non-reference|NA|CB4851|relocate2|sr|513	+
V	4264753	4264755	Tc1|non-reference|NA|CB4851|relocate2|sr|514	+
V	4312542	4313784	MARINER2|reference|NA|CB4851|relocate2|sr|515	+
V	4433865	4433867	Tc1|non-reference|NA|CB4851|relocate2|sr|516	-
V	4603250	4604502	MARINER3|reference|NA|CB4851|relocate2|sr|517	+
V	4736866	4736868	Tc1|non-reference|NA|CB4851|relocate2|sr|518	-
V	4909340	4909343	Tc1|non-reference|NA|CB4851|relocate2|sr|519	-
V	5548785	5550037	MARINER3|reference|NA|CB4851|relocate2|sr|520	-
V	6001497	6001500	Tc1|non-reference|NA|CB4851|relocate2|sr|521	+
V	6417738	6422034	Tc9|reference|NA|CB4851|relocate2|sr|522	-
V	6422184	6422187	Tc9|non-reference|NA|CB4851|relocate2|sr|523	+
V	6532214	6532216	Tc1|non-reference|NA|CB4851|relocate2|sr|524	-
V	6659903	6659905	Tc1|non-reference|NA|CB4851|relocate2|sr|525	-
V	7056748	7057990	MARINER2|reference|NA|CB4851|relocate2|sr|526	+
V	7250696	7250698	Tc1|non-reference|NA|CB4851|relocate2|sr|527	-
V	7317225	7317227	Tc1|non-reference|NA|CB4851|relocate2|sr|528	-
V	7449140	7449142	Tc1|non-reference|NA|CB4851|relocate2|sr|529	+
V	8284644	8284646	Tc1|non-reference|NA|CB4851|relocate2|sr|530	-
V	8809530	8811137	Tc5|reference|NA|CB4851|relocate2|sr|531	-
V	8998971	9000580	Tc5|reference|NA|CB4851|relocate2|sr|532	+
V	9039600	9039602	Tc1|non-reference|NA|CB4851|relocate2|sr|533	-
V	9277020	9278270	MARINER3|reference|NA|CB4851|relocate2|sr|534	+
V	10078647	10079901	MARINER3|reference|NA|CB4851|relocate2|sr|535	+
V	10187656	10189266	Tc1|reference|NA|CB4851|relocate2|sr|536	-
V	10275524	10275526	Tc1|non-reference|NA|CB4851|relocate2|sr|537	-
V	10284068	10285668	Tc6|reference|NA|CB4851|relocate2|sr|538	+
V	10308738	10309981	MARINER5|reference|NA|CB4851|relocate2|sr|539	-
V	10773895	10775126	MARINER2|reference|NA|CB4851|relocate2|sr|540	+
V	10985837	10987428	Tc6|reference|NA|CB4851|relocate2|sr|541	+
V	11050620	11050622	Tc1|non-reference|NA|CB4851|relocate2|sr|542	+
V	11096007	11096009	Tc1|non-reference|NA|CB4851|relocate2|sr|543	+
V	11103622	11103625	Tc1|non-reference|NA|CB4851|relocate2|sr|544	-
V	11155618	11155620	Tc1|non-reference|NA|CB4851|relocate2|sr|545	-
V	11319477	11320719	MARINER2|reference|NA|CB4851|relocate2|sr|546	-
V	11324591	11326197	Tc6|reference|NA|CB4851|relocate2|sr|547	-
V	11405031	11405033	Tc1|non-reference|NA|CB4851|relocate2|sr|548	-
V	11590409	11591656	MARINER5|reference|NA|CB4851|relocate2|sr|549	+
V	11792646	11792648	Tc1|non-reference|NA|CB4851|relocate2|sr|550	-
V	13037058	13038654	Tc5|reference|NA|CB4851|relocate2|sr|551	-
V	13064067	13064069	Tc1|non-reference|NA|CB4851|relocate2|sr|552	+
V	13270545	13272150	Tc5|reference|NA|CB4851|relocate2|sr|553	-
V	13521253	13521283	Tc1|non-reference|NA|CB4851|relocate2|sr|554	+
V	13871004	13871006	Tc1|non-reference|NA|CB4851|relocate2|sr|555	+
V	14066306	14067562	MARINER5|reference|NA|CB4851|relocate2|sr|556	-
V	15022414	15023666	MARINER3|reference|NA|CB4851|relocate2|sr|557	+
V	15160962	15160964	Tc1|non-reference|NA|CB4851|relocate2|sr|558	-
V	15300562	15301804	MARINER2|reference|NA|CB4851|relocate2|sr|559	-
V	15389491	15391093	Tc5|reference|NA|CB4851|relocate2|sr|560	-
V	15489841	15491083	MARINER2|reference|NA|CB4851|relocate2|sr|561	-
V	15556045	15557657	Tc5|reference|NA|CB4851|relocate2|sr|562	+
V	15737398	15738638	MARINER3|reference|NA|CB4851|relocate2|sr|563	-
V	15842591	15843841	MARINER4|reference|NA|CB4851|relocate2|sr|564	-
V	15847431	15847433	Tc1|non-reference|NA|CB4851|relocate2|sr|565	-
V	15907139	15908750	Tc1|reference|NA|CB4851|relocate2|sr|566	+
V	16047673	16047675	Tc1|non-reference|NA|CB4851|relocate2|sr|567	-
V	16250665	16250667	Tc1|non-reference|NA|CB4851|relocate2|sr|568	-
V	16295768	16297010	MARINER2|reference|NA|CB4851|relocate2|sr|569	-
V	16312026	16313637	Tc1|reference|NA|CB4851|relocate2|sr|570	+
V	16380597	16381848	MARINER3|reference|NA|CB4851|relocate2|sr|571	-
V	16546885	16546887	Tc2|non-reference|NA|CB4851|relocate2|sr|572	+
V	16586840	16586842	Tc1|non-reference|NA|CB4851|relocate2|sr|573	+
V	16864689	16864691	Tc1|non-reference|NA|CB4851|relocate2|sr|574	+
V	17020867	17020869	MARINER4|non-reference|NA|CB4851|relocate2|sr|575	+
V	17095444	17097781	Tc3|reference|NA|CB4851|relocate2|sr|576	-
V	17195235	17196478	MARINER2|reference|NA|CB4851|relocate2|sr|577	+
V	17520017	17520019	Tc1|non-reference|NA|CB4851|relocate2|sr|578	+
V	17641679	17648678	TURMOIL2|reference|NA|CB4851|relocate2|sr|579	-
V	17805798	17807409	Tc1|reference|NA|CB4851|relocate2|sr|580	+
V	17838951	17838953	Tc1|non-reference|NA|CB4851|relocate2|sr|581	-
V	17902634	17903876	MARINER2|reference|NA|CB4851|relocate2|sr|582	+
V	18151057	18152299	MARINER2|reference|NA|CB4851|relocate2|sr|583	-
V	18427554	18429891	Tc3|reference|NA|CB4851|relocate2|sr|584	+
V	18442343	18443954	Tc1|reference|NA|CB4851|relocate2|sr|585	-
V	18742630	18743872	MARINER2|reference|NA|CB4851|relocate2|sr|586	+
V	18889215	18889218	Tc4v|non-reference|NA|CB4851|relocate2|sr|587	+
V	19427164	19427167	Tc1|non-reference|NA|CB4851|relocate2|sr|588	-
V	19710697	19710699	Tc1|non-reference|NA|CB4851|relocate2|sr|589	+
V	19851128	19853203	Tc2|reference|NA|CB4851|relocate2|sr|590	+
V	19966459	19968535	Tc2|reference|NA|CB4851|relocate2|sr|591	-
V	19969975	19972050	Tc2|reference|NA|CB4851|relocate2|sr|592	+
V	20485994	20485996	Tc2|non-reference|NA|CB4851|relocate2|sr|593	-
V	20591274	20591276	Tc1|non-reference|NA|CB4851|relocate2|sr|594	+
X	53229	54471	MARINER2|reference|NA|CB4851|relocate2|sr|595	+
X	75214	75216	Tc1|non-reference|NA|CB4851|relocate2|sr|596	+
X	148720	148722	Tc1|non-reference|NA|CB4851|relocate2|sr|597	-
X	431422	431425	Tc1|non-reference|NA|CB4851|relocate2|sr|598	-
X	446602	446604	Tc1|non-reference|NA|CB4851|relocate2|sr|599	-
X	495187	495189	Tc1|non-reference|NA|CB4851|relocate2|sr|600	+
X	523014	524268	MARINER3|reference|NA|CB4851|relocate2|sr|601	-
X	632035	632037	Tc1|non-reference|NA|CB4851|relocate2|sr|602	-
X	652817	652820	Tc1|non-reference|NA|CB4851|relocate2|sr|603	-
X	653141	654773	Tc5|reference|NA|CB4851|relocate2|sr|604	+
X	860069	860071	Tc1|non-reference|NA|CB4851|relocate2|sr|605	-
X	896493	896495	Tc1|non-reference|NA|CB4851|relocate2|sr|606	-
X	970338	970340	Tc1|non-reference|NA|CB4851|relocate2|sr|607	+
X	1211166	1211168	Tc1|non-reference|NA|CB4851|relocate2|sr|608	-
X	1227010	1228252	MARINER3|reference|NA|CB4851|relocate2|sr|609	-
X	1238601	1238603	Tc1|non-reference|NA|CB4851|relocate2|sr|610	+
X	1720965	1720967	Tc1|non-reference|NA|CB4851|relocate2|sr|611	+
X	1730246	1730248	Tc1|non-reference|NA|CB4851|relocate2|sr|612	+
X	1927704	1928945	MARINER2|reference|NA|CB4851|relocate2|sr|613	-
X	2008468	2008470	Tc1|non-reference|NA|CB4851|relocate2|sr|614	+
X	2009544	2010797	MARINER3|reference|NA|CB4851|relocate2|sr|615	-
X	2179491	2179493	Tc1|non-reference|NA|CB4851|relocate2|sr|616	-
X	2214756	2214758	Tc1|non-reference|NA|CB4851|relocate2|sr|617	-
X	2237127	2237129	Tc1|non-reference|NA|CB4851|relocate2|sr|618	+
X	2277607	2277609	Tc1|non-reference|NA|CB4851|relocate2|sr|619	-
X	2330002	2330004	Tc1|non-reference|NA|CB4851|relocate2|sr|620	+
X	2497464	2497466	Tc1|non-reference|NA|CB4851|relocate2|sr|621	-
X	2578969	2578971	Tc1|non-reference|NA|CB4851|relocate2|sr|622	-
X	2666042	2666044	Tc1|non-reference|NA|CB4851|relocate2|sr|623	-
X	2725857	2725859	Tc1|non-reference|NA|CB4851|relocate2|sr|624	+
X	2823444	2823447	Tc1|non-reference|NA|CB4851|relocate2|sr|625	+
X	2862749	2862751	Tc1|non-reference|NA|CB4851|relocate2|sr|626	-
X	3044772	3044774	Tc1|non-reference|NA|CB4851|relocate2|sr|627	+
X	3055693	3055695	Tc1|non-reference|NA|CB4851|relocate2|sr|628	-
X	3229601	3229603	Tc1|non-reference|NA|CB4851|relocate2|sr|629	+
X	3370009	3371248	MARINER2|reference|NA|CB4851|relocate2|sr|630	-
X	3450206	3450208	Tc1|non-reference|NA|CB4851|relocate2|sr|631	+
X	3675231	3675233	Tc1|non-reference|NA|CB4851|relocate2|sr|632	+
X	3702877	3702879	Tc1|non-reference|NA|CB4851|relocate2|sr|633	+
X	4034975	4035037	Tc1|non-reference|NA|CB4851|relocate2|sr|634	-
X	4035827	4035837	Tc1|non-reference|NA|CB4851|relocate2|sr|635	+
X	4040483	4040525	Tc1|non-reference|NA|CB4851|relocate2|sr|636	+
X	4041872	4041874	Tc1|non-reference|NA|CB4851|relocate2|sr|637	+
X	4103608	4103610	Tc1|non-reference|NA|CB4851|relocate2|sr|638	-
X	4168673	4168675	Tc1|non-reference|NA|CB4851|relocate2|sr|639	-
X	4234995	4234997	Tc1|non-reference|NA|CB4851|relocate2|sr|640	+
X	4238364	4238366	Tc1|non-reference|NA|CB4851|relocate2|sr|641	-
X	4280217	4280219	Tc1|non-reference|NA|CB4851|relocate2|sr|642	-
X	4289895	4289897	Tc1|non-reference|NA|CB4851|relocate2|sr|643	+
X	4383182	4383184	Tc1|non-reference|NA|CB4851|relocate2|sr|644	-
X	4445865	4447468	Tc6|reference|NA|CB4851|relocate2|sr|645	+
X	4744851	4744853	Tc1|non-reference|NA|CB4851|relocate2|sr|646	+
X	4758713	4758715	Tc1|non-reference|NA|CB4851|relocate2|sr|647	-
X	4791723	4791725	Tc1|non-reference|NA|CB4851|relocate2|sr|648	-
X	4810176	4810178	Tc1|non-reference|NA|CB4851|relocate2|sr|649	+
X	4873565	4873567	Tc1|non-reference|NA|CB4851|relocate2|sr|650	-
X	4875143	4875145	Tc1|non-reference|NA|CB4851|relocate2|sr|651	-
X	4952354	4952356	Tc1|non-reference|NA|CB4851|relocate2|sr|652	+
X	4969142	4969144	Tc1|non-reference|NA|CB4851|relocate2|sr|653	+
X	5056886	5056915	Tc1|non-reference|NA|CB4851|relocate2|sr|654	-
X	5123434	5123436	Tc1|non-reference|NA|CB4851|relocate2|sr|655	-
X	5232170	5233412	MARINER2|reference|NA|CB4851|relocate2|sr|656	-
X	5281347	5281349	Tc1|non-reference|NA|CB4851|relocate2|sr|657	+
X	5365467	5365469	Tc1|non-reference|NA|CB4851|relocate2|sr|658	+
X	5373749	5373751	Tc1|non-reference|NA|CB4851|relocate2|sr|659	+
X	5405833	5405835	Tc1|non-reference|NA|CB4851|relocate2|sr|660	+
X	5447740	5447742	Tc1|non-reference|NA|CB4851|relocate2|sr|661	+
X	5585099	5585101	Tc1|non-reference|NA|CB4851|relocate2|sr|662	+
X	5757134	5758376	MARINER2|reference|NA|CB4851|relocate2|sr|663	+
X	6199505	6199507	Tc1|non-reference|NA|CB4851|relocate2|sr|664	+
X	6250000	6250002	Tc1|non-reference|NA|CB4851|relocate2|sr|665	-
X	6256309	6256311	Tc1|non-reference|NA|CB4851|relocate2|sr|666	-
X	6279805	6279807	Tc1|non-reference|NA|CB4851|relocate2|sr|667	-
X	6321762	6321764	Tc1|non-reference|NA|CB4851|relocate2|sr|668	-
X	6353170	6353172	Tc1|non-reference|NA|CB4851|relocate2|sr|669	-
X	6370915	6370918	Tc4v|non-reference|NA|CB4851|relocate2|sr|670	-
X	6417044	6417046	Tc1|non-reference|NA|CB4851|relocate2|sr|671	+
X	6798717	6798719	Tc1|non-reference|NA|CB4851|relocate2|sr|672	+
X	6915254	6915256	Tc1|non-reference|NA|CB4851|relocate2|sr|673	+
X	6946582	6946584	Tc1|non-reference|NA|CB4851|relocate2|sr|674	+
X	7017237	7018848	Tc1|reference|NA|CB4851|relocate2|sr|675	-
X	7030615	7030617	Tc1|non-reference|NA|CB4851|relocate2|sr|676	-
X	7077666	7077668	Tc1|non-reference|NA|CB4851|relocate2|sr|677	-
X	7279989	7279991	Tc1|non-reference|NA|CB4851|relocate2|sr|678	-
X	7281901	7281903	Tc1|non-reference|NA|CB4851|relocate2|sr|679	+
X	7386342	7386344	Tc1|non-reference|NA|CB4851|relocate2|sr|680	-
X	7594570	7594572	Tc1|non-reference|NA|CB4851|relocate2|sr|681	-
X	7604281	7604283	Tc1|non-reference|NA|CB4851|relocate2|sr|682	-
X	7633612	7633614	Tc1|non-reference|NA|CB4851|relocate2|sr|683	+
X	7750432	7750434	Tc1|non-reference|NA|CB4851|relocate2|sr|684	-
X	7809551	7809553	Tc1|non-reference|NA|CB4851|relocate2|sr|685	-
X	7906849	7906851	Tc1|non-reference|NA|CB4851|relocate2|sr|686	+
X	7933280	7933282	Tc1|non-reference|NA|CB4851|relocate2|sr|687	-
X	8125981	8125983	Tc1|non-reference|NA|CB4851|relocate2|sr|688	-
X	8140543	8140545	Tc1|non-reference|NA|CB4851|relocate2|sr|689	-
X	8167017	8167019	Tc1|non-reference|NA|CB4851|relocate2|sr|690	+
X	8220339	8220341	Tc1|non-reference|NA|CB4851|relocate2|sr|691	-
X	8351666	8351668	Tc1|non-reference|NA|CB4851|relocate2|sr|692	+
X	8430785	8430787	Tc1|non-reference|NA|CB4851|relocate2|sr|693	-
X	8478928	8478930	Tc1|non-reference|NA|CB4851|relocate2|sr|694	-
X	8629471	8629473	Tc1|non-reference|NA|CB4851|relocate2|sr|695	-
X	8738996	8738998	Tc1|non-reference|NA|CB4851|relocate2|sr|696	+
X	8758732	8758734	Tc1|non-reference|NA|CB4851|relocate2|sr|697	-
X	8908028	8908030	Tc1|non-reference|NA|CB4851|relocate2|sr|698	-
X	9040022	9040025	Tc1|non-reference|NA|CB4851|relocate2|sr|699	-
X	9156590	9156592	Tc1|non-reference|NA|CB4851|relocate2|sr|700	+
X	9387494	9387496	Tc1|non-reference|NA|CB4851|relocate2|sr|701	-
X	9504701	9504703	Tc1|non-reference|NA|CB4851|relocate2|sr|702	-
X	9737931	9737933	Tc1|non-reference|NA|CB4851|relocate2|sr|703	+
X	10141471	10141473	Tc1|non-reference|NA|CB4851|relocate2|sr|704	+
X	10173664	10173666	Tc1|non-reference|NA|CB4851|relocate2|sr|705	+
X	10174937	10174939	Tc1|non-reference|NA|CB4851|relocate2|sr|706	+
X	10284495	10284497	Tc1|non-reference|NA|CB4851|relocate2|sr|707	+
X	10306891	10306893	Tc1|non-reference|NA|CB4851|relocate2|sr|708	-
X	10390499	10390501	Tc1|non-reference|NA|CB4851|relocate2|sr|709	+
X	10422440	10422442	Tc1|non-reference|NA|CB4851|relocate2|sr|710	-
X	10496575	10496577	Tc1|non-reference|NA|CB4851|relocate2|sr|711	+
X	10522282	10522284	Tc1|non-reference|NA|CB4851|relocate2|sr|712	+
X	10549516	10549518	Tc1|non-reference|NA|CB4851|relocate2|sr|713	+
X	10600266	10600268	Tc1|non-reference|NA|CB4851|relocate2|sr|714	+
X	10614256	10614258	Tc1|non-reference|NA|CB4851|relocate2|sr|715	+
X	10785276	10785278	Tc1|non-reference|NA|CB4851|relocate2|sr|716	-
X	10864726	10864728	Tc1|non-reference|NA|CB4851|relocate2|sr|717	-
X	10878456	10878458	Tc1|non-reference|NA|CB4851|relocate2|sr|718	+
X	10941612	10941614	Tc1|non-reference|NA|CB4851|relocate2|sr|719	+
X	11118616	11118618	Tc1|non-reference|NA|CB4851|relocate2|sr|720	+
X	11311199	11312810	Tc1|reference|NA|CB4851|relocate2|sr|721	-
X	11599054	11599056	Tc1|non-reference|NA|CB4851|relocate2|sr|722	+
X	11603332	11603334	Tc1|non-reference|NA|CB4851|relocate2|sr|723	+
X	11629894	11629896	Tc1|non-reference|NA|CB4851|relocate2|sr|724	+
X	11752354	11752356	Tc1|non-reference|NA|CB4851|relocate2|sr|725	+
X	12047381	12047383	Tc1|non-reference|NA|CB4851|relocate2|sr|726	+
X	12209119	12209121	Tc2|non-reference|NA|CB4851|relocate2|sr|727	-
X	12285583	12285585	Tc1|non-reference|NA|CB4851|relocate2|sr|728	-
X	12386700	12386702	Tc1|non-reference|NA|CB4851|relocate2|sr|729	-
X	12424990	12424992	Tc1|non-reference|NA|CB4851|relocate2|sr|730	-
X	12538073	12538075	Tc1|non-reference|NA|CB4851|relocate2|sr|731	-
X	12564968	12564970	Tc1|non-reference|NA|CB4851|relocate2|sr|732	+
X	12589161	12589163	Tc1|non-reference|NA|CB4851|relocate2|sr|733	-
X	12813683	12813685	Tc3|non-reference|NA|CB4851|relocate2|sr|734	-
X	12855001	12856607	Tc5|reference|NA|CB4851|relocate2|sr|735	-
X	12877249	12877251	Tc1|non-reference|NA|CB4851|relocate2|sr|736	+
X	12889334	12889336	Tc1|non-reference|NA|CB4851|relocate2|sr|737	+
X	13030898	13030900	Tc1|non-reference|NA|CB4851|relocate2|sr|738	-
X	13184480	13184483	Tc1|non-reference|NA|CB4851|relocate2|sr|739	-
X	13236016	13236018	Tc1|non-reference|NA|CB4851|relocate2|sr|740	+
X	13295390	13296643	MARINER3|reference|NA|CB4851|relocate2|sr|741	-
X	13382340	13382342	Tc2|non-reference|NA|CB4851|relocate2|sr|742	+
X	13396002	13396004	Tc1|non-reference|NA|CB4851|relocate2|sr|743	-
X	13406040	13406042	Tc1|non-reference|NA|CB4851|relocate2|sr|744	+
X	13495497	13495500	Tc1|non-reference|NA|CB4851|relocate2|sr|745	+
X	13522485	13522487	Tc1|non-reference|NA|CB4851|relocate2|sr|746	+
X	13526311	13526313	Tc1|non-reference|NA|CB4851|relocate2|sr|747	+
X	13571955	13571957	Tc1|non-reference|NA|CB4851|relocate2|sr|748	+
X	13637549	13637551	Tc1|non-reference|NA|CB4851|relocate2|sr|749	-
X	13660487	13660489	Tc1|non-reference|NA|CB4851|relocate2|sr|750	+
X	13759758	13759760	Tc1|non-reference|NA|CB4851|relocate2|sr|751	-
X	13762901	13762903	Tc1|non-reference|NA|CB4851|relocate2|sr|752	-
X	13780569	13780571	Tc1|non-reference|NA|CB4851|relocate2|sr|753	+
X	13781210	13781212	Tc1|non-reference|NA|CB4851|relocate2|sr|754	-
X	13797676	13797678	Tc1|non-reference|NA|CB4851|relocate2|sr|755	+
X	13837936	13837938	Tc1|non-reference|NA|CB4851|relocate2|sr|756	-
X	13984978	13984980	Tc1|non-reference|NA|CB4851|relocate2|sr|757	-
X	14039392	14039394	Tc1|non-reference|NA|CB4851|relocate2|sr|758	-
X	14049415	14049417	Tc1|non-reference|NA|CB4851|relocate2|sr|759	-
X	14077396	14077398	Tc1|non-reference|NA|CB4851|relocate2|sr|760	-
X	14088784	14088786	Tc1|non-reference|NA|CB4851|relocate2|sr|761	+
X	14185986	14185988	Tc1|non-reference|NA|CB4851|relocate2|sr|762	+
X	14329026	14329028	Tc1|non-reference|NA|CB4851|relocate2|sr|763	+
X	14364626	14364628	Tc1|non-reference|NA|CB4851|relocate2|sr|764	-
X	14509274	14509276	Tc1|non-reference|NA|CB4851|relocate2|sr|765	-
X	14513215	14513217	Tc1|non-reference|NA|CB4851|relocate2|sr|766	-
X	14513368	14513370	Tc1|non-reference|NA|CB4851|relocate2|sr|767	-
X	14538452	14538454	Tc1|non-reference|NA|CB4851|relocate2|sr|768	-
X	14629428	14629430	Tc1|non-reference|NA|CB4851|relocate2|sr|769	+
X	14831752	14831755	Tc1|non-reference|NA|CB4851|relocate2|sr|770	+
X	14915715	14915717	Tc1|non-reference|NA|CB4851|relocate2|sr|771	-
X	14962670	14962672	Tc1|non-reference|NA|CB4851|relocate2|sr|772	-
X	14971519	14971521	Tc1|non-reference|NA|CB4851|relocate2|sr|773	+
X	14998603	14998605	Tc1|non-reference|NA|CB4851|relocate2|sr|774	-
X	15062148	15063742	Tc6|reference|NA|CB4851|relocate2|sr|775	-
X	15194679	15194682	Tc4v|non-reference|NA|CB4851|relocate2|sr|776	-
X	15529281	15529283	Tc1|non-reference|NA|CB4851|relocate2|sr|777	-
X	15782616	15783858	MARINER2|reference|NA|CB4851|relocate2|sr|778	-
X	15825246	15826496	MARINER4|reference|NA|CB4851|relocate2|sr|779	-
X	16073125	16073128	Tc1|non-reference|NA|CB4851|relocate2|sr|780	+
X	16098314	16098317	Tc1|non-reference|NA|CB4851|relocate2|sr|781	-
X	16955296	16955298	Tc1|non-reference|NA|CB4851|relocate2|sr|782	+
X	17002892	17002894	Tc1|non-reference|NA|CB4851|relocate2|sr|783	+
X	17014012	17015254	MARINER2|reference|NA|CB4851|relocate2|sr|784	+
X	17031005	17032247	MARINER2|reference|NA|CB4851|relocate2|sr|785	-
X	17060639	17061881	MARINER2|reference|NA|CB4851|relocate2|sr|786	+
a	DNA strand orientation: "+" = positive strand; "-" = negative strand; "NA" = DNA strand not specified by caller

## Sheet: CB4851_retroseq
CHROMOSOME	START POSITION	STOP POSITION	DESCRIPTION OF TE CALL	STRAND ORIENTATIONa
I	296081	296083	Tc1|non-reference|1.0|CB4851|retroseq|rp|1	NA
I	668023	668025	Tc1|non-reference|0.98|CB4851|retroseq|rp|2	NA
I	1257126	1257128	Tc1|non-reference|1.0|CB4851|retroseq|rp|3	NA
I	1465952	1465954	Tc1|non-reference|0.97|CB4851|retroseq|rp|4	NA
I	2250831	2250833	Tc1|non-reference|0.98|CB4851|retroseq|rp|5	NA
I	2274358	2274360	Tc1|non-reference|1.0|CB4851|retroseq|rp|6	NA
I	2348771	2348773	Tc1|non-reference|0.96|CB4851|retroseq|rp|7	NA
I	2564275	2564277	Tc1|non-reference|1.0|CB4851|retroseq|rp|8	NA
I	2581138	2581140	Tc1|non-reference|1.0|CB4851|retroseq|rp|9	NA
I	2742767	2742769	Tc1|non-reference|1.0|CB4851|retroseq|rp|10	NA
I	3138394	3138396	Tc1|non-reference|0.92|CB4851|retroseq|rp|11	NA
I	3326302	3326304	Tc1|non-reference|1.0|CB4851|retroseq|rp|12	NA
I	3637875	3637877	Tc1|non-reference|0.22|CB4851|retroseq|rp|13	NA
I	3766669	3766671	Tc1|non-reference|0.58|CB4851|retroseq|rp|14	NA
I	4425534	4425536	Tc1|non-reference|1.0|CB4851|retroseq|rp|15	NA
I	4505010	4505012	Tc1|non-reference|1.0|CB4851|retroseq|rp|16	NA
I	4562639	4562641	Tc1|non-reference|1.0|CB4851|retroseq|rp|17	NA
I	4881307	4881309	Tc1|non-reference|0.96|CB4851|retroseq|rp|18	NA
I	4936426	4936428	Tc1|non-reference|1.0|CB4851|retroseq|rp|19	NA
I	5019445	5019447	Tc1|non-reference|0.98|CB4851|retroseq|rp|20	NA
I	5025791	5025793	Tc1|non-reference|0.98|CB4851|retroseq|rp|21	NA
I	5075778	5075780	Tc1|non-reference|0.98|CB4851|retroseq|rp|22	NA
I	5508806	5508808	Tc1|non-reference|1.0|CB4851|retroseq|rp|23	NA
I	5888577	5888579	Tc1|non-reference|1.0|CB4851|retroseq|rp|24	NA
I	6092721	6092723	Tc1|non-reference|1.0|CB4851|retroseq|rp|25	NA
I	6125386	6125388	Tc1|non-reference|1.0|CB4851|retroseq|rp|26	NA
I	6250659	6250661	Tc1|non-reference|0.91|CB4851|retroseq|rp|27	NA
I	6670983	6670985	Tc1|non-reference|1.0|CB4851|retroseq|rp|28	NA
I	6730837	6730839	Tc1|non-reference|0.92|CB4851|retroseq|rp|29	NA
I	6974286	6974288	Tc1|non-reference|1.0|CB4851|retroseq|rp|30	NA
I	7396119	7396121	Tc1|non-reference|1.0|CB4851|retroseq|rp|31	NA
I	7406670	7406672	Tc1|non-reference|0.95|CB4851|retroseq|rp|32	NA
I	7812088	7812090	Tc1|non-reference|0.96|CB4851|retroseq|rp|33	NA
I	8147807	8147809	Tc1|non-reference|0.94|CB4851|retroseq|rp|34	NA
I	8858699	8858701	Tc1|non-reference|0.98|CB4851|retroseq|rp|35	NA
I	8878912	8878914	Tc1|non-reference|1.0|CB4851|retroseq|rp|36	NA
I	8991731	8991733	Tc1|non-reference|0.96|CB4851|retroseq|rp|37	NA
I	9234452	9234454	Tc1|non-reference|0.4|CB4851|retroseq|rp|38	NA
I	9542342	9542344	Tc1|non-reference|0.9|CB4851|retroseq|rp|39	NA
I	9917264	9917266	Tc1|non-reference|0.93|CB4851|retroseq|rp|40	NA
I	9919821	9919823	Tc1|non-reference|0.85|CB4851|retroseq|rp|41	NA
I	10355681	10355683	Tc1|non-reference|0.95|CB4851|retroseq|rp|42	NA
I	10979617	10979619	Tc2|non-reference|1.0|CB4851|retroseq|rp|43	NA
I	11065731	11065733	Tc2|non-reference|0.5|CB4851|retroseq|rp|44	NA
I	11254515	11254517	Tc1|non-reference|0.99|CB4851|retroseq|rp|45	NA
I	11539527	11539529	Tc1|non-reference|1.0|CB4851|retroseq|rp|46	NA
I	11731063	11731065	Tc1|non-reference|0.96|CB4851|retroseq|rp|47	NA
I	11797375	11797377	Tc1|non-reference|0.92|CB4851|retroseq|rp|48	NA
I	11933239	11933241	Tc1|non-reference|0.95|CB4851|retroseq|rp|49	NA
I	12029984	12029986	Tc1|non-reference|0.98|CB4851|retroseq|rp|50	NA
I	12096377	12096379	Tc1|non-reference|1.0|CB4851|retroseq|rp|51	NA
I	12226510	12226512	Tc1|non-reference|1.0|CB4851|retroseq|rp|52	NA
I	12249167	12249169	Tc1|non-reference|1.0|CB4851|retroseq|rp|53	NA
I	12299246	12299248	Tc1|non-reference|0.96|CB4851|retroseq|rp|54	NA
I	12378746	12378748	Tc1|non-reference|0.34|CB4851|retroseq|rp|55	NA
I	13138323	13138325	Tc1|non-reference|1.0|CB4851|retroseq|rp|56	NA
I	13257880	13257882	Tc1|non-reference|0.97|CB4851|retroseq|rp|57	NA
I	13276848	13276850	Tc1|non-reference|0.96|CB4851|retroseq|rp|58	NA
I	13372179	13372181	Tc1|non-reference|1.0|CB4851|retroseq|rp|59	NA
I	13395792	13395794	Tc1|non-reference|1.0|CB4851|retroseq|rp|60	NA
I	13867203	13867205	Tc1|non-reference|1.0|CB4851|retroseq|rp|61	NA
I	13901748	13901750	Tc1|non-reference|0.93|CB4851|retroseq|rp|62	NA
I	14002916	14002918	Tc1|non-reference|1.0|CB4851|retroseq|rp|63	NA
I	14306601	14306603	Tc1|non-reference|0.91|CB4851|retroseq|rp|64	NA
I	14369363	14369365	Tc1|non-reference|0.95|CB4851|retroseq|rp|65	NA
I	14575364	14575366	Tc1|non-reference|1.0|CB4851|retroseq|rp|66	NA
I	14869590	14869592	Tc1|non-reference|0.98|CB4851|retroseq|rp|67	NA
I	14917369	14917371	Tc1|non-reference|0.98|CB4851|retroseq|rp|68	NA
I	14970230	14970232	Tc1|non-reference|0.98|CB4851|retroseq|rp|69	NA
I	14987328	14987330	Tc1|non-reference|0.98|CB4851|retroseq|rp|70	NA
II	70707	70709	Tc1|non-reference|1.0|CB4851|retroseq|rp|71	NA
II	135130	135132	Tc1|non-reference|1.0|CB4851|retroseq|rp|72	NA
II	440458	440460	Tc1|non-reference|0.94|CB4851|retroseq|rp|73	NA
II	668504	668506	Tc1|non-reference|1.0|CB4851|retroseq|rp|74	NA
II	783938	783940	Tc1|non-reference|0.98|CB4851|retroseq|rp|75	NA
II	792931	792933	Tc1|non-reference|1.0|CB4851|retroseq|rp|76	NA
II	1185339	1185341	Tc1|non-reference|0.97|CB4851|retroseq|rp|77	NA
II	1295863	1295865	Tc1|non-reference|1.0|CB4851|retroseq|rp|78	NA
II	1396407	1396409	Tc1|non-reference|1.0|CB4851|retroseq|rp|79	NA
II	1490036	1490038	Tc1|non-reference|1.0|CB4851|retroseq|rp|80	NA
II	1503867	1503869	Tc1|non-reference|0.98|CB4851|retroseq|rp|81	NA
II	1534423	1534425	Tc1|non-reference|1.0|CB4851|retroseq|rp|82	NA
II	1604912	1604914	Tc1|non-reference|1.0|CB4851|retroseq|rp|83	NA
II	1721733	1721735	Tc1|non-reference|0.98|CB4851|retroseq|rp|84	NA
II	1837489	1837491	Tc1|non-reference|0.94|CB4851|retroseq|rp|85	NA
II	1899849	1899851	Tc1|non-reference|0.98|CB4851|retroseq|rp|86	NA
II	2042576	2042578	Tc1|non-reference|0.94|CB4851|retroseq|rp|87	NA
II	2332875	2332877	Tc1|non-reference|0.96|CB4851|retroseq|rp|88	NA
II	2425691	2425693	Tc1|non-reference|0.92|CB4851|retroseq|rp|89	NA
II	2540654	2540656	Tc1|non-reference|0.98|CB4851|retroseq|rp|90	NA
II	2974517	2974519	Tc1|non-reference|1.0|CB4851|retroseq|rp|91	NA
II	3116260	3116262	Tc1|non-reference|0.97|CB4851|retroseq|rp|92	NA
II	3154068	3154070	Tc1|non-reference|1.0|CB4851|retroseq|rp|93	NA
II	3260038	3260040	Tc1|non-reference|1.0|CB4851|retroseq|rp|94	NA
II	3304052	3304054	Tc1|non-reference|1.0|CB4851|retroseq|rp|95	NA
II	3565593	3565595	Tc1|non-reference|0.98|CB4851|retroseq|rp|96	NA
II	3799027	3799029	Tc1|non-reference|0.98|CB4851|retroseq|rp|97	NA
II	3972465	3972467	Tc1|non-reference|0.98|CB4851|retroseq|rp|98	NA
II	3999843	3999845	Tc1|non-reference|0.98|CB4851|retroseq|rp|99	NA
II	4094261	4094263	Tc1|non-reference|1.0|CB4851|retroseq|rp|100	NA
II	4154518	4154520	Tc1|non-reference|0.96|CB4851|retroseq|rp|101	NA
II	4408441	4408443	Tc1|non-reference|0.96|CB4851|retroseq|rp|102	NA
II	5315921	5315923	Tc5|non-reference|1.0|CB4851|retroseq|rp|103	NA
II	5333499	5333501	Tc1|non-reference|0.41|CB4851|retroseq|rp|104	NA
II	5670243	5670245	Tc1|non-reference|1.0|CB4851|retroseq|rp|105	NA
II	5703800	5703802	Tc1|non-reference|0.34|CB4851|retroseq|rp|106	NA
II	5747871	5747873	Tc1|non-reference|0.66|CB4851|retroseq|rp|107	NA
II	6172978	6172980	Tc1|non-reference|0.23|CB4851|retroseq|rp|108	NA
II	6431677	6431679	Tc5|non-reference|1.0|CB4851|retroseq|rp|109	NA
II	7206124	7206126	Tc1|non-reference|0.98|CB4851|retroseq|rp|110	NA
II	7397420	7397422	Tc5|non-reference|1.0|CB4851|retroseq|rp|111	NA
II	7592927	7592929	Tc1|non-reference|1.0|CB4851|retroseq|rp|112	NA
II	8500817	8500819	Tc1|non-reference|0.99|CB4851|retroseq|rp|113	NA
II	8725514	8725516	Tc5|non-reference|1.0|CB4851|retroseq|rp|114	NA
II	8728616	8728618	Tc5|non-reference|1.0|CB4851|retroseq|rp|115	NA
II	9005682	9005684	Tc5|non-reference|1.0|CB4851|retroseq|rp|116	NA
II	9071318	9071320	Tc5|non-reference|1.0|CB4851|retroseq|rp|117	NA
II	9137265	9137267	Tc1|non-reference|1.0|CB4851|retroseq|rp|118	NA
II	9575577	9575579	Tc1|non-reference|0.99|CB4851|retroseq|rp|119	NA
II	9665978	9665980	Tc1|non-reference|0.88|CB4851|retroseq|rp|120	NA
II	10004667	10004669	Tc1|non-reference|0.98|CB4851|retroseq|rp|121	NA
II	10287468	10287470	Tc5|non-reference|1.0|CB4851|retroseq|rp|122	NA
II	10335349	10335351	Tc1|non-reference|0.98|CB4851|retroseq|rp|123	NA
II	10504872	10504874	Tc5|non-reference|1.0|CB4851|retroseq|rp|124	NA
II	10524339	10524341	Tc1|non-reference|0.52|CB4851|retroseq|rp|125	NA
II	10683075	10683077	Tc1|non-reference|1.0|CB4851|retroseq|rp|126	NA
II	10740884	10740886	Tc5|non-reference|1.0|CB4851|retroseq|rp|127	NA
II	11101910	11101912	Tc5|non-reference|1.0|CB4851|retroseq|rp|128	NA
II	11837221	11837223	Tc2|non-reference|1.0|CB4851|retroseq|rp|129	NA
II	12087332	12087334	Tc5|non-reference|1.0|CB4851|retroseq|rp|130	NA
II	12565006	12565008	Tc1|non-reference|1.0|CB4851|retroseq|rp|131	NA
II	12994148	12994150	Tc1|non-reference|0.98|CB4851|retroseq|rp|132	NA
II	13072461	13072463	Tc1|non-reference|1.0|CB4851|retroseq|rp|133	NA
II	13292595	13292597	Tc1|non-reference|1.0|CB4851|retroseq|rp|134	NA
II	13625614	13625616	Tc1|non-reference|1.0|CB4851|retroseq|rp|135	NA
II	14016727	14016729	Tc1|non-reference|0.97|CB4851|retroseq|rp|136	NA
III	432069	432071	Tc1|non-reference|0.98|CB4851|retroseq|rp|137	NA
III	612376	612378	Tc1|non-reference|1.0|CB4851|retroseq|rp|138	NA
III	706010	706012	Tc1|non-reference|0.98|CB4851|retroseq|rp|139	NA
III	941947	941949	Tc1|non-reference|0.96|CB4851|retroseq|rp|140	NA
III	1443304	1443306	Tc1|non-reference|0.98|CB4851|retroseq|rp|141	NA
III	2906903	2906905	Tc1|non-reference|1.0|CB4851|retroseq|rp|142	NA
III	2918411	2918413	Tc1|non-reference|0.98|CB4851|retroseq|rp|143	NA
III	3674540	3674542	Tc1|non-reference|1.0|CB4851|retroseq|rp|144	NA
III	3940839	3940841	Tc1|non-reference|1.0|CB4851|retroseq|rp|145	NA
III	4082497	4082499	Tc1|non-reference|0.98|CB4851|retroseq|rp|146	NA
III	4395499	4395501	Tc1|non-reference|1.0|CB4851|retroseq|rp|147	NA
III	4413357	4413359	Tc1|non-reference|1.0|CB4851|retroseq|rp|148	NA
III	4826437	4826439	Tc1|non-reference|1.0|CB4851|retroseq|rp|149	NA
III	4838529	4838531	Tc1|non-reference|0.98|CB4851|retroseq|rp|150	NA
III	4845247	4845249	Tc1|non-reference|1.0|CB4851|retroseq|rp|151	NA
III	5057536	5057538	Tc1|non-reference|0.98|CB4851|retroseq|rp|152	NA
III	6240033	6240035	Tc1|non-reference|0.97|CB4851|retroseq|rp|153	NA
III	6601652	6601654	Tc1|non-reference|1.0|CB4851|retroseq|rp|154	NA
III	6640086	6640088	Tc2|non-reference|1.0|CB4851|retroseq|rp|155	NA
III	6796622	6796624	Tc1|non-reference|1.0|CB4851|retroseq|rp|156	NA
III	7011449	7011451	Tc1|non-reference|0.93|CB4851|retroseq|rp|157	NA
III	7080291	7080293	Tc1|non-reference|1.0|CB4851|retroseq|rp|158	NA
III	7535775	7535777	Tc1|non-reference|0.45|CB4851|retroseq|rp|159	NA
III	7600048	7600050	Tc1|non-reference|0.9|CB4851|retroseq|rp|160	NA
III	7754229	7754231	Tc1|non-reference|0.99|CB4851|retroseq|rp|161	NA
III	7755362	7755364	Tc1|non-reference|0.98|CB4851|retroseq|rp|162	NA
III	7878469	7878471	Tc1|non-reference|1.0|CB4851|retroseq|rp|163	NA
III	7888425	7888427	Tc1|non-reference|1.0|CB4851|retroseq|rp|164	NA
III	8297800	8297802	Tc1|non-reference|1.0|CB4851|retroseq|rp|165	NA
III	8457851	8457853	Tc2|non-reference|1.0|CB4851|retroseq|rp|166	NA
III	8961719	8961721	Tc1|non-reference|0.88|CB4851|retroseq|rp|167	NA
III	9136458	9136460	Tc1|non-reference|0.98|CB4851|retroseq|rp|168	NA
III	9276920	9276922	Tc1|non-reference|0.18|CB4851|retroseq|rp|169	NA
III	9609139	9609141	Tc1|non-reference|1.0|CB4851|retroseq|rp|170	NA
III	9726511	9726513	Tc1|non-reference|0.98|CB4851|retroseq|rp|171	NA
III	9898793	9898795	Tc1|non-reference|1.0|CB4851|retroseq|rp|172	NA
III	10046508	10046510	Tc1|non-reference|0.98|CB4851|retroseq|rp|173	NA
III	10048489	10048491	Tc1|non-reference|1.0|CB4851|retroseq|rp|174	NA
III	10828941	10828943	Tc1|non-reference|0.53|CB4851|retroseq|rp|175	NA
III	11312918	11312920	Tc1|non-reference|1.0|CB4851|retroseq|rp|176	NA
III	11345473	11345475	Tc1|non-reference|0.95|CB4851|retroseq|rp|177	NA
III	11442856	11442858	Tc1|non-reference|1.0|CB4851|retroseq|rp|178	NA
III	11706520	11706522	Tc1|non-reference|0.96|CB4851|retroseq|rp|179	NA
III	12863109	12863111	Tc1|non-reference|0.96|CB4851|retroseq|rp|180	NA
III	13025791	13025793	Tc1|non-reference|0.96|CB4851|retroseq|rp|181	NA
III	13248962	13248964	Tc1|non-reference|1.0|CB4851|retroseq|rp|182	NA
III	13480176	13480178	Tc1|non-reference|1.0|CB4851|retroseq|rp|183	NA
III	13545382	13545384	Tc1|non-reference|1.0|CB4851|retroseq|rp|184	NA
III	13628485	13628487	Tc1|non-reference|0.92|CB4851|retroseq|rp|185	NA
III	13660181	13660183	Tc1|non-reference|1.0|CB4851|retroseq|rp|186	NA
IV	104871	104873	Tc1|non-reference|0.48|CB4851|retroseq|rp|187	NA
IV	300534	300536	Tc1|non-reference|1.0|CB4851|retroseq|rp|188	NA
IV	344793	344795	Tc1|non-reference|0.97|CB4851|retroseq|rp|189	NA
IV	413400	413402	Tc1|non-reference|1.0|CB4851|retroseq|rp|190	NA
IV	430593	430595	Tc1|non-reference|0.95|CB4851|retroseq|rp|191	NA
IV	514189	514191	Tc1|non-reference|0.97|CB4851|retroseq|rp|192	NA
IV	610091	610093	Tc6|non-reference|1.0|CB4851|retroseq|rp|193	NA
IV	645166	645168	Tc1|non-reference|0.98|CB4851|retroseq|rp|194	NA
IV	661795	661797	Tc1|non-reference|1.0|CB4851|retroseq|rp|195	NA
IV	1119612	1119614	Tc1|non-reference|0.94|CB4851|retroseq|rp|196	NA
IV	1123925	1123927	Tc2|non-reference|1.0|CB4851|retroseq|rp|197	NA
IV	1226321	1226323	Tc1|non-reference|0.96|CB4851|retroseq|rp|198	NA
IV	1250779	1250781	Tc1|non-reference|0.92|CB4851|retroseq|rp|199	NA
IV	1387685	1387687	Tc1|non-reference|0.96|CB4851|retroseq|rp|200	NA
IV	1724731	1724733	Tc5|non-reference|1.0|CB4851|retroseq|rp|201	NA
IV	1845290	1845292	Tc5|non-reference|1.0|CB4851|retroseq|rp|202	NA
IV	2180633	2180635	Tc5|non-reference|1.0|CB4851|retroseq|rp|203	NA
IV	2881223	2881225	Tc1|non-reference|0.95|CB4851|retroseq|rp|204	NA
IV	2925793	2925795	Tc2|non-reference|1.0|CB4851|retroseq|rp|205	NA
IV	3197657	3197659	Tc1|non-reference|0.96|CB4851|retroseq|rp|206	NA
IV	3480326	3480328	Tc1|non-reference|0.6|CB4851|retroseq|rp|207	NA
IV	3888159	3888161	Tc1|non-reference|1.0|CB4851|retroseq|rp|208	NA
IV	3919210	3919212	Tc1|non-reference|0.96|CB4851|retroseq|rp|209	NA
IV	4119933	4119935	Tc1|non-reference|0.96|CB4851|retroseq|rp|210	NA
IV	4198707	4198709	MARINER2|non-reference|1.0|CB4851|retroseq|rp|211	NA
IV	4535385	4535387	Tc1|non-reference|1.0|CB4851|retroseq|rp|212	NA
IV	4919387	4919389	Tc1|non-reference|0.96|CB4851|retroseq|rp|213	NA
IV	5065508	5065510	Tc1|non-reference|0.69|CB4851|retroseq|rp|214	NA
IV	5114987	5114989	Tc1|non-reference|0.35|CB4851|retroseq|rp|215	NA
IV	5437160	5437162	Tc1|non-reference|0.64|CB4851|retroseq|rp|216	NA
IV	5613052	5613054	Tc1|non-reference|0.98|CB4851|retroseq|rp|217	NA
IV	5753199	5753201	Tc1|non-reference|1.0|CB4851|retroseq|rp|218	NA
IV	5782889	5782891	MARINER2|non-reference|1.0|CB4851|retroseq|rp|219	NA
IV	5962894	5962896	Tc3|non-reference|1.0|CB4851|retroseq|rp|220	NA
IV	6019963	6019965	Tc1|non-reference|1.0|CB4851|retroseq|rp|221	NA
IV	6140368	6140370	Tc1|non-reference|1.0|CB4851|retroseq|rp|222	NA
IV	6224377	6224379	Tc1|non-reference|0.94|CB4851|retroseq|rp|223	NA
IV	6388143	6388145	Tc1|non-reference|1.0|CB4851|retroseq|rp|224	NA
IV	6392675	6392677	Tc1|non-reference|0.99|CB4851|retroseq|rp|225	NA
IV	6514751	6514753	Tc1|non-reference|0.96|CB4851|retroseq|rp|226	NA
IV	6660714	6660716	Tc1|non-reference|1.0|CB4851|retroseq|rp|227	NA
IV	6666981	6666983	Tc2|non-reference|1.0|CB4851|retroseq|rp|228	NA
IV	6818136	6818138	Tc1|non-reference|0.93|CB4851|retroseq|rp|229	NA
IV	6837116	6837118	Tc1|non-reference|1.0|CB4851|retroseq|rp|230	NA
IV	6925554	6925556	Tc1|non-reference|1.0|CB4851|retroseq|rp|231	NA
IV	6996862	6996864	Tc1|non-reference|1.0|CB4851|retroseq|rp|232	NA
IV	7050837	7050839	Tc1|non-reference|1.0|CB4851|retroseq|rp|233	NA
IV	7393791	7393793	Tc1|non-reference|1.0|CB4851|retroseq|rp|234	NA
IV	7455340	7455342	Tc1|non-reference|0.98|CB4851|retroseq|rp|235	NA
IV	7499848	7499850	Tc1|non-reference|1.0|CB4851|retroseq|rp|236	NA
IV	7722958	7722960	Tc1|non-reference|1.0|CB4851|retroseq|rp|237	NA
IV	8145798	8145800	Tc1|non-reference|1.0|CB4851|retroseq|rp|238	NA
IV	8357166	8357168	Tc2|non-reference|1.0|CB4851|retroseq|rp|239	NA
IV	8423846	8423848	Tc1|non-reference|0.97|CB4851|retroseq|rp|240	NA
IV	8972669	8972671	Tc1|non-reference|1.0|CB4851|retroseq|rp|241	NA
IV	9450361	9450363	Tc1|non-reference|1.0|CB4851|retroseq|rp|242	NA
IV	9483810	9483812	Tc1|non-reference|0.94|CB4851|retroseq|rp|243	NA
IV	9538162	9538164	Tc6|non-reference|1.0|CB4851|retroseq|rp|244	NA
IV	9698423	9698425	Tc1|non-reference|1.0|CB4851|retroseq|rp|245	NA
IV	9749155	9749157	Tc1|non-reference|0.95|CB4851|retroseq|rp|246	NA
IV	9809636	9809638	Tc1|non-reference|0.92|CB4851|retroseq|rp|247	NA
IV	9896171	9896173	Tc1|non-reference|0.96|CB4851|retroseq|rp|248	NA
IV	9912930	9912932	Tc1|non-reference|1.0|CB4851|retroseq|rp|249	NA
IV	9916446	9916448	Tc1|non-reference|0.98|CB4851|retroseq|rp|250	NA
IV	10117107	10117109	Tc2|non-reference|1.0|CB4851|retroseq|rp|251	NA
IV	10249009	10249011	Tc1|non-reference|1.0|CB4851|retroseq|rp|252	NA
IV	10299736	10299738	Tc1|non-reference|0.96|CB4851|retroseq|rp|253	NA
IV	10332116	10332118	Tc1|non-reference|1.0|CB4851|retroseq|rp|254	NA
IV	10468232	10468234	Tc1|non-reference|1.0|CB4851|retroseq|rp|255	NA
IV	10630012	10630014	Tc1|non-reference|0.98|CB4851|retroseq|rp|256	NA
IV	10846484	10846486	Tc1|non-reference|0.96|CB4851|retroseq|rp|257	NA
IV	10900687	10900689	Tc1|non-reference|0.98|CB4851|retroseq|rp|258	NA
IV	10981300	10981302	Tc2|non-reference|1.0|CB4851|retroseq|rp|259	NA
IV	11047966	11047968	Tc1|non-reference|0.93|CB4851|retroseq|rp|260	NA
IV	11293067	11293069	Tc1|non-reference|0.9|CB4851|retroseq|rp|261	NA
IV	11387515	11387517	Tc1|non-reference|0.96|CB4851|retroseq|rp|262	NA
IV	11446779	11446781	Tc1|non-reference|1.0|CB4851|retroseq|rp|263	NA
IV	11711042	11711044	Tc1|non-reference|0.98|CB4851|retroseq|rp|264	NA
IV	11756435	11756437	Tc1|non-reference|0.96|CB4851|retroseq|rp|265	NA
IV	11808885	11808887	Tc1|non-reference|0.98|CB4851|retroseq|rp|266	NA
IV	11874485	11874487	Tc1|non-reference|0.98|CB4851|retroseq|rp|267	NA
IV	11915311	11915313	Tc1|non-reference|0.66|CB4851|retroseq|rp|268	NA
IV	12538519	12538521	Tc1|non-reference|0.96|CB4851|retroseq|rp|269	NA
IV	12561922	12561924	Tc6|non-reference|1.0|CB4851|retroseq|rp|270	NA
IV	12798229	12798231	Tc1|non-reference|1.0|CB4851|retroseq|rp|271	NA
IV	12883501	12883503	Tc1|non-reference|0.97|CB4851|retroseq|rp|272	NA
IV	12952413	12952415	Tc1|non-reference|0.92|CB4851|retroseq|rp|273	NA
IV	13120618	13120620	Tc2|non-reference|1.0|CB4851|retroseq|rp|274	NA
IV	13506627	13506629	MARINER2|non-reference|1.0|CB4851|retroseq|rp|275	NA
IV	13544031	13544033	Tc1|non-reference|0.99|CB4851|retroseq|rp|276	NA
IV	13610898	13610900	Tc1|non-reference|0.96|CB4851|retroseq|rp|277	NA
IV	13818404	13818406	Tc1|non-reference|0.99|CB4851|retroseq|rp|278	NA
IV	13935617	13935619	Tc2|non-reference|1.0|CB4851|retroseq|rp|279	NA
IV	14045305	14045307	MARINER2|non-reference|1.0|CB4851|retroseq|rp|280	NA
IV	14175091	14175093	Tc1|non-reference|0.93|CB4851|retroseq|rp|281	NA
IV	14311084	14311086	MARINER2|non-reference|1.0|CB4851|retroseq|rp|282	NA
IV	14395709	14395711	Tc1|non-reference|1.0|CB4851|retroseq|rp|283	NA
IV	14707895	14707897	Tc1|non-reference|0.98|CB4851|retroseq|rp|284	NA
IV	14870620	14870622	Tc1|non-reference|1.0|CB4851|retroseq|rp|285	NA
IV	14903330	14903332	Tc1|non-reference|0.95|CB4851|retroseq|rp|286	NA
IV	15137809	15137811	Tc1|non-reference|1.0|CB4851|retroseq|rp|287	NA
IV	15724240	15724242	MARINER2|non-reference|0.97|CB4851|retroseq|rp|288	NA
IV	15752117	15752119	MARINER2|non-reference|1.0|CB4851|retroseq|rp|289	NA
IV	16033884	16033886	Tc3|non-reference|1.0|CB4851|retroseq|rp|290	NA
IV	16088213	16088215	MARINER2|non-reference|1.0|CB4851|retroseq|rp|291	NA
IV	16153074	16153076	Tc3|non-reference|1.0|CB4851|retroseq|rp|292	NA
IV	16321400	16321402	MARINER2|non-reference|1.0|CB4851|retroseq|rp|293	NA
IV	16531760	16531762	MARINER2|non-reference|1.0|CB4851|retroseq|rp|294	NA
IV	16549352	16549354	MARINER2|non-reference|1.0|CB4851|retroseq|rp|295	NA
IV	17041629	17041631	MARINER2|non-reference|1.0|CB4851|retroseq|rp|296	NA
IV	17211038	17211040	Tc1|non-reference|1.0|CB4851|retroseq|rp|297	NA
IV	17272358	17272360	Tc1|non-reference|1.0|CB4851|retroseq|rp|298	NA
IV	17360908	17360910	Tc1|non-reference|0.99|CB4851|retroseq|rp|299	NA
IV	17406728	17406730	Tc1|non-reference|1.0|CB4851|retroseq|rp|300	NA
IV	17412748	17412750	Tc1|non-reference|1.0|CB4851|retroseq|rp|301	NA
V	263477	263479	Tc1|non-reference|0.84|CB4851|retroseq|rp|302	NA
V	286943	286945	Tc1|non-reference|1.0|CB4851|retroseq|rp|303	NA
V	293964	293966	Tc1|non-reference|0.91|CB4851|retroseq|rp|304	NA
V	437121	437123	Tc1|non-reference|0.98|CB4851|retroseq|rp|305	NA
V	812770	812772	Tc2|non-reference|1.0|CB4851|retroseq|rp|306	NA
V	1102926	1102928	Tc2|non-reference|0.81|CB4851|retroseq|rp|307	NA
V	1105701	1105703	Tc1|non-reference|1.0|CB4851|retroseq|rp|308	NA
V	1582595	1582597	Tc5|non-reference|1.0|CB4851|retroseq|rp|309	NA
V	1815123	1815125	Tc5|non-reference|1.0|CB4851|retroseq|rp|310	NA
V	2131510	2131512	Tc1|non-reference|0.97|CB4851|retroseq|rp|311	NA
V	2595538	2595540	Tc1|non-reference|0.92|CB4851|retroseq|rp|312	NA
V	2848905	2848907	Tc1|non-reference|1.0|CB4851|retroseq|rp|313	NA
V	3128317	3128319	Tc1|non-reference|0.99|CB4851|retroseq|rp|314	NA
V	3187847	3187849	Tc1|non-reference|0.95|CB4851|retroseq|rp|315	NA
V	3265318	3265320	Tc1|non-reference|1.0|CB4851|retroseq|rp|316	NA
V	3589467	3589469	Tc1|non-reference|1.0|CB4851|retroseq|rp|317	NA
V	4046254	4046256	Tc1|non-reference|1.0|CB4851|retroseq|rp|318	NA
V	4079901	4079903	Tc1|non-reference|0.99|CB4851|retroseq|rp|319	NA
V	4264744	4264746	Tc1|non-reference|0.89|CB4851|retroseq|rp|320	NA
V	4433868	4433870	Tc1|non-reference|0.96|CB4851|retroseq|rp|321	NA
V	4736862	4736864	Tc1|non-reference|1.0|CB4851|retroseq|rp|322	NA
V	5403553	5403555	Tc5|non-reference|1.0|CB4851|retroseq|rp|323	NA
V	6659894	6659896	Tc1|non-reference|0.27|CB4851|retroseq|rp|324	NA
V	7226897	7226899	Tc5|non-reference|1.0|CB4851|retroseq|rp|325	NA
V	7250687	7250689	Tc1|non-reference|1.0|CB4851|retroseq|rp|326	NA
V	7328266	7328268	Tc5|non-reference|1.0|CB4851|retroseq|rp|327	NA
V	7616886	7616888	Tc5|non-reference|1.0|CB4851|retroseq|rp|328	NA
V	8284635	8284637	Tc1|non-reference|1.0|CB4851|retroseq|rp|329	NA
V	10275515	10275517	Tc1|non-reference|0.91|CB4851|retroseq|rp|330	NA
V	10515279	10515281	Tc5|non-reference|1.0|CB4851|retroseq|rp|331	NA
V	10536952	10536954	Tc5|non-reference|1.0|CB4851|retroseq|rp|332	NA
V	11050623	11050625	Tc1|non-reference|0.56|CB4851|retroseq|rp|333	NA
V	11150744	11150746	Tc5|non-reference|1.0|CB4851|retroseq|rp|334	NA
V	11155621	11155623	Tc1|non-reference|0.97|CB4851|retroseq|rp|335	NA
V	11405034	11405036	Tc1|non-reference|0.93|CB4851|retroseq|rp|336	NA
V	11792641	11792643	Tc1|non-reference|1.0|CB4851|retroseq|rp|337	NA
V	12375961	12375963	Tc1|non-reference|0.94|CB4851|retroseq|rp|338	NA
V	12696394	12696396	Tc5|non-reference|1.0|CB4851|retroseq|rp|339	NA
V	13064070	13064072	Tc1|non-reference|0.98|CB4851|retroseq|rp|340	NA
V	13871007	13871009	Tc1|non-reference|0.53|CB4851|retroseq|rp|341	NA
V	15160965	15160967	Tc1|non-reference|0.95|CB4851|retroseq|rp|342	NA
V	15768253	15768255	Tc5|non-reference|1.0|CB4851|retroseq|rp|343	NA
V	15847439	15847441	Tc1|non-reference|0.35|CB4851|retroseq|rp|344	NA
V	15994987	15994989	Tc5|non-reference|1.0|CB4851|retroseq|rp|345	NA
V	16005850	16005852	Tc5|non-reference|1.0|CB4851|retroseq|rp|346	NA
V	16047676	16047678	Tc1|non-reference|0.99|CB4851|retroseq|rp|347	NA
V	16250668	16250670	Tc1|non-reference|0.97|CB4851|retroseq|rp|348	NA
V	16546879	16546881	Tc2|non-reference|1.0|CB4851|retroseq|rp|349	NA
V	16586831	16586833	Tc1|non-reference|0.96|CB4851|retroseq|rp|350	NA
V	16864680	16864682	Tc1|non-reference|0.98|CB4851|retroseq|rp|351	NA
V	17020771	17020773	MARINER4|non-reference|0.81|CB4851|retroseq|rp|352	NA
V	17520009	17520011	Tc1|non-reference|0.97|CB4851|retroseq|rp|353	NA
V	17838948	17838950	Tc1|non-reference|0.98|CB4851|retroseq|rp|354	NA
V	18250335	18250337	MARINER2|non-reference|1.0|CB4851|retroseq|rp|355	NA
V	20485993	20485995	Tc2|non-reference|1.0|CB4851|retroseq|rp|356	NA
V	20591278	20591280	Tc1|non-reference|0.39|CB4851|retroseq|rp|357	NA
X	75217	75219	Tc1|non-reference|1.0|CB4851|retroseq|rp|358	NA
X	148710	148712	Tc1|non-reference|1.0|CB4851|retroseq|rp|359	NA
X	446593	446595	Tc1|non-reference|0.93|CB4851|retroseq|rp|360	NA
X	495190	495192	Tc1|non-reference|0.98|CB4851|retroseq|rp|361	NA
X	632036	632038	Tc1|non-reference|0.63|CB4851|retroseq|rp|362	NA
X	860067	860069	Tc1|non-reference|0.97|CB4851|retroseq|rp|363	NA
X	896496	896498	Tc1|non-reference|1.0|CB4851|retroseq|rp|364	NA
X	970341	970343	Tc1|non-reference|1.0|CB4851|retroseq|rp|365	NA
X	1211164	1211166	Tc1|non-reference|0.98|CB4851|retroseq|rp|366	NA
X	1238604	1238606	Tc1|non-reference|0.98|CB4851|retroseq|rp|367	NA
X	1720961	1720963	Tc1|non-reference|0.55|CB4851|retroseq|rp|368	NA
X	1730243	1730245	Tc1|non-reference|0.97|CB4851|retroseq|rp|369	NA
X	2008471	2008473	Tc1|non-reference|0.79|CB4851|retroseq|rp|370	NA
X	2179486	2179488	Tc1|non-reference|0.9|CB4851|retroseq|rp|371	NA
X	2214759	2214761	Tc1|non-reference|0.99|CB4851|retroseq|rp|372	NA
X	2237130	2237132	Tc1|non-reference|0.44|CB4851|retroseq|rp|373	NA
X	2277606	2277608	Tc1|non-reference|0.98|CB4851|retroseq|rp|374	NA
X	2330005	2330007	Tc1|non-reference|0.98|CB4851|retroseq|rp|375	NA
X	2497455	2497457	Tc1|non-reference|0.99|CB4851|retroseq|rp|376	NA
X	2578966	2578968	Tc1|non-reference|1.0|CB4851|retroseq|rp|377	NA
X	2666036	2666038	Tc1|non-reference|0.97|CB4851|retroseq|rp|378	NA
X	2823447	2823449	Tc1|non-reference|0.95|CB4851|retroseq|rp|379	NA
X	2862752	2862754	Tc1|non-reference|0.98|CB4851|retroseq|rp|380	NA
X	3044763	3044765	Tc1|non-reference|0.98|CB4851|retroseq|rp|381	NA
X	3055684	3055686	Tc1|non-reference|0.94|CB4851|retroseq|rp|382	NA
X	3229592	3229594	Tc1|non-reference|0.94|CB4851|retroseq|rp|383	NA
X	3450195	3450197	Tc1|non-reference|1.0|CB4851|retroseq|rp|384	NA
X	3675220	3675222	Tc1|non-reference|0.99|CB4851|retroseq|rp|385	NA
X	3702880	3702882	Tc1|non-reference|0.99|CB4851|retroseq|rp|386	NA
X	4040470	4040472	Tc1|non-reference|0.4|CB4851|retroseq|rp|387	NA
X	4103599	4103601	Tc1|non-reference|0.97|CB4851|retroseq|rp|388	NA
X	4234998	4235000	Tc1|non-reference|0.97|CB4851|retroseq|rp|389	NA
X	4238367	4238369	Tc1|non-reference|0.98|CB4851|retroseq|rp|390	NA
X	4280215	4280217	Tc1|non-reference|0.98|CB4851|retroseq|rp|391	NA
X	4289893	4289895	Tc1|non-reference|1.0|CB4851|retroseq|rp|392	NA
X	4383185	4383187	Tc1|non-reference|0.98|CB4851|retroseq|rp|393	NA
X	4744858	4744860	Tc1|non-reference|0.48|CB4851|retroseq|rp|394	NA
X	4791726	4791728	Tc1|non-reference|0.94|CB4851|retroseq|rp|395	NA
X	4810172	4810174	Tc1|non-reference|1.0|CB4851|retroseq|rp|396	NA
X	4873568	4873570	Tc1|non-reference|0.96|CB4851|retroseq|rp|397	NA
X	4875146	4875148	Tc1|non-reference|1.0|CB4851|retroseq|rp|398	NA
X	4952357	4952359	Tc1|non-reference|0.98|CB4851|retroseq|rp|399	NA
X	4969145	4969147	Tc1|non-reference|1.0|CB4851|retroseq|rp|400	NA
X	5123437	5123439	Tc1|non-reference|0.41|CB4851|retroseq|rp|401	NA
X	5281350	5281352	Tc1|non-reference|0.98|CB4851|retroseq|rp|402	NA
X	5365458	5365460	Tc1|non-reference|0.98|CB4851|retroseq|rp|403	NA
X	5373752	5373754	Tc1|non-reference|0.96|CB4851|retroseq|rp|404	NA
X	5405836	5405838	Tc1|non-reference|0.9|CB4851|retroseq|rp|405	NA
X	5447743	5447745	Tc1|non-reference|0.96|CB4851|retroseq|rp|406	NA
X	5585090	5585092	Tc1|non-reference|0.95|CB4851|retroseq|rp|407	NA
X	6199502	6199504	Tc1|non-reference|0.94|CB4851|retroseq|rp|408	NA
X	6249991	6249993	Tc1|non-reference|1.0|CB4851|retroseq|rp|409	NA
X	6256312	6256314	Tc1|non-reference|1.0|CB4851|retroseq|rp|410	NA
X	6279811	6279813	Tc1|non-reference|0.7|CB4851|retroseq|rp|411	NA
X	6321765	6321767	Tc1|non-reference|1.0|CB4851|retroseq|rp|412	NA
X	6353164	6353166	Tc1|non-reference|1.0|CB4851|retroseq|rp|413	NA
X	6417042	6417044	Tc1|non-reference|1.0|CB4851|retroseq|rp|414	NA
X	6798703	6798705	Tc1|non-reference|0.95|CB4851|retroseq|rp|415	NA
X	6915257	6915259	Tc1|non-reference|1.0|CB4851|retroseq|rp|416	NA
X	6946578	6946580	Tc1|non-reference|1.0|CB4851|retroseq|rp|417	NA
X	7030621	7030623	Tc1|non-reference|1.0|CB4851|retroseq|rp|418	NA
X	7279978	7279980	Tc1|non-reference|0.98|CB4851|retroseq|rp|419	NA
X	7281895	7281897	Tc1|non-reference|0.99|CB4851|retroseq|rp|420	NA
X	7386345	7386347	Tc1|non-reference|0.98|CB4851|retroseq|rp|421	NA
X	7594573	7594575	Tc1|non-reference|0.89|CB4851|retroseq|rp|422	NA
X	7604277	7604279	Tc1|non-reference|1.0|CB4851|retroseq|rp|423	NA
X	7633611	7633613	Tc1|non-reference|1.0|CB4851|retroseq|rp|424	NA
X	7750435	7750437	Tc1|non-reference|0.96|CB4851|retroseq|rp|425	NA
X	7809546	7809548	Tc1|non-reference|0.57|CB4851|retroseq|rp|426	NA
X	7906847	7906849	Tc1|non-reference|0.93|CB4851|retroseq|rp|427	NA
X	7933276	7933278	Tc1|non-reference|0.97|CB4851|retroseq|rp|428	NA
X	8125986	8125988	Tc1|non-reference|0.98|CB4851|retroseq|rp|429	NA
X	8140544	8140546	Tc1|non-reference|0.97|CB4851|retroseq|rp|430	NA
X	8220330	8220332	Tc1|non-reference|1.0|CB4851|retroseq|rp|431	NA
X	8351657	8351659	Tc1|non-reference|0.39|CB4851|retroseq|rp|432	NA
X	8430786	8430788	Tc1|non-reference|1.0|CB4851|retroseq|rp|433	NA
X	8478918	8478920	Tc1|non-reference|0.99|CB4851|retroseq|rp|434	NA
X	8629464	8629466	Tc1|non-reference|0.98|CB4851|retroseq|rp|435	NA
X	8738988	8738990	Tc1|non-reference|0.98|CB4851|retroseq|rp|436	NA
X	8758735	8758737	Tc1|non-reference|0.95|CB4851|retroseq|rp|437	NA
X	8908029	8908031	Tc1|non-reference|0.98|CB4851|retroseq|rp|438	NA
X	9040025	9040027	Tc1|non-reference|0.98|CB4851|retroseq|rp|439	NA
X	9156582	9156584	Tc1|non-reference|1.0|CB4851|retroseq|rp|440	NA
X	9387495	9387497	Tc1|non-reference|1.0|CB4851|retroseq|rp|441	NA
X	9504692	9504694	Tc1|non-reference|1.0|CB4851|retroseq|rp|442	NA
X	9737927	9737929	Tc1|non-reference|0.98|CB4851|retroseq|rp|443	NA
X	10141467	10141469	Tc1|non-reference|0.94|CB4851|retroseq|rp|444	NA
X	10174928	10174930	Tc1|non-reference|0.98|CB4851|retroseq|rp|445	NA
X	10284490	10284492	Tc1|non-reference|0.98|CB4851|retroseq|rp|446	NA
X	10306891	10306893	Tc1|non-reference|0.96|CB4851|retroseq|rp|447	NA
X	10422444	10422446	Tc1|non-reference|1.0|CB4851|retroseq|rp|448	NA
X	10496578	10496580	Tc1|non-reference|0.96|CB4851|retroseq|rp|449	NA
X	10522271	10522273	Tc1|non-reference|1.0|CB4851|retroseq|rp|450	NA
X	10549514	10549516	Tc1|non-reference|1.0|CB4851|retroseq|rp|451	NA
X	10600269	10600271	Tc1|non-reference|1.0|CB4851|retroseq|rp|452	NA
X	10614259	10614261	Tc1|non-reference|1.0|CB4851|retroseq|rp|453	NA
X	10864717	10864719	Tc1|non-reference|1.0|CB4851|retroseq|rp|454	NA
X	10878461	10878463	Tc1|non-reference|0.97|CB4851|retroseq|rp|455	NA
X	10941603	10941605	Tc1|non-reference|0.97|CB4851|retroseq|rp|456	NA
X	11118619	11118621	Tc1|non-reference|1.0|CB4851|retroseq|rp|457	NA
X	11599054	11599056	Tc1|non-reference|1.0|CB4851|retroseq|rp|458	NA
X	11603325	11603327	Tc1|non-reference|1.0|CB4851|retroseq|rp|459	NA
X	11629897	11629899	Tc1|non-reference|0.98|CB4851|retroseq|rp|460	NA
X	11752357	11752359	Tc1|non-reference|1.0|CB4851|retroseq|rp|461	NA
X	12047384	12047386	Tc1|non-reference|0.98|CB4851|retroseq|rp|462	NA
X	12209122	12209124	Tc2|non-reference|1.0|CB4851|retroseq|rp|463	NA
X	12285577	12285579	Tc1|non-reference|0.94|CB4851|retroseq|rp|464	NA
X	12386703	12386705	Tc1|non-reference|0.98|CB4851|retroseq|rp|465	NA
X	12424982	12424984	Tc1|non-reference|0.95|CB4851|retroseq|rp|466	NA
X	12538076	12538078	Tc1|non-reference|0.98|CB4851|retroseq|rp|467	NA
X	12564971	12564973	Tc1|non-reference|0.98|CB4851|retroseq|rp|468	NA
X	12589152	12589154	Tc1|non-reference|0.99|CB4851|retroseq|rp|469	NA
X	12813686	12813688	Tc3|non-reference|1.0|CB4851|retroseq|rp|470	NA
X	12877252	12877254	Tc1|non-reference|1.0|CB4851|retroseq|rp|471	NA
X	12889337	12889339	Tc1|non-reference|0.98|CB4851|retroseq|rp|472	NA
X	13030887	13030889	Tc1|non-reference|0.98|CB4851|retroseq|rp|473	NA
X	13236022	13236024	Tc1|non-reference|0.98|CB4851|retroseq|rp|474	NA
X	13382337	13382339	Tc2|non-reference|1.0|CB4851|retroseq|rp|475	NA
X	13396005	13396007	Tc1|non-reference|0.96|CB4851|retroseq|rp|476	NA
X	13406036	13406038	Tc1|non-reference|0.94|CB4851|retroseq|rp|477	NA
X	13495486	13495488	Tc1|non-reference|0.94|CB4851|retroseq|rp|478	NA
X	13522491	13522493	Tc1|non-reference|1.0|CB4851|retroseq|rp|479	NA
X	13526307	13526309	Tc1|non-reference|1.0|CB4851|retroseq|rp|480	NA
X	13571950	13571952	Tc1|non-reference|0.98|CB4851|retroseq|rp|481	NA
X	13637546	13637548	Tc1|non-reference|0.9|CB4851|retroseq|rp|482	NA
X	13660490	13660492	Tc1|non-reference|0.98|CB4851|retroseq|rp|483	NA
X	13759756	13759758	Tc1|non-reference|0.98|CB4851|retroseq|rp|484	NA
X	13762879	13762881	Tc1|non-reference|0.95|CB4851|retroseq|rp|485	NA
X	13837940	13837942	Tc1|non-reference|0.98|CB4851|retroseq|rp|486	NA
X	13984981	13984983	Tc1|non-reference|0.98|CB4851|retroseq|rp|487	NA
X	14039388	14039390	Tc1|non-reference|0.96|CB4851|retroseq|rp|488	NA
X	14049418	14049420	Tc1|non-reference|0.96|CB4851|retroseq|rp|489	NA
X	14077393	14077395	Tc1|non-reference|0.97|CB4851|retroseq|rp|490	NA
X	14088781	14088783	Tc1|non-reference|0.95|CB4851|retroseq|rp|491	NA
X	14185983	14185985	Tc1|non-reference|0.98|CB4851|retroseq|rp|492	NA
X	14364621	14364623	Tc1|non-reference|0.98|CB4851|retroseq|rp|493	NA
X	14509277	14509279	Tc1|non-reference|1.0|CB4851|retroseq|rp|494	NA
X	14513371	14513373	Tc1|non-reference|1.0|CB4851|retroseq|rp|495	NA
X	14538444	14538446	Tc1|non-reference|0.9|CB4851|retroseq|rp|496	NA
X	14629419	14629421	Tc1|non-reference|0.96|CB4851|retroseq|rp|497	NA
X	14915720	14915722	Tc1|non-reference|0.98|CB4851|retroseq|rp|498	NA
X	14962673	14962675	Tc1|non-reference|0.97|CB4851|retroseq|rp|499	NA
X	14971510	14971512	Tc1|non-reference|1.0|CB4851|retroseq|rp|500	NA
X	14998606	14998608	Tc1|non-reference|0.94|CB4851|retroseq|rp|501	NA
X	15194674	15194676	Tc4v|non-reference|1.0|CB4851|retroseq|rp|502	NA
X	15422089	15422091	Tc5|non-reference|1.0|CB4851|retroseq|rp|503	NA
X	16955301	16955303	Tc1|non-reference|0.95|CB4851|retroseq|rp|504	NA
X	16999827	16999829	Tc5|non-reference|1.0|CB4851|retroseq|rp|505	NA
X	17002901	17002903	Tc1|non-reference|0.51|CB4851|retroseq|rp|506	NA
a	DNA strand orientation: "+" = positive strand; "-" = negative strand; "NA" = DNA strand not specified by caller

## Sheet: CB4851_tebreak
CHROMOSOME	START POSITION	STOP POSITION	DESCRIPTION OF TE CALL	STRAND ORIENTATIONa
I	296089	296092	Tc1|non-reference|NA|CB4851|tebreak|sr|1	-
I	668026	668027	Tc1|non-reference|NA|CB4851|tebreak|sr|2	+
I	1257130	1257133	Tc1|non-reference|NA|CB4851|tebreak|sr|3	-
I	1332024	1332030	Tc1|non-reference|NA|CB4851|tebreak|sr|4	-
I	1465958	1465961	Tc1|non-reference|NA|CB4851|tebreak|sr|5	-
I	2250840	2250842	Tc1|non-reference|NA|CB4851|tebreak|sr|6	+
I	2274353	2274356	Tc1|non-reference|NA|CB4851|tebreak|sr|7	+
I	2348773	2348775	Tc1|non-reference|NA|CB4851|tebreak|sr|8	+
I	2564277	2564280	Tc1|non-reference|NA|CB4851|tebreak|sr|9	+
I	2581141	2581146	Tc1|non-reference|NA|CB4851|tebreak|sr|10	+
I	2742772	2742775	Tc1|non-reference|NA|CB4851|tebreak|sr|11	-
I	3138398	3138399	Tc1|non-reference|NA|CB4851|tebreak|sr|12	+
I	3326311	3326316	Tc1|non-reference|NA|CB4851|tebreak|sr|13	-
I	3637884	3637885	Tc1|non-reference|NA|CB4851|tebreak|sr|14	+
I	3766664	3766667	Tc1|non-reference|NA|CB4851|tebreak|sr|15	-
I	3962927	3962930	Tc1|non-reference|NA|CB4851|tebreak|sr|16	-
I	4425543	4425544	Tc1|non-reference|NA|CB4851|tebreak|sr|17	+
I	4505017	4505018	Tc1|non-reference|NA|CB4851|tebreak|sr|18	+
I	4562636	4562637	Tc1|non-reference|NA|CB4851|tebreak|sr|19	+
I	4881304	4881305	Tc1|non-reference|NA|CB4851|tebreak|sr|20	+
I	4936435	4936436	Tc1|non-reference|NA|CB4851|tebreak|sr|21	+
I	5019453	5019456	Tc1|non-reference|NA|CB4851|tebreak|sr|22	-
I	5025792	5025796	Tc1|non-reference|NA|CB4851|tebreak|sr|23	-
I	5075774	5075777	Tc1|non-reference|NA|CB4851|tebreak|sr|24	-
I	5508814	5508815	Tc1|non-reference|NA|CB4851|tebreak|sr|25	+
I	5888586	5888587	Tc1|non-reference|NA|CB4851|tebreak|sr|26	+
I	6092717	6092720	Tc1|non-reference|NA|CB4851|tebreak|sr|27	-
I	6125387	6125388	Tc1|non-reference|NA|CB4851|tebreak|sr|28	+
I	6250668	6250669	Tc1|non-reference|NA|CB4851|tebreak|sr|29	+
I	6670977	6670980	Tc1|non-reference|NA|CB4851|tebreak|sr|30	-
I	6730840	6730844	Tc1|non-reference|NA|CB4851|tebreak|sr|31	-
I	6974283	6974284	Tc1|non-reference|NA|CB4851|tebreak|sr|32	+
I	7396123	7396126	Tc1|non-reference|NA|CB4851|tebreak|sr|33	-
I	7406666	7406669	Tc1|non-reference|NA|CB4851|tebreak|sr|34	-
I	7812085	7812086	Tc1|non-reference|NA|CB4851|tebreak|sr|35	+
I	7981027	7981030	Tc1|non-reference|NA|CB4851|tebreak|sr|36	+
I	8147804	8147805	Tc1|non-reference|NA|CB4851|tebreak|sr|37	+
I	8858695	8858696	Tc1|non-reference|NA|CB4851|tebreak|sr|38	+
I	8878909	8878910	Tc1|non-reference|NA|CB4851|tebreak|sr|39	+
I	8991740	8991741	Tc1|non-reference|NA|CB4851|tebreak|sr|40	+
I	9234461	9234462	Tc1|non-reference|NA|CB4851|tebreak|sr|41	+
I	9542336	9542339	Tc1|non-reference|NA|CB4851|tebreak|sr|42	-
I	9917260	9917263	Tc1|non-reference|NA|CB4851|tebreak|sr|43	-
I	9919877	9919880	Tc1|non-reference|NA|CB4851|tebreak|sr|44	-
I	10355690	10355692	Tc1|non-reference|NA|CB4851|tebreak|sr|45	+
I	10979625	10979628	Tc2|non-reference|NA|CB4851|tebreak|sr|46	-
I	11065720	11065723	Tc2|non-reference|NA|CB4851|tebreak|sr|47	-
I	11254522	11254523	Tc1|non-reference|NA|CB4851|tebreak|sr|48	+
I	11539527	11539532	Tc1|non-reference|NA|CB4851|tebreak|sr|49	-
I	11539796	11539799	Tc1|non-reference|NA|CB4851|tebreak|sr|50	-
I	11731072	11731073	Tc1|non-reference|NA|CB4851|tebreak|sr|51	+
I	11797378	11797379	Tc1|non-reference|NA|CB4851|tebreak|sr|52	+
I	11933250	11933255	Tc1|non-reference|NA|CB4851|tebreak|sr|53	-
I	12029981	12029982	Tc1|non-reference|NA|CB4851|tebreak|sr|54	+
I	12096386	12096387	Tc1|non-reference|NA|CB4851|tebreak|sr|55	+
I	12226514	12226515	Tc1|non-reference|NA|CB4851|tebreak|sr|56	+
I	12249175	12249180	Tc1|non-reference|NA|CB4851|tebreak|sr|57	-
I	12299247	12299253	Tc1|non-reference|NA|CB4851|tebreak|sr|58	-
I	12378740	12378741	Tc1|non-reference|NA|CB4851|tebreak|sr|59	+
I	13138316	13138322	Tc1|non-reference|NA|CB4851|tebreak|sr|60	-
I	13257877	13257878	Tc1|non-reference|NA|CB4851|tebreak|sr|61	+
I	13276843	13276846	Tc1|non-reference|NA|CB4851|tebreak|sr|62	+
I	13372188	13372189	Tc1|non-reference|NA|CB4851|tebreak|sr|63	+
I	13395794	13395797	Tc1|non-reference|NA|CB4851|tebreak|sr|64	-
I	13867189	13867202	Tc1|non-reference|NA|CB4851|tebreak|sr|65	-
I	13867191	13867200	Tc1|non-reference|NA|CB4851|tebreak|sr|66	-
I	13901752	13901755	Tc1|non-reference|NA|CB4851|tebreak|sr|67	-
I	14002913	14002914	Tc1|non-reference|NA|CB4851|tebreak|sr|68	+
I	14306597	14306599	Tc1|non-reference|NA|CB4851|tebreak|sr|69	+
I	14369364	14369369	Tc1|non-reference|NA|CB4851|tebreak|sr|70	-
I	14575360	14575363	Tc1|non-reference|NA|CB4851|tebreak|sr|71	-
I	14869584	14869591	Tc1|non-reference|NA|CB4851|tebreak|sr|72	-
I	14917364	14917367	Tc1|non-reference|NA|CB4851|tebreak|sr|73	+
I	14970238	14970241	Tc1|non-reference|NA|CB4851|tebreak|sr|74	-
I	14987323	14987326	Tc1|non-reference|NA|CB4851|tebreak|sr|75	+
II	70703	70706	Tc1|non-reference|NA|CB4851|tebreak|sr|76	-
II	135124	135129	Tc1|non-reference|NA|CB4851|tebreak|sr|77	-
II	440466	440469	Tc1|non-reference|NA|CB4851|tebreak|sr|78	-
II	668508	668510	Tc1|non-reference|NA|CB4851|tebreak|sr|79	+
II	783940	783941	Tc1|non-reference|NA|CB4851|tebreak|sr|80	+
II	792926	792929	Tc1|non-reference|NA|CB4851|tebreak|sr|81	+
II	1185341	1185344	Tc1|non-reference|NA|CB4851|tebreak|sr|82	-
II	1295872	1295873	Tc1|non-reference|NA|CB4851|tebreak|sr|83	+
II	1396415	1396418	Tc1|non-reference|NA|CB4851|tebreak|sr|84	-
II	1490042	1490043	Tc1|non-reference|NA|CB4851|tebreak|sr|85	+
II	1503869	1503872	Tc1|non-reference|NA|CB4851|tebreak|sr|86	+
II	1534418	1534422	Tc1|non-reference|NA|CB4851|tebreak|sr|87	-
II	1721730	1721731	Tc1|non-reference|NA|CB4851|tebreak|sr|88	+
II	1837495	1837498	Tc1|non-reference|NA|CB4851|tebreak|sr|89	-
II	1899850	1899853	Tc1|non-reference|NA|CB4851|tebreak|sr|90	+
II	2042579	2042580	Tc1|non-reference|NA|CB4851|tebreak|sr|91	+
II	2332884	2332885	Tc1|non-reference|NA|CB4851|tebreak|sr|92	+
II	2425688	2425691	Tc1|non-reference|NA|CB4851|tebreak|sr|93	-
II	2540652	2540655	Tc1|non-reference|NA|CB4851|tebreak|sr|94	-
II	2974516	2974517	Tc1|non-reference|NA|CB4851|tebreak|sr|95	+
II	3116252	3116255	Tc1|non-reference|NA|CB4851|tebreak|sr|96	-
II	3116254	3116257	Tc1|non-reference|NA|CB4851|tebreak|sr|97	-
II	3154070	3154073	Tc1|non-reference|NA|CB4851|tebreak|sr|98	+
II	3260046	3260049	Tc1|non-reference|NA|CB4851|tebreak|sr|99	-
II	3304059	3304064	Tc1|non-reference|NA|CB4851|tebreak|sr|100	-
II	3565595	3565599	Tc1|non-reference|NA|CB4851|tebreak|sr|101	-
II	3799031	3799032	Tc1|non-reference|NA|CB4851|tebreak|sr|102	+
II	3972459	3972465	Tc1|non-reference|NA|CB4851|tebreak|sr|103	-
II	3999851	3999854	Tc1|non-reference|NA|CB4851|tebreak|sr|104	-
II	4094255	4094260	Tc1|non-reference|NA|CB4851|tebreak|sr|105	-
II	4154515	4154516	Tc1|non-reference|NA|CB4851|tebreak|sr|106	+
II	4408450	4408451	Tc1|non-reference|NA|CB4851|tebreak|sr|107	+
II	5333534	5333535	Tc1|non-reference|NA|CB4851|tebreak|sr|108	+
II	5670240	5670241	Tc1|non-reference|NA|CB4851|tebreak|sr|109	+
II	5703807	5703810	Tc1|non-reference|NA|CB4851|tebreak|sr|110	-
II	5747879	5747883	Tc1|non-reference|NA|CB4851|tebreak|sr|111	-
II	5967363	5967364	Tc1|non-reference|NA|CB4851|tebreak|sr|112	+
II	6172973	6172976	Tc1|non-reference|NA|CB4851|tebreak|sr|113	+
II	7206124	7206128	Tc1|non-reference|NA|CB4851|tebreak|sr|114	-
II	7592933	7592936	Tc1|non-reference|NA|CB4851|tebreak|sr|115	+
II	7886696	7886700	Tc4v|non-reference|NA|CB4851|tebreak|sr|116	-
II	8500826	8500828	Tc1|non-reference|NA|CB4851|tebreak|sr|117	+
II	9137268	9137269	Tc1|non-reference|NA|CB4851|tebreak|sr|118	+
II	9575576	9575578	Tc1|non-reference|NA|CB4851|tebreak|sr|119	+
II	9665974	9665976	Tc1|non-reference|NA|CB4851|tebreak|sr|120	+
II	10004675	10004676	Tc1|non-reference|NA|CB4851|tebreak|sr|121	+
II	10335348	10335349	Tc1|non-reference|NA|CB4851|tebreak|sr|122	+
II	10524338	10524339	Tc1|non-reference|NA|CB4851|tebreak|sr|123	+
II	10683083	10683086	Tc1|non-reference|NA|CB4851|tebreak|sr|124	-
II	11837219	11837222	Tc2|non-reference|NA|CB4851|tebreak|sr|125	-
II	12565011	12565014	Tc1|non-reference|NA|CB4851|tebreak|sr|126	-
II	12994156	12994159	Tc1|non-reference|NA|CB4851|tebreak|sr|127	-
II	13072463	13072464	Tc1|non-reference|NA|CB4851|tebreak|sr|128	+
II	13292601	13292604	Tc1|non-reference|NA|CB4851|tebreak|sr|129	-
II	13625610	13625615	Tc1|non-reference|NA|CB4851|tebreak|sr|130	-
II	14016723	14016728	Tc1|non-reference|NA|CB4851|tebreak|sr|131	-
II	15265982	15265983	Tc1|non-reference|NA|CB4851|tebreak|sr|132	+
III	432063	432068	Tc1|non-reference|NA|CB4851|tebreak|sr|133	-
III	612384	612387	Tc1|non-reference|NA|CB4851|tebreak|sr|134	-
III	706007	706008	Tc1|non-reference|NA|CB4851|tebreak|sr|135	+
III	941951	941952	Tc1|non-reference|NA|CB4851|tebreak|sr|136	+
III	1122291	1122294	Tc2|non-reference|NA|CB4851|tebreak|sr|137	-
III	1443313	1443314	Tc1|non-reference|NA|CB4851|tebreak|sr|138	+
III	2906906	2906909	Tc1|non-reference|NA|CB4851|tebreak|sr|139	-
III	2918406	2918409	Tc1|non-reference|NA|CB4851|tebreak|sr|140	+
III	3674549	3674551	Tc1|non-reference|NA|CB4851|tebreak|sr|141	+
III	3940836	3940837	Tc1|non-reference|NA|CB4851|tebreak|sr|142	+
III	4082493	4082495	Tc1|non-reference|NA|CB4851|tebreak|sr|143	+
III	4395493	4395497	Tc1|non-reference|NA|CB4851|tebreak|sr|144	-
III	4413353	4413356	Tc1|non-reference|NA|CB4851|tebreak|sr|145	-
III	4826434	4826435	Tc1|non-reference|NA|CB4851|tebreak|sr|146	+
III	4838537	4838540	Tc1|non-reference|NA|CB4851|tebreak|sr|147	-
III	4845242	4845245	Tc1|non-reference|NA|CB4851|tebreak|sr|148	+
III	5057542	5057545	Tc1|non-reference|NA|CB4851|tebreak|sr|149	-
III	6240027	6240032	Tc1|non-reference|NA|CB4851|tebreak|sr|150	-
III	6601647	6601650	Tc1|non-reference|NA|CB4851|tebreak|sr|151	+
III	6640095	6640098	Tc2|non-reference|NA|CB4851|tebreak|sr|152	-
III	6796630	6796633	Tc1|non-reference|NA|CB4851|tebreak|sr|153	+
III	7011451	7011452	Tc1|non-reference|NA|CB4851|tebreak|sr|154	+
III	7080288	7080289	Tc1|non-reference|NA|CB4851|tebreak|sr|155	+
III	7535783	7535786	Tc1|non-reference|NA|CB4851|tebreak|sr|156	-
III	7600049	7600051	Tc1|non-reference|NA|CB4851|tebreak|sr|157	+
III	7754225	7754229	Tc1|non-reference|NA|CB4851|tebreak|sr|158	-
III	7755359	7755360	Tc1|non-reference|NA|CB4851|tebreak|sr|159	+
III	7878466	7878467	Tc1|non-reference|NA|CB4851|tebreak|sr|160	+
III	7888432	7888433	Tc1|non-reference|NA|CB4851|tebreak|sr|161	+
III	8297805	8297806	Tc1|non-reference|NA|CB4851|tebreak|sr|162	+
III	8457847	8457850	Tc2|non-reference|NA|CB4851|tebreak|sr|163	-
III	8961713	8961718	Tc1|non-reference|NA|CB4851|tebreak|sr|164	-
III	9136467	9136468	Tc1|non-reference|NA|CB4851|tebreak|sr|165	+
III	9276929	9276930	Tc1|non-reference|NA|CB4851|tebreak|sr|166	+
III	9609134	9609135	Tc1|non-reference|NA|CB4851|tebreak|sr|167	+
III	9726519	9726525	Tc1|non-reference|NA|CB4851|tebreak|sr|168	-
III	9898787	9898791	Tc1|non-reference|NA|CB4851|tebreak|sr|169	+
III	10046504	10046507	Tc1|non-reference|NA|CB4851|tebreak|sr|170	-
III	10048520	10048522	Tc1|non-reference|NA|CB4851|tebreak|sr|171	+
III	10689028	10689029	Tc1|non-reference|NA|CB4851|tebreak|sr|172	+
III	10828938	10828939	Tc1|non-reference|NA|CB4851|tebreak|sr|173	+
III	11312926	11312929	Tc1|non-reference|NA|CB4851|tebreak|sr|174	-
III	11345477	11345482	Tc1|non-reference|NA|CB4851|tebreak|sr|175	-
III	11442852	11442855	Tc1|non-reference|NA|CB4851|tebreak|sr|176	-
III	11706528	11706531	Tc1|non-reference|NA|CB4851|tebreak|sr|177	-
III	12863105	12863108	Tc1|non-reference|NA|CB4851|tebreak|sr|178	-
III	13025787	13025788	Tc1|non-reference|NA|CB4851|tebreak|sr|179	+
III	13248971	13248972	Tc1|non-reference|NA|CB4851|tebreak|sr|180	+
III	13480173	13480175	Tc1|non-reference|NA|CB4851|tebreak|sr|181	+
III	13545379	13545380	Tc1|non-reference|NA|CB4851|tebreak|sr|182	+
III	13628482	13628483	Tc1|non-reference|NA|CB4851|tebreak|sr|183	+
III	13660176	13660179	Tc1|non-reference|NA|CB4851|tebreak|sr|184	+
IV	104868	104869	Tc1|non-reference|NA|CB4851|tebreak|sr|185	+
IV	300530	300533	Tc1|non-reference|NA|CB4851|tebreak|sr|186	-
IV	344789	344792	Tc1|non-reference|NA|CB4851|tebreak|sr|187	-
IV	413401	413404	Tc1|non-reference|NA|CB4851|tebreak|sr|188	-
IV	430595	430599	Tc1|non-reference|NA|CB4851|tebreak|sr|189	-
IV	514198	514199	Tc1|non-reference|NA|CB4851|tebreak|sr|190	+
IV	645175	645176	Tc1|non-reference|NA|CB4851|tebreak|sr|191	+
IV	661804	661807	Tc1|non-reference|NA|CB4851|tebreak|sr|192	+
IV	1119619	1119620	Tc1|non-reference|NA|CB4851|tebreak|sr|193	+
IV	1123930	1123931	Tc2|non-reference|NA|CB4851|tebreak|sr|194	+
IV	1226329	1226333	Tc1|non-reference|NA|CB4851|tebreak|sr|195	-
IV	1250786	1250789	Tc1|non-reference|NA|CB4851|tebreak|sr|196	-
IV	1387686	1387689	Tc1|non-reference|NA|CB4851|tebreak|sr|197	-
IV	2288510	2288512	Tc4v|non-reference|NA|CB4851|tebreak|sr|198	+
IV	3197665	3197668	Tc1|non-reference|NA|CB4851|tebreak|sr|199	-
IV	3480335	3480336	Tc1|non-reference|NA|CB4851|tebreak|sr|200	+
IV	3888156	3888163	Tc1|non-reference|NA|CB4851|tebreak|sr|201	-
IV	3919206	3919209	Tc1|non-reference|NA|CB4851|tebreak|sr|202	-
IV	4119929	4119932	Tc1|non-reference|NA|CB4851|tebreak|sr|203	-
IV	4535389	4535393	Tc1|non-reference|NA|CB4851|tebreak|sr|204	-
IV	4722177	4722183	Tc1|non-reference|NA|CB4851|tebreak|sr|205	-
IV	4919383	4919386	Tc1|non-reference|NA|CB4851|tebreak|sr|206	-
IV	5114996	5114997	Tc1|non-reference|NA|CB4851|tebreak|sr|207	+
IV	5437157	5437158	Tc1|non-reference|NA|CB4851|tebreak|sr|208	+
IV	5613055	5613056	Tc1|non-reference|NA|CB4851|tebreak|sr|209	+
IV	5782897	5782899	MARINER2|non-reference|NA|CB4851|tebreak|sr|210	-
IV	5962891	5962892	Tc3|non-reference|NA|CB4851|tebreak|sr|211	+
IV	6019972	6019974	Tc1|non-reference|NA|CB4851|tebreak|sr|212	+
IV	6140364	6140367	Tc1|non-reference|NA|CB4851|tebreak|sr|213	-
IV	6224373	6224376	Tc1|non-reference|NA|CB4851|tebreak|sr|214	-
IV	6388145	6388148	Tc1|non-reference|NA|CB4851|tebreak|sr|215	-
IV	6392684	6392685	Tc1|non-reference|NA|CB4851|tebreak|sr|216	+
IV	6514751	6514754	Tc1|non-reference|NA|CB4851|tebreak|sr|217	+
IV	6660723	6660724	Tc1|non-reference|NA|CB4851|tebreak|sr|218	+
IV	6666982	6666985	Tc2|non-reference|NA|CB4851|tebreak|sr|219	-
IV	6730550	6730578	Tc1|non-reference|NA|CB4851|tebreak|sr|220	-
IV	6818138	6818141	Tc1|non-reference|NA|CB4851|tebreak|sr|221	+
IV	6837123	6837128	Tc1|non-reference|NA|CB4851|tebreak|sr|222	-
IV	6925563	6925567	Tc1|non-reference|NA|CB4851|tebreak|sr|223	+
IV	6996858	6996861	Tc1|non-reference|NA|CB4851|tebreak|sr|224	-
IV	7050842	7050843	Tc1|non-reference|NA|CB4851|tebreak|sr|225	+
IV	7352244	7352247	Tc1|non-reference|NA|CB4851|tebreak|sr|226	-
IV	7393791	7393794	Tc1|non-reference|NA|CB4851|tebreak|sr|227	-
IV	7455348	7455352	Tc1|non-reference|NA|CB4851|tebreak|sr|228	-
IV	7499844	7499847	Tc1|non-reference|NA|CB4851|tebreak|sr|229	-
IV	7722966	7722969	Tc1|non-reference|NA|CB4851|tebreak|sr|230	-
IV	8145800	8145801	Tc1|non-reference|NA|CB4851|tebreak|sr|231	+
IV	8336616	8336618	Tc1|non-reference|NA|CB4851|tebreak|sr|232	+
IV	8357162	8357164	Tc2|non-reference|NA|CB4851|tebreak|sr|233	+
IV	8423843	8423846	Tc1|non-reference|NA|CB4851|tebreak|sr|234	+
IV	8572822	8572874	Tc1|non-reference|NA|CB4851|tebreak|sr|235	+
IV	8572933	8572954	Tc2|non-reference|NA|CB4851|tebreak|sr|236	+
IV	8573923	8573957	Tc1|non-reference|NA|CB4851|tebreak|sr|237	-
IV	8577041	8577083	Tc2|non-reference|NA|CB4851|tebreak|sr|238	+
IV	8580458	8580499	Tc2|non-reference|NA|CB4851|tebreak|sr|239	+
IV	8581114	8581168	Tc1|non-reference|NA|CB4851|tebreak|sr|240	-
IV	8972678	8972680	Tc1|non-reference|NA|CB4851|tebreak|sr|241	+
IV	9450359	9450363	Tc1|non-reference|NA|CB4851|tebreak|sr|242	-
IV	9483816	9483819	Tc1|non-reference|NA|CB4851|tebreak|sr|243	-
IV	9538163	9538166	Tc6|non-reference|NA|CB4851|tebreak|sr|244	+
IV	9698419	9698422	Tc1|non-reference|NA|CB4851|tebreak|sr|245	-
IV	9749151	9749156	Tc1|non-reference|NA|CB4851|tebreak|sr|246	-
IV	9809636	9809640	Tc1|non-reference|NA|CB4851|tebreak|sr|247	-
IV	9896126	9896128	Tc1|non-reference|NA|CB4851|tebreak|sr|248	+
IV	9912942	9912945	Tc1|non-reference|NA|CB4851|tebreak|sr|249	-
IV	9916450	9916453	Tc1|non-reference|NA|CB4851|tebreak|sr|250	-
IV	10117115	10117116	Tc2|non-reference|NA|CB4851|tebreak|sr|251	+
IV	10249015	10249016	Tc1|non-reference|NA|CB4851|tebreak|sr|252	+
IV	10299729	10299734	Tc1|non-reference|NA|CB4851|tebreak|sr|253	+
IV	10332110	10332115	Tc1|non-reference|NA|CB4851|tebreak|sr|254	-
IV	10468241	10468242	Tc1|non-reference|NA|CB4851|tebreak|sr|255	+
IV	10630005	10630006	Tc1|non-reference|NA|CB4851|tebreak|sr|256	+
IV	10846488	10846489	Tc1|non-reference|NA|CB4851|tebreak|sr|257	+
IV	10900692	10900697	Tc1|non-reference|NA|CB4851|tebreak|sr|258	-
IV	10981298	10981301	Tc2|non-reference|NA|CB4851|tebreak|sr|259	-
IV	11047975	11047976	Tc1|non-reference|NA|CB4851|tebreak|sr|260	+
IV	11293061	11293065	Tc1|non-reference|NA|CB4851|tebreak|sr|261	+
IV	11387515	11387516	Tc1|non-reference|NA|CB4851|tebreak|sr|262	+
IV	11446788	11446789	Tc1|non-reference|NA|CB4851|tebreak|sr|263	+
IV	11711050	11711053	Tc1|non-reference|NA|CB4851|tebreak|sr|264	-
IV	11756432	11756433	Tc1|non-reference|NA|CB4851|tebreak|sr|265	+
IV	11808881	11808884	Tc1|non-reference|NA|CB4851|tebreak|sr|266	-
IV	11874480	11874481	Tc1|non-reference|NA|CB4851|tebreak|sr|267	+
IV	11915319	11915325	Tc1|non-reference|NA|CB4851|tebreak|sr|268	-
IV	12538520	12538523	Tc1|non-reference|NA|CB4851|tebreak|sr|269	-
IV	12798231	12798234	Tc1|non-reference|NA|CB4851|tebreak|sr|270	-
IV	12883497	12883500	Tc1|non-reference|NA|CB4851|tebreak|sr|271	-
IV	12952409	12952412	Tc1|non-reference|NA|CB4851|tebreak|sr|272	-
IV	13120621	13120624	Tc2|non-reference|NA|CB4851|tebreak|sr|273	-
IV	13223710	13223736	Tc2|non-reference|NA|CB4851|tebreak|sr|274	+
IV	13544029	13544032	Tc1|non-reference|NA|CB4851|tebreak|sr|275	-
IV	13610893	13610896	Tc1|non-reference|NA|CB4851|tebreak|sr|276	+
IV	13663579	13663586	Tc1|non-reference|NA|CB4851|tebreak|sr|277	-
IV	13818412	13818417	Tc1|non-reference|NA|CB4851|tebreak|sr|278	-
IV	13935619	13935622	Tc2|non-reference|NA|CB4851|tebreak|sr|279	-
IV	14045313	14045317	MARINER2|non-reference|NA|CB4851|tebreak|sr|280	-
IV	14113986	14113988	Tc9|non-reference|NA|CB4851|tebreak|sr|281	NA
IV	14175088	14175089	Tc1|non-reference|NA|CB4851|tebreak|sr|282	+
IV	14395705	14395707	Tc1|non-reference|NA|CB4851|tebreak|sr|283	+
IV	14707903	14707907	Tc1|non-reference|NA|CB4851|tebreak|sr|284	-
IV	14870623	14870625	Tc1|non-reference|NA|CB4851|tebreak|sr|285	+
IV	14879835	14879837	Tc4v|non-reference|NA|CB4851|tebreak|sr|286	+
IV	14903339	14903340	Tc1|non-reference|NA|CB4851|tebreak|sr|287	+
IV	15137805	15137808	Tc1|non-reference|NA|CB4851|tebreak|sr|288	-
IV	16033883	16033884	Tc3|non-reference|NA|CB4851|tebreak|sr|289	+
IV	16088211	16088215	MARINER2|non-reference|NA|CB4851|tebreak|sr|290	-
IV	16153076	16153077	Tc3|non-reference|NA|CB4851|tebreak|sr|291	+
IV	16321410	16321411	MARINER2|non-reference|NA|CB4851|tebreak|sr|292	+
IV	16482630	16482634	Tc5|non-reference|NA|CB4851|tebreak|sr|293	-
IV	16531760	16531763	MARINER2|non-reference|NA|CB4851|tebreak|sr|294	+
IV	16549357	16549360	MARINER2|non-reference|NA|CB4851|tebreak|sr|295	+
IV	16888743	16888744	Tc1|non-reference|NA|CB4851|tebreak|sr|296	+
IV	17041635	17041637	MARINER2|non-reference|NA|CB4851|tebreak|sr|297	+
IV	17211032	17211038	Tc1|non-reference|NA|CB4851|tebreak|sr|298	-
IV	17272359	17272361	Tc1|non-reference|NA|CB4851|tebreak|sr|299	-
IV	17412747	17412748	Tc1|non-reference|NA|CB4851|tebreak|sr|300	+
V	263489	263490	Tc1|non-reference|NA|CB4851|tebreak|sr|301	+
V	286948	286951	Tc1|non-reference|NA|CB4851|tebreak|sr|302	-
V	293966	293970	Tc1|non-reference|NA|CB4851|tebreak|sr|303	-
V	437117	437120	Tc1|non-reference|NA|CB4851|tebreak|sr|304	-
V	812766	812769	Tc2|non-reference|NA|CB4851|tebreak|sr|305	-
V	1102954	1102957	Tc2|non-reference|NA|CB4851|tebreak|sr|306	+
V	1105697	1105700	Tc1|non-reference|NA|CB4851|tebreak|sr|307	-
V	2131506	2131509	Tc1|non-reference|NA|CB4851|tebreak|sr|308	-
V	2595540	2595541	Tc1|non-reference|NA|CB4851|tebreak|sr|309	+
V	2848914	2848915	Tc1|non-reference|NA|CB4851|tebreak|sr|310	+
V	3099774	3099778	Tc4v|non-reference|NA|CB4851|tebreak|sr|311	-
V	3128313	3128318	Tc1|non-reference|NA|CB4851|tebreak|sr|312	-
V	3187856	3187857	Tc1|non-reference|NA|CB4851|tebreak|sr|313	+
V	3265315	3265316	Tc1|non-reference|NA|CB4851|tebreak|sr|314	+
V	3589464	3589465	Tc1|non-reference|NA|CB4851|tebreak|sr|315	+
V	4046250	4046253	Tc1|non-reference|NA|CB4851|tebreak|sr|316	-
V	4062880	4062881	Tc1|non-reference|NA|CB4851|tebreak|sr|317	+
V	4079898	4079900	Tc1|non-reference|NA|CB4851|tebreak|sr|318	+
V	4264753	4264754	Tc1|non-reference|NA|CB4851|tebreak|sr|319	+
V	4433864	4433867	Tc1|non-reference|NA|CB4851|tebreak|sr|320	-
V	4736865	4736868	Tc1|non-reference|NA|CB4851|tebreak|sr|321	-
V	4909339	4909372	Tc1|non-reference|NA|CB4851|tebreak|sr|322	-
V	6659902	6659907	Tc1|non-reference|NA|CB4851|tebreak|sr|323	-
V	7250695	7250698	Tc1|non-reference|NA|CB4851|tebreak|sr|324	-
V	7449139	7449143	Tc1|non-reference|NA|CB4851|tebreak|sr|325	+
V	8284643	8284648	Tc1|non-reference|NA|CB4851|tebreak|sr|326	-
V	10275523	10275526	Tc1|non-reference|NA|CB4851|tebreak|sr|327	-
V	11050620	11050622	Tc1|non-reference|NA|CB4851|tebreak|sr|328	+
V	11096006	11096009	Tc1|non-reference|NA|CB4851|tebreak|sr|329	-
V	11155617	11155620	Tc1|non-reference|NA|CB4851|tebreak|sr|330	-
V	11405028	11405033	Tc1|non-reference|NA|CB4851|tebreak|sr|331	-
V	11792645	11792648	Tc1|non-reference|NA|CB4851|tebreak|sr|332	-
V	12375971	12375972	Tc1|non-reference|NA|CB4851|tebreak|sr|333	-
V	13064067	13064068	Tc1|non-reference|NA|CB4851|tebreak|sr|334	+
V	13871002	13871006	Tc1|non-reference|NA|CB4851|tebreak|sr|335	+
V	15160961	15160964	Tc1|non-reference|NA|CB4851|tebreak|sr|336	-
V	15847429	15847433	Tc1|non-reference|NA|CB4851|tebreak|sr|337	-
V	16047672	16047675	Tc1|non-reference|NA|CB4851|tebreak|sr|338	-
V	16250664	16250667	Tc1|non-reference|NA|CB4851|tebreak|sr|339	-
V	16546885	16546886	Tc2|non-reference|NA|CB4851|tebreak|sr|340	+
V	16586840	16586841	Tc1|non-reference|NA|CB4851|tebreak|sr|341	+
V	16864688	16864691	Tc1|non-reference|NA|CB4851|tebreak|sr|342	-
V	17020866	17020868	MARINER4|non-reference|NA|CB4851|tebreak|sr|343	+
V	17520017	17520018	Tc1|non-reference|NA|CB4851|tebreak|sr|344	+
V	17838950	17838953	Tc1|non-reference|NA|CB4851|tebreak|sr|345	-
V	18475625	18475690	Tc1|non-reference|NA|CB4851|tebreak|sr|346	+
V	20485993	20485996	Tc2|non-reference|NA|CB4851|tebreak|sr|347	-
V	20591274	20591275	Tc1|non-reference|NA|CB4851|tebreak|sr|348	+
X	75214	75215	Tc1|non-reference|NA|CB4851|tebreak|sr|349	+
X	148718	148723	Tc1|non-reference|NA|CB4851|tebreak|sr|350	-
X	446601	446604	Tc1|non-reference|NA|CB4851|tebreak|sr|351	-
X	495187	495188	Tc1|non-reference|NA|CB4851|tebreak|sr|352	+
X	632033	632037	Tc1|non-reference|NA|CB4851|tebreak|sr|353	-
X	860068	860071	Tc1|non-reference|NA|CB4851|tebreak|sr|354	-
X	896492	896495	Tc1|non-reference|NA|CB4851|tebreak|sr|355	-
X	970338	970339	Tc1|non-reference|NA|CB4851|tebreak|sr|356	+
X	1211165	1211168	Tc1|non-reference|NA|CB4851|tebreak|sr|357	-
X	1238601	1238602	Tc1|non-reference|NA|CB4851|tebreak|sr|358	+
X	1720964	1720966	Tc1|non-reference|NA|CB4851|tebreak|sr|359	+
X	1730244	1730247	Tc1|non-reference|NA|CB4851|tebreak|sr|360	+
X	2008468	2008469	Tc1|non-reference|NA|CB4851|tebreak|sr|361	+
X	2179488	2179493	Tc1|non-reference|NA|CB4851|tebreak|sr|362	-
X	2214755	2214759	Tc1|non-reference|NA|CB4851|tebreak|sr|363	-
X	2237127	2237128	Tc1|non-reference|NA|CB4851|tebreak|sr|364	+
X	2277606	2277609	Tc1|non-reference|NA|CB4851|tebreak|sr|365	-
X	2330001	2330003	Tc1|non-reference|NA|CB4851|tebreak|sr|366	+
X	2497463	2497466	Tc1|non-reference|NA|CB4851|tebreak|sr|367	-
X	2578968	2578972	Tc1|non-reference|NA|CB4851|tebreak|sr|368	-
X	2666039	2666044	Tc1|non-reference|NA|CB4851|tebreak|sr|369	-
X	2823444	2823445	Tc1|non-reference|NA|CB4851|tebreak|sr|370	+
X	2862748	2862751	Tc1|non-reference|NA|CB4851|tebreak|sr|371	-
X	3044772	3044773	Tc1|non-reference|NA|CB4851|tebreak|sr|372	+
X	3055692	3055697	Tc1|non-reference|NA|CB4851|tebreak|sr|373	-
X	3229600	3229605	Tc1|non-reference|NA|CB4851|tebreak|sr|374	-
X	3450204	3450209	Tc1|non-reference|NA|CB4851|tebreak|sr|375	+
X	3675231	3675232	Tc1|non-reference|NA|CB4851|tebreak|sr|376	+
X	3702877	3702878	Tc1|non-reference|NA|CB4851|tebreak|sr|377	+
X	4040483	4040484	Tc1|non-reference|NA|CB4851|tebreak|sr|378	+
X	4103607	4103612	Tc1|non-reference|NA|CB4851|tebreak|sr|379	-
X	4234994	4234996	Tc1|non-reference|NA|CB4851|tebreak|sr|380	+
X	4238363	4238366	Tc1|non-reference|NA|CB4851|tebreak|sr|381	-
X	4280216	4280219	Tc1|non-reference|NA|CB4851|tebreak|sr|382	-
X	4289894	4289896	Tc1|non-reference|NA|CB4851|tebreak|sr|383	+
X	4383180	4383184	Tc1|non-reference|NA|CB4851|tebreak|sr|384	-
X	4810176	4810177	Tc1|non-reference|NA|CB4851|tebreak|sr|385	+
X	4873563	4873567	Tc1|non-reference|NA|CB4851|tebreak|sr|386	-
X	4875142	4875145	Tc1|non-reference|NA|CB4851|tebreak|sr|387	-
X	4952354	4952355	Tc1|non-reference|NA|CB4851|tebreak|sr|388	+
X	4969142	4969143	Tc1|non-reference|NA|CB4851|tebreak|sr|389	+
X	5056341	5056366	Tc1|non-reference|NA|CB4851|tebreak|sr|390	-
X	5056887	5056976	Tc1|non-reference|NA|CB4851|tebreak|sr|391	-
X	5123432	5123436	Tc1|non-reference|NA|CB4851|tebreak|sr|392	-
X	5281346	5281348	Tc1|non-reference|NA|CB4851|tebreak|sr|393	+
X	5365467	5365470	Tc1|non-reference|NA|CB4851|tebreak|sr|394	+
X	5373749	5373750	Tc1|non-reference|NA|CB4851|tebreak|sr|395	+
X	5405833	5405834	Tc1|non-reference|NA|CB4851|tebreak|sr|396	+
X	5447740	5447741	Tc1|non-reference|NA|CB4851|tebreak|sr|397	+
X	5585099	5585100	Tc1|non-reference|NA|CB4851|tebreak|sr|398	+
X	6199504	6199506	Tc1|non-reference|NA|CB4851|tebreak|sr|399	+
X	6249999	6250002	Tc1|non-reference|NA|CB4851|tebreak|sr|400	-
X	6256308	6256312	Tc1|non-reference|NA|CB4851|tebreak|sr|401	-
X	6279804	6279807	Tc1|non-reference|NA|CB4851|tebreak|sr|402	-
X	6321761	6321764	Tc1|non-reference|NA|CB4851|tebreak|sr|403	-
X	6353169	6353172	Tc1|non-reference|NA|CB4851|tebreak|sr|404	-
X	6370914	6370918	Tc4v|non-reference|NA|CB4851|tebreak|sr|405	-
X	6417043	6417045	Tc1|non-reference|NA|CB4851|tebreak|sr|406	+
X	6798715	6798718	Tc1|non-reference|NA|CB4851|tebreak|sr|407	+
X	6915254	6915255	Tc1|non-reference|NA|CB4851|tebreak|sr|408	+
X	6946582	6946584	Tc1|non-reference|NA|CB4851|tebreak|sr|409	+
X	7030614	7030617	Tc1|non-reference|NA|CB4851|tebreak|sr|410	-
X	7279986	7279993	Tc1|non-reference|NA|CB4851|tebreak|sr|411	-
X	7281901	7281902	Tc1|non-reference|NA|CB4851|tebreak|sr|412	+
X	7386341	7386345	Tc1|non-reference|NA|CB4851|tebreak|sr|413	-
X	7594569	7594573	Tc1|non-reference|NA|CB4851|tebreak|sr|414	-
X	7604280	7604284	Tc1|non-reference|NA|CB4851|tebreak|sr|415	-
X	7633576	7633577	Tc1|non-reference|NA|CB4851|tebreak|sr|416	+
X	7633612	7633613	Tc1|non-reference|NA|CB4851|tebreak|sr|417	+
X	7750431	7750435	Tc1|non-reference|NA|CB4851|tebreak|sr|418	-
X	7809550	7809553	Tc1|non-reference|NA|CB4851|tebreak|sr|419	-
X	7906846	7906850	Tc1|non-reference|NA|CB4851|tebreak|sr|420	+
X	7933279	7933282	Tc1|non-reference|NA|CB4851|tebreak|sr|421	-
X	8125980	8125985	Tc1|non-reference|NA|CB4851|tebreak|sr|422	-
X	8140542	8140545	Tc1|non-reference|NA|CB4851|tebreak|sr|423	-
X	8167017	8167019	Tc1|non-reference|NA|CB4851|tebreak|sr|424	+
X	8220337	8220341	Tc1|non-reference|NA|CB4851|tebreak|sr|425	-
X	8351666	8351667	Tc1|non-reference|NA|CB4851|tebreak|sr|426	+
X	8430784	8430787	Tc1|non-reference|NA|CB4851|tebreak|sr|427	-
X	8478925	8478930	Tc1|non-reference|NA|CB4851|tebreak|sr|428	-
X	8629470	8629473	Tc1|non-reference|NA|CB4851|tebreak|sr|429	-
X	8738996	8738997	Tc1|non-reference|NA|CB4851|tebreak|sr|430	+
X	8758731	8758734	Tc1|non-reference|NA|CB4851|tebreak|sr|431	-
X	8908027	8908030	Tc1|non-reference|NA|CB4851|tebreak|sr|432	-
X	9040021	9040024	Tc1|non-reference|NA|CB4851|tebreak|sr|433	-
X	9156590	9156591	Tc1|non-reference|NA|CB4851|tebreak|sr|434	+
X	9387493	9387496	Tc1|non-reference|NA|CB4851|tebreak|sr|435	-
X	9504700	9504703	Tc1|non-reference|NA|CB4851|tebreak|sr|436	-
X	9737929	9737932	Tc1|non-reference|NA|CB4851|tebreak|sr|437	+
X	10141471	10141472	Tc1|non-reference|NA|CB4851|tebreak|sr|438	+
X	10174937	10174938	Tc1|non-reference|NA|CB4851|tebreak|sr|439	+
X	10284493	10284496	Tc1|non-reference|NA|CB4851|tebreak|sr|440	+
X	10306888	10306893	Tc1|non-reference|NA|CB4851|tebreak|sr|441	-
X	10422439	10422442	Tc1|non-reference|NA|CB4851|tebreak|sr|442	-
X	10496575	10496576	Tc1|non-reference|NA|CB4851|tebreak|sr|443	+
X	10522280	10522283	Tc1|non-reference|NA|CB4851|tebreak|sr|444	+
X	10549516	10549517	Tc1|non-reference|NA|CB4851|tebreak|sr|445	+
X	10600266	10600267	Tc1|non-reference|NA|CB4851|tebreak|sr|446	+
X	10614256	10614257	Tc1|non-reference|NA|CB4851|tebreak|sr|447	+
X	10864725	10864728	Tc1|non-reference|NA|CB4851|tebreak|sr|448	-
X	10878456	10878457	Tc1|non-reference|NA|CB4851|tebreak|sr|449	+
X	10941612	10941613	Tc1|non-reference|NA|CB4851|tebreak|sr|450	+
X	11118615	11118617	Tc1|non-reference|NA|CB4851|tebreak|sr|451	+
X	11599054	11599055	Tc1|non-reference|NA|CB4851|tebreak|sr|452	+
X	11603332	11603333	Tc1|non-reference|NA|CB4851|tebreak|sr|453	+
X	11629894	11629895	Tc1|non-reference|NA|CB4851|tebreak|sr|454	+
X	11752354	11752355	Tc1|non-reference|NA|CB4851|tebreak|sr|455	+
X	12047381	12047382	Tc1|non-reference|NA|CB4851|tebreak|sr|456	+
X	12166644	12166673	Tc9|non-reference|NA|CB4851|tebreak|sr|457	+
X	12209118	12209121	Tc2|non-reference|NA|CB4851|tebreak|sr|458	-
X	12285582	12285585	Tc1|non-reference|NA|CB4851|tebreak|sr|459	-
X	12386699	12386703	Tc1|non-reference|NA|CB4851|tebreak|sr|460	-
X	12424987	12424992	Tc1|non-reference|NA|CB4851|tebreak|sr|461	-
X	12538070	12538075	Tc1|non-reference|NA|CB4851|tebreak|sr|462	-
X	12564968	12564969	Tc1|non-reference|NA|CB4851|tebreak|sr|463	+
X	12589160	12589163	Tc1|non-reference|NA|CB4851|tebreak|sr|464	-
X	12813682	12813685	Tc3|non-reference|NA|CB4851|tebreak|sr|465	-
X	12877249	12877250	Tc1|non-reference|NA|CB4851|tebreak|sr|466	+
X	12889334	12889335	Tc1|non-reference|NA|CB4851|tebreak|sr|467	+
X	13030895	13030900	Tc1|non-reference|NA|CB4851|tebreak|sr|468	-
X	13236014	13236019	Tc1|non-reference|NA|CB4851|tebreak|sr|469	+
X	13382340	13382341	Tc2|non-reference|NA|CB4851|tebreak|sr|470	+
X	13395999	13396004	Tc1|non-reference|NA|CB4851|tebreak|sr|471	-
X	13406040	13406041	Tc1|non-reference|NA|CB4851|tebreak|sr|472	+
X	13522485	13522486	Tc1|non-reference|NA|CB4851|tebreak|sr|473	+
X	13526311	13526312	Tc1|non-reference|NA|CB4851|tebreak|sr|474	+
X	13571955	13571956	Tc1|non-reference|NA|CB4851|tebreak|sr|475	+
X	13637548	13637553	Tc1|non-reference|NA|CB4851|tebreak|sr|476	-
X	13660487	13660488	Tc1|non-reference|NA|CB4851|tebreak|sr|477	+
X	13759755	13759760	Tc1|non-reference|NA|CB4851|tebreak|sr|478	-
X	13762900	13762904	Tc1|non-reference|NA|CB4851|tebreak|sr|479	-
X	13780569	13780570	Tc1|non-reference|NA|CB4851|tebreak|sr|480	+
X	13781209	13781212	Tc1|non-reference|NA|CB4851|tebreak|sr|481	-
X	13797676	13797677	Tc1|non-reference|NA|CB4851|tebreak|sr|482	+
X	13837935	13837938	Tc1|non-reference|NA|CB4851|tebreak|sr|483	-
X	13984977	13984980	Tc1|non-reference|NA|CB4851|tebreak|sr|484	-
X	14039391	14039394	Tc1|non-reference|NA|CB4851|tebreak|sr|485	-
X	14049414	14049418	Tc1|non-reference|NA|CB4851|tebreak|sr|486	-
X	14077395	14077398	Tc1|non-reference|NA|CB4851|tebreak|sr|487	-
X	14088783	14088785	Tc1|non-reference|NA|CB4851|tebreak|sr|488	+
X	14185986	14185987	Tc1|non-reference|NA|CB4851|tebreak|sr|489	+
X	14364623	14364628	Tc1|non-reference|NA|CB4851|tebreak|sr|490	-
X	14509273	14509276	Tc1|non-reference|NA|CB4851|tebreak|sr|491	-
X	14513367	14513371	Tc1|non-reference|NA|CB4851|tebreak|sr|492	-
X	14538449	14538454	Tc1|non-reference|NA|CB4851|tebreak|sr|493	-
X	14629428	14629429	Tc1|non-reference|NA|CB4851|tebreak|sr|494	+
X	14915714	14915719	Tc1|non-reference|NA|CB4851|tebreak|sr|495	-
X	14962667	14962672	Tc1|non-reference|NA|CB4851|tebreak|sr|496	-
X	14971519	14971520	Tc1|non-reference|NA|CB4851|tebreak|sr|497	+
X	14998602	14998605	Tc1|non-reference|NA|CB4851|tebreak|sr|498	-
X	15194678	15194682	Tc4v|non-reference|NA|CB4851|tebreak|sr|499	-
X	16955296	16955299	Tc1|non-reference|NA|CB4851|tebreak|sr|500	+
X	17002892	17002893	Tc1|non-reference|NA|CB4851|tebreak|sr|501	+
a	DNA strand orientation: "+" = positive strand; "-" = negative strand; "NA" = DNA strand not specified by caller

## Sheet: CB4851_teflon
CHROMOSOME	START POSITION	STOP POSITION	DESCRIPTION OF TE CALL	STRAND ORIENTATIONa
I	185097	188148	Tc4v|reference|1.0|CB4851|teflon|rp|1	+
I	216922	217647	TURMOIL1|reference|1.0|CB4851|teflon|rp|2	-
I	296090	296093	Tc1|non-reference|1.0|CB4851|teflon|rp|3	-
I	598759	601097	Tc3|reference|1.0|CB4851|teflon|rp|4	+
I	668026	668029	Tc1|non-reference|0.935|CB4851|teflon|rp|5	+
I	931689	932936	MARINER2|reference|1.0|CB4851|teflon|rp|6	+
I	1257131	1257134	Tc1|non-reference|1.0|CB4851|teflon|rp|7	-
I	1465959	1465962	Tc1|non-reference|0.962|CB4851|teflon|rp|8	-
I	1998045	1999637	Tc6|reference|1.0|CB4851|teflon|rp|9	+
I	2250840	2250843	Tc1|non-reference|0.966|CB4851|teflon|rp|10	+
I	2274353	2274357	Tc1|non-reference|1.0|CB4851|teflon|rp|11	+
I	2348773	2348776	Tc1|non-reference|0.967|CB4851|teflon|rp|12	+
I	2564277	2564281	Tc1|non-reference|0.974|CB4851|teflon|rp|13	+
I	2581141	2581147	Tc1|non-reference|1.0|CB4851|teflon|rp|14	+
I	2742773	2742776	Tc1|non-reference|1.0|CB4851|teflon|rp|15	-
I	3138398	3138401	Tc1|non-reference|0.974|CB4851|teflon|rp|16	+
I	3326312	3326316	Tc1|non-reference|1.0|CB4851|teflon|rp|17	-
I	3637884	3637887	Tc1|non-reference|0.271|CB4851|teflon|rp|18	+
I	3766665	3766668	Tc1|non-reference|0.784|CB4851|teflon|rp|19	-
I	4098355	4099335	MARINER5|reference|1.0|CB4851|teflon|rp|20	+
I	4425543	4425546	Tc1|non-reference|1.0|CB4851|teflon|rp|21	+
I	4505017	4505020	Tc1|non-reference|1.0|CB4851|teflon|rp|22	+
I	4562636	4562639	Tc1|non-reference|1.0|CB4851|teflon|rp|23	+
I	4752020	4753267	MARINER2|reference|1.0|CB4851|teflon|rp|24	+
I	4881304	4881307	Tc1|non-reference|0.968|CB4851|teflon|rp|25	+
I	4936435	4936438	Tc1|non-reference|1.0|CB4851|teflon|rp|26	+
I	5019454	5019457	Tc1|non-reference|0.982|CB4851|teflon|rp|27	-
I	5075775	5075778	Tc1|non-reference|1.0|CB4851|teflon|rp|28	-
I	5508814	5508817	Tc1|non-reference|1.0|CB4851|teflon|rp|29	+
I	5888586	5888589	Tc1|non-reference|1.0|CB4851|teflon|rp|30	+
I	5979170	5982780	TURMOIL1|reference|1.0|CB4851|teflon|rp|31	-
I	6092718	6092721	Tc1|non-reference|1.0|CB4851|teflon|rp|32	-
I	6125387	6125390	Tc1|non-reference|1.0|CB4851|teflon|rp|33	+
I	6250668	6250671	Tc1|non-reference|0.975|CB4851|teflon|rp|34	+
I	6670978	6670981	Tc1|non-reference|0.958|CB4851|teflon|rp|35	-
I	6730841	6730844	Tc1|non-reference|0.922|CB4851|teflon|rp|36	-
I	6974283	6974286	Tc1|non-reference|1.0|CB4851|teflon|rp|37	+
I	7396124	7396127	Tc1|non-reference|0.991|CB4851|teflon|rp|38	-
I	7406667	7406670	Tc1|non-reference|0.976|CB4851|teflon|rp|39	-
I	7812085	7812088	Tc1|non-reference|1.0|CB4851|teflon|rp|40	+
I	7842676	7846194	Tc4v|reference|1.0|CB4851|teflon|rp|41	+
I	7980329	7981520	MARINER3|reference|1.0|CB4851|teflon|rp|42	+
I	8147804	8147807	Tc1|non-reference|0.988|CB4851|teflon|rp|43	+
I	8372596	8373845	MARINER2|reference|1.0|CB4851|teflon|rp|44	+
I	8464482	8465739	MARINER3|reference|0.791|CB4851|teflon|rp|45	+
I	8858695	8858698	Tc1|non-reference|0.989|CB4851|teflon|rp|46	+
I	8878909	8878912	Tc1|non-reference|1.0|CB4851|teflon|rp|47	+
I	8991740	8991743	Tc1|non-reference|0.966|CB4851|teflon|rp|48	+
I	9234461	9234464	Tc1|non-reference|0.493|CB4851|teflon|rp|49	+
I	9542337	9542340	Tc1|non-reference|0.88|CB4851|teflon|rp|50	-
I	9637732	9638686	Tc6|reference|1.0|CB4851|teflon|rp|51	+
I	9679407	9682912	Tc4v|reference|1.0|CB4851|teflon|rp|52	+
I	9917261	9917264	Tc1|non-reference|0.986|CB4851|teflon|rp|53	-
I	9919878	9919881	Tc1|non-reference|1.0|CB4851|teflon|rp|54	-
I	10239326	10241663	Tc3|reference|1.0|CB4851|teflon|rp|55	+
I	10355690	10355693	Tc1|non-reference|0.974|CB4851|teflon|rp|56	+
I	10528238	10529850	Tc1|reference|1.0|CB4851|teflon|rp|57	-
I	10979626	10979629	Tc2|non-reference|0.888|CB4851|teflon|rp|58	-
I	11142278	11143242	Tc6|reference|1.0|CB4851|teflon|rp|59	+
I	11254522	11254525	Tc1|non-reference|0.989|CB4851|teflon|rp|60	+
I	11539528	11539532	Tc1|non-reference|1.0|CB4851|teflon|rp|61	-
I	11731072	11731075	Tc1|non-reference|0.926|CB4851|teflon|rp|62	+
I	11797378	11797381	Tc1|non-reference|0.813|CB4851|teflon|rp|63	+
I	11849275	11851613	Tc3|reference|1.0|CB4851|teflon|rp|64	-
I	11933251	11933255	Tc1|non-reference|0.906|CB4851|teflon|rp|65	-
I	12029981	12029984	Tc1|non-reference|0.982|CB4851|teflon|rp|66	+
I	12096386	12096389	Tc1|non-reference|0.989|CB4851|teflon|rp|67	+
I	12226514	12226517	Tc1|non-reference|0.989|CB4851|teflon|rp|68	+
I	12249176	12249180	Tc1|non-reference|1.0|CB4851|teflon|rp|69	-
I	12299248	12299253	Tc1|non-reference|0.972|CB4851|teflon|rp|70	-
I	12378740	12378743	Tc1|non-reference|0.46|CB4851|teflon|rp|71	+
I	12401474	12402721	MARINER2|reference|1.0|CB4851|teflon|rp|72	-
I	12481325	12482902	Tc1|reference|0.989|CB4851|teflon|rp|73	-
I	13138317	13138322	Tc1|non-reference|1.0|CB4851|teflon|rp|74	-
I	13162688	13164027	Tc6|reference|1.0|CB4851|teflon|rp|75	-
I	13212303	13213549	MARINER2|reference|1.0|CB4851|teflon|rp|76	-
I	13257877	13257880	Tc1|non-reference|0.949|CB4851|teflon|rp|77	+
I	13276843	13276847	Tc1|non-reference|0.974|CB4851|teflon|rp|78	+
I	13372188	13372191	Tc1|non-reference|1.0|CB4851|teflon|rp|79	+
I	13395795	13395798	Tc1|non-reference|1.0|CB4851|teflon|rp|80	-
I	13455973	13458310	Tc3|reference|1.0|CB4851|teflon|rp|81	+
I	13522125	13523380	MARINER3|reference|1.0|CB4851|teflon|rp|82	+
I	13740030	13742366	Tc3|reference|1.0|CB4851|teflon|rp|83	-
I	13867190	13867202	Tc1|non-reference|1.0|CB4851|teflon|rp|84	-
I	13901753	13901756	Tc1|non-reference|0.984|CB4851|teflon|rp|85	-
I	14002913	14002916	Tc1|non-reference|1.0|CB4851|teflon|rp|86	+
I	14021874	14023486	Tc1|reference|1.0|CB4851|teflon|rp|87	+
I	14306597	14306600	Tc1|non-reference|0.977|CB4851|teflon|rp|88	+
I	14369365	14369369	Tc1|non-reference|0.922|CB4851|teflon|rp|89	-
I	14575361	14575364	Tc1|non-reference|1.0|CB4851|teflon|rp|90	-
I	14869585	14869591	Tc1|non-reference|0.989|CB4851|teflon|rp|91	-
I	14917364	14917368	Tc1|non-reference|0.991|CB4851|teflon|rp|92	+
I	14970239	14970242	Tc1|non-reference|1.0|CB4851|teflon|rp|93	-
I	14987323	14987327	Tc1|non-reference|1.0|CB4851|teflon|rp|94	+
II	16021	18357	Tc3|reference|1.0|CB4851|teflon|rp|95	-
II	70704	70707	Tc1|non-reference|1.0|CB4851|teflon|rp|96	-
II	135125	135129	Tc1|non-reference|0.99|CB4851|teflon|rp|97	-
II	440467	440470	Tc1|non-reference|0.967|CB4851|teflon|rp|98	-
II	478293	480629	Tc3|reference|1.0|CB4851|teflon|rp|99	+
II	668508	668511	Tc1|non-reference|0.987|CB4851|teflon|rp|100	+
II	784380	785993	Tc1|reference|0.979|CB4851|teflon|rp|101	+
II	792926	792930	Tc1|non-reference|0.978|CB4851|teflon|rp|102	+
II	802092	802848	MARINER3|reference|1.0|CB4851|teflon|rp|103	-
II	1031684	1032931	MARINER2|reference|1.0|CB4851|teflon|rp|104	-
II	1185342	1185345	Tc1|non-reference|1.0|CB4851|teflon|rp|105	-
II	1295872	1295875	Tc1|non-reference|0.982|CB4851|teflon|rp|106	+
II	1396416	1396419	Tc1|non-reference|1.0|CB4851|teflon|rp|107	-
II	1490042	1490045	Tc1|non-reference|1.0|CB4851|teflon|rp|108	+
II	1503869	1503873	Tc1|non-reference|1.0|CB4851|teflon|rp|109	+
II	1534419	1534422	Tc1|non-reference|1.0|CB4851|teflon|rp|110	-
II	1721730	1721733	Tc1|non-reference|0.982|CB4851|teflon|rp|111	+
II	1827275	1828886	Tc6|reference|0.941|CB4851|teflon|rp|112	+
II	1899850	1899854	Tc1|non-reference|0.99|CB4851|teflon|rp|113	+
II	1935479	1937092	Tc1|reference|0.99|CB4851|teflon|rp|114	+
II	2042579	2042582	Tc1|non-reference|0.962|CB4851|teflon|rp|115	+
II	2284257	2285318	MARINER5|reference|1.0|CB4851|teflon|rp|116	+
II	2332884	2332887	Tc1|non-reference|0.949|CB4851|teflon|rp|117	+
II	2425689	2425692	Tc1|non-reference|0.781|CB4851|teflon|rp|118	-
II	2498119	2498893	MARINER2|reference|1.0|CB4851|teflon|rp|119	+
II	2540653	2540656	Tc1|non-reference|0.989|CB4851|teflon|rp|120	-
II	2974516	2974519	Tc1|non-reference|1.0|CB4851|teflon|rp|121	+
II	2980281	2982620	Tc3|reference|1.0|CB4851|teflon|rp|122	+
II	3116255	3116258	Tc1|non-reference|0.922|CB4851|teflon|rp|123	-
II	3154070	3154074	Tc1|non-reference|1.0|CB4851|teflon|rp|124	+
II	3226537	3228875	Tc3|reference|1.0|CB4851|teflon|rp|125	+
II	3260047	3260050	Tc1|non-reference|1.0|CB4851|teflon|rp|126	-
II	3304060	3304064	Tc1|non-reference|1.0|CB4851|teflon|rp|127	-
II	3307691	3308952	MARINER3|reference|1.0|CB4851|teflon|rp|128	-
II	3351578	3356987	TURMOIL1|reference|1.0|CB4851|teflon|rp|129	-
II	3456155	3457379	MARINER2|reference|1.0|CB4851|teflon|rp|130	-
II	3565596	3565599	Tc1|non-reference|0.939|CB4851|teflon|rp|131	-
II	3601656	3602903	MARINER2|reference|1.0|CB4851|teflon|rp|132	-
II	3696201	3697452	MARINER4|reference|0.653|CB4851|teflon|rp|133	-
II	3769110	3770721	Tc6|reference|1.0|CB4851|teflon|rp|134	+
II	3799031	3799034	Tc1|non-reference|0.96|CB4851|teflon|rp|135	+
II	3939319	3941657	Tc3|reference|1.0|CB4851|teflon|rp|136	+
II	3972460	3972465	Tc1|non-reference|0.966|CB4851|teflon|rp|137	-
II	3999852	3999855	Tc1|non-reference|1.0|CB4851|teflon|rp|138	-
II	4051246	4054442	Tc5|reference|1.0|CB4851|teflon|rp|139	+
II	4094256	4094260	Tc1|non-reference|1.0|CB4851|teflon|rp|140	-
II	4154515	4154518	Tc1|non-reference|0.989|CB4851|teflon|rp|141	+
II	4168677	4169607	Tc1|reference|1.0|CB4851|teflon|rp|142	+
II	4408450	4408453	Tc1|non-reference|0.966|CB4851|teflon|rp|143	+
II	4475645	4476902	MARINER3|reference|1.0|CB4851|teflon|rp|144	+
II	4926864	4928109	MARINER2|reference|1.0|CB4851|teflon|rp|145	+
II	5315917	5315920	Tc5|non-reference|0.988|CB4851|teflon|rp|146	+
II	5333534	5333537	Tc1|non-reference|0.447|CB4851|teflon|rp|147	+
II	5670240	5670243	Tc1|non-reference|1.0|CB4851|teflon|rp|148	+
II	5703808	5703811	Tc1|non-reference|0.298|CB4851|teflon|rp|149	-
II	5747880	5747883	Tc1|non-reference|0.639|CB4851|teflon|rp|150	-
II	5967363	5967366	Tc1|non-reference|0.224|CB4851|teflon|rp|151	+
II	6172973	6172977	Tc1|non-reference|0.341|CB4851|teflon|rp|152	+
II	6431678	6431681	Tc5|non-reference|1.0|CB4851|teflon|rp|153	-
II	6571221	6572833	Tc1|reference|1.0|CB4851|teflon|rp|154	-
II	6795064	6798259	Tc5|reference|0.983|CB4851|teflon|rp|155	+
II	7078953	7081291	Tc3|reference|1.0|CB4851|teflon|rp|156	+
II	7206125	7206128	Tc1|non-reference|0.988|CB4851|teflon|rp|157	-
II	7397425	7397428	Tc5|non-reference|1.0|CB4851|teflon|rp|158	+
II	7502294	7504632	Tc3|reference|1.0|CB4851|teflon|rp|159	-
II	7516672	7518284	Tc1|reference|1.0|CB4851|teflon|rp|160	-
II	7592933	7592937	Tc1|non-reference|0.989|CB4851|teflon|rp|161	+
II	7886697	7886700	Tc4v|non-reference|1.0|CB4851|teflon|rp|162	-
II	7922550	7924154	Tc6|reference|1.0|CB4851|teflon|rp|163	-
II	8500826	8500829	Tc1|non-reference|0.993|CB4851|teflon|rp|164	+
II	8725513	8725516	Tc5|non-reference|1.0|CB4851|teflon|rp|165	+
II	8728622	8728625	Tc5|non-reference|1.0|CB4851|teflon|rp|166	+
II	9005691	9005694	Tc5|non-reference|1.0|CB4851|teflon|rp|167	-
II	9071320	9071323	Tc5|non-reference|1.0|CB4851|teflon|rp|168	-
II	9137268	9137271	Tc1|non-reference|0.99|CB4851|teflon|rp|169	+
II	9575576	9575579	Tc1|non-reference|0.988|CB4851|teflon|rp|170	+
II	9665974	9665977	Tc1|non-reference|0.949|CB4851|teflon|rp|171	+
II	10004675	10004678	Tc1|non-reference|0.98|CB4851|teflon|rp|172	+
II	10287473	10287476	Tc5|non-reference|1.0|CB4851|teflon|rp|173	-
II	10335348	10335351	Tc1|non-reference|0.967|CB4851|teflon|rp|174	+
II	10504872	10504875	Tc5|non-reference|1.0|CB4851|teflon|rp|175	-
II	10524338	10524341	Tc1|non-reference|0.711|CB4851|teflon|rp|176	+
II	10683084	10683087	Tc1|non-reference|0.975|CB4851|teflon|rp|177	-
II	10740907	10740910	Tc5|non-reference|1.0|CB4851|teflon|rp|178	+
II	10904481	10905728	MARINER2|reference|1.0|CB4851|teflon|rp|179	+
II	11101919	11101922	Tc5|non-reference|1.0|CB4851|teflon|rp|180	-
II	11230561	11231807	MARINER2|reference|1.0|CB4851|teflon|rp|181	+
II	11837220	11837223	Tc2|non-reference|1.0|CB4851|teflon|rp|182	-
II	12087331	12087334	Tc5|non-reference|1.0|CB4851|teflon|rp|183	-
II	12249486	12250742	MARINER3|reference|0.988|CB4851|teflon|rp|184	-
II	12285356	12286966	Tc6|reference|1.0|CB4851|teflon|rp|185	-
II	12520748	12522360	Tc1|reference|1.0|CB4851|teflon|rp|186	+
II	12565012	12565015	Tc1|non-reference|1.0|CB4851|teflon|rp|187	-
II	12750810	12752422	Tc1|reference|0.149|CB4851|teflon|rp|188	+
II	12994157	12994160	Tc1|non-reference|0.993|CB4851|teflon|rp|189	-
II	13072463	13072466	Tc1|non-reference|1.0|CB4851|teflon|rp|190	+
II	13292602	13292605	Tc1|non-reference|0.99|CB4851|teflon|rp|191	-
II	13307611	13309171	Tc1|reference|1.0|CB4851|teflon|rp|192	+
II	13625611	13625615	Tc1|non-reference|0.988|CB4851|teflon|rp|193	-
II	14016724	14016728	Tc1|non-reference|0.992|CB4851|teflon|rp|194	-
II	14538797	14539959	Tc6|reference|1.0|CB4851|teflon|rp|195	-
II	14977754	14979012	MARINER3|reference|0.914|CB4851|teflon|rp|196	-
II	15171970	15173218	MARINER2|reference|1.0|CB4851|teflon|rp|197	+
III	432064	432068	Tc1|non-reference|1.0|CB4851|teflon|rp|198	-
III	503019	504278	MARINER3|reference|1.0|CB4851|teflon|rp|199	+
III	612385	612388	Tc1|non-reference|0.99|CB4851|teflon|rp|200	-
III	706007	706010	Tc1|non-reference|0.953|CB4851|teflon|rp|201	+
III	934470	935719	MARINER2|reference|1.0|CB4851|teflon|rp|202	-
III	941829	943059	MARINER4|reference|1.0|CB4851|teflon|rp|203	-
III	1122292	1122295	Tc2|non-reference|1.0|CB4851|teflon|rp|204	-
III	1122892	1124136	MARINER2|reference|1.0|CB4851|teflon|rp|205	-
III	1293378	1294625	MARINER2|reference|1.0|CB4851|teflon|rp|206	-
III	1443313	1443316	Tc1|non-reference|1.0|CB4851|teflon|rp|207	+
III	1579372	1580222	Tc6|reference|1.0|CB4851|teflon|rp|208	-
III	2055539	2056711	MARINER3|reference|1.0|CB4851|teflon|rp|209	-
III	2119191	2120803	Tc1|reference|1.0|CB4851|teflon|rp|210	+
III	2906907	2906910	Tc1|non-reference|0.961|CB4851|teflon|rp|211	-
III	2918406	2918410	Tc1|non-reference|1.0|CB4851|teflon|rp|212	+
III	3543888	3545147	MARINER3|reference|1.0|CB4851|teflon|rp|213	+
III	3674549	3674552	Tc1|non-reference|1.0|CB4851|teflon|rp|214	+
III	3859329	3860576	MARINER2|reference|1.0|CB4851|teflon|rp|215	-
III	3940836	3940839	Tc1|non-reference|1.0|CB4851|teflon|rp|216	+
III	4082493	4082496	Tc1|non-reference|0.988|CB4851|teflon|rp|217	+
III	4298086	4299333	MARINER2|reference|1.0|CB4851|teflon|rp|218	-
III	4395494	4395497	Tc1|non-reference|1.0|CB4851|teflon|rp|219	-
III	4413354	4413357	Tc1|non-reference|1.0|CB4851|teflon|rp|220	+
III	4826434	4826437	Tc1|non-reference|1.0|CB4851|teflon|rp|221	+
III	4838538	4838541	Tc1|non-reference|0.989|CB4851|teflon|rp|222	-
III	4845242	4845246	Tc1|non-reference|0.98|CB4851|teflon|rp|223	+
III	5057543	5057546	Tc1|non-reference|0.963|CB4851|teflon|rp|224	-
III	5098170	5098767	MARINER5|reference|1.0|CB4851|teflon|rp|225	+
III	5282436	5283492	Tc6|reference|1.0|CB4851|teflon|rp|226	+
III	5459464	5461071	Tc6|reference|1.0|CB4851|teflon|rp|227	-
III	5788219	5789812	Tc6|reference|1.0|CB4851|teflon|rp|228	-
III	6240028	6240032	Tc1|non-reference|1.0|CB4851|teflon|rp|229	-
III	6575789	6577036	MARINER2|reference|1.0|CB4851|teflon|rp|230	+
III	6601647	6601651	Tc1|non-reference|1.0|CB4851|teflon|rp|231	+
III	6640096	6640099	Tc2|non-reference|1.0|CB4851|teflon|rp|232	-
III	6796630	6796634	Tc1|non-reference|1.0|CB4851|teflon|rp|233	+
III	7011451	7011454	Tc1|non-reference|0.981|CB4851|teflon|rp|234	+
III	7080288	7080291	Tc1|non-reference|1.0|CB4851|teflon|rp|235	+
III	7105363	7106611	MARINER2|reference|1.0|CB4851|teflon|rp|236	-
III	7477243	7478496	MARINER5|reference|0.982|CB4851|teflon|rp|237	+
III	7535784	7535787	Tc1|non-reference|0.552|CB4851|teflon|rp|238	-
III	7600049	7600052	Tc1|non-reference|0.95|CB4851|teflon|rp|239	+
III	7754226	7754229	Tc1|non-reference|0.964|CB4851|teflon|rp|240	-
III	7755359	7755362	Tc1|non-reference|1.0|CB4851|teflon|rp|241	+
III	7878466	7878469	Tc1|non-reference|0.989|CB4851|teflon|rp|242	+
III	7888432	7888435	Tc1|non-reference|1.0|CB4851|teflon|rp|243	+
III	8203935	8204778	MARINER3|reference|1.0|CB4851|teflon|rp|244	-
III	8297805	8297808	Tc1|non-reference|1.0|CB4851|teflon|rp|245	+
III	8457848	8457851	Tc2|non-reference|0.99|CB4851|teflon|rp|246	-
III	8694362	8696699	Tc3|reference|1.0|CB4851|teflon|rp|247	+
III	8735293	8736553	MARINER3|reference|0.988|CB4851|teflon|rp|248	-
III	8961714	8961718	Tc1|non-reference|0.776|CB4851|teflon|rp|249	-
III	9136467	9136470	Tc1|non-reference|0.982|CB4851|teflon|rp|250	+
III	9276929	9276932	Tc1|non-reference|0.218|CB4851|teflon|rp|251	+
III	9609134	9609137	Tc1|non-reference|1.0|CB4851|teflon|rp|252	+
III	9726520	9726525	Tc1|non-reference|0.935|CB4851|teflon|rp|253	-
III	9898787	9898792	Tc1|non-reference|1.0|CB4851|teflon|rp|254	+
III	10046505	10046508	Tc1|non-reference|1.0|CB4851|teflon|rp|255	-
III	10048520	10048523	Tc1|non-reference|1.0|CB4851|teflon|rp|256	+
III	10556258	10557516	MARINER3|reference|1.0|CB4851|teflon|rp|257	-
III	10828938	10828941	Tc1|non-reference|0.505|CB4851|teflon|rp|258	+
III	11312927	11312930	Tc1|non-reference|1.0|CB4851|teflon|rp|259	-
III	11345478	11345482	Tc1|non-reference|0.929|CB4851|teflon|rp|260	-
III	11442853	11442856	Tc1|non-reference|1.0|CB4851|teflon|rp|261	-
III	11605279	11607617	Tc3|reference|1.0|CB4851|teflon|rp|262	-
III	11706529	11706532	Tc1|non-reference|0.98|CB4851|teflon|rp|263	-
III	12518404	12519651	MARINER2|reference|1.0|CB4851|teflon|rp|264	-
III	12863106	12863109	Tc1|non-reference|0.99|CB4851|teflon|rp|265	-
III	12865164	12866776	Tc1|reference|0.951|CB4851|teflon|rp|266	-
III	13025787	13025790	Tc1|non-reference|0.99|CB4851|teflon|rp|267	+
III	13248971	13248974	Tc1|non-reference|0.992|CB4851|teflon|rp|268	+
III	13480173	13480176	Tc1|non-reference|0.977|CB4851|teflon|rp|269	+
III	13545379	13545382	Tc1|non-reference|1.0|CB4851|teflon|rp|270	+
III	13628482	13628485	Tc1|non-reference|0.964|CB4851|teflon|rp|271	+
III	13660176	13660180	Tc1|non-reference|1.0|CB4851|teflon|rp|272	+
III	13775398	13777022	Tc6|reference|1.0|CB4851|teflon|rp|273	+
IV	104868	104871	Tc1|non-reference|0.693|CB4851|teflon|rp|274	+
IV	300531	300534	Tc1|non-reference|1.0|CB4851|teflon|rp|275	-
IV	344790	344793	Tc1|non-reference|0.991|CB4851|teflon|rp|276	-
IV	413402	413405	Tc1|non-reference|1.0|CB4851|teflon|rp|277	-
IV	430596	430599	Tc1|non-reference|0.976|CB4851|teflon|rp|278	-
IV	514198	514201	Tc1|non-reference|0.973|CB4851|teflon|rp|279	+
IV	645175	645178	Tc1|non-reference|1.0|CB4851|teflon|rp|280	+
IV	661804	661808	Tc1|non-reference|0.955|CB4851|teflon|rp|281	+
IV	1119619	1119622	Tc1|non-reference|0.989|CB4851|teflon|rp|282	+
IV	1123930	1123933	Tc2|non-reference|1.0|CB4851|teflon|rp|283	+
IV	1226330	1226333	Tc1|non-reference|0.96|CB4851|teflon|rp|284	-
IV	1250787	1250790	Tc1|non-reference|0.853|CB4851|teflon|rp|285	-
IV	1387687	1387690	Tc1|non-reference|0.992|CB4851|teflon|rp|286	-
IV	1724732	1724735	Tc5|non-reference|1.0|CB4851|teflon|rp|287	-
IV	1770549	1771805	MARINER3|reference|1.0|CB4851|teflon|rp|288	+
IV	1845290	1845293	Tc5|non-reference|1.0|CB4851|teflon|rp|289	-
IV	2180642	2180645	Tc5|non-reference|1.0|CB4851|teflon|rp|290	-
IV	2288510	2288513	Tc4v|non-reference|1.0|CB4851|teflon|rp|291	-
IV	2881215	2881219	Tc1|non-reference|0.65|CB4851|teflon|rp|292	+
IV	3197666	3197669	Tc1|non-reference|0.989|CB4851|teflon|rp|293	-
IV	3461956	3462930	MARINER5|reference|1.0|CB4851|teflon|rp|294	+
IV	3480335	3480338	Tc1|non-reference|0.577|CB4851|teflon|rp|295	+
IV	3888157	3888163	Tc1|non-reference|0.961|CB4851|teflon|rp|296	-
IV	3919207	3919210	Tc1|non-reference|0.968|CB4851|teflon|rp|297	-
IV	4119930	4119933	Tc1|non-reference|0.987|CB4851|teflon|rp|298	-
IV	4220441	4221687	MARINER2|reference|1.0|CB4851|teflon|rp|299	-
IV	4304518	4305583	MARINER3|reference|1.0|CB4851|teflon|rp|300	-
IV	4500416	4502014	Tc6|reference|1.0|CB4851|teflon|rp|301	+
IV	4535390	4535393	Tc1|non-reference|0.947|CB4851|teflon|rp|302	-
IV	4919384	4919387	Tc1|non-reference|0.985|CB4851|teflon|rp|303	-
IV	5114996	5114999	Tc1|non-reference|0.429|CB4851|teflon|rp|304	+
IV	5437157	5437160	Tc1|non-reference|0.783|CB4851|teflon|rp|305	+
IV	5613055	5613058	Tc1|non-reference|0.988|CB4851|teflon|rp|306	+
IV	5962891	5962894	Tc3|non-reference|1.0|CB4851|teflon|rp|307	-
IV	6019972	6019975	Tc1|non-reference|1.0|CB4851|teflon|rp|308	+
IV	6141336	6142604	MARINER3|reference|1.0|CB4851|teflon|rp|309	-
IV	6224374	6224377	Tc1|non-reference|1.0|CB4851|teflon|rp|310	-
IV	6388146	6388149	Tc1|non-reference|0.991|CB4851|teflon|rp|311	-
IV	6392684	6392687	Tc1|non-reference|0.961|CB4851|teflon|rp|312	+
IV	6514751	6514755	Tc1|non-reference|0.978|CB4851|teflon|rp|313	+
IV	6660723	6660726	Tc1|non-reference|1.0|CB4851|teflon|rp|314	+
IV	6818138	6818142	Tc1|non-reference|0.943|CB4851|teflon|rp|315	+
IV	6837124	6837128	Tc1|non-reference|1.0|CB4851|teflon|rp|316	-
IV	6865585	6866839	MARINER3|reference|1.0|CB4851|teflon|rp|317	-
IV	6925563	6925568	Tc1|non-reference|1.0|CB4851|teflon|rp|318	+
IV	6996859	6996862	Tc1|non-reference|0.984|CB4851|teflon|rp|319	-
IV	7050842	7050845	Tc1|non-reference|1.0|CB4851|teflon|rp|320	+
IV	7352245	7352248	Tc1|non-reference|0.385|CB4851|teflon|rp|321	-
IV	7393792	7393795	Tc1|non-reference|0.983|CB4851|teflon|rp|322	-
IV	7455349	7455352	Tc1|non-reference|0.991|CB4851|teflon|rp|323	-
IV	7499845	7499848	Tc1|non-reference|0.972|CB4851|teflon|rp|324	-
IV	7722967	7722970	Tc1|non-reference|1.0|CB4851|teflon|rp|325	-
IV	7803541	7804382	Tc6|reference|1.0|CB4851|teflon|rp|326	-
IV	8145800	8145803	Tc1|non-reference|1.0|CB4851|teflon|rp|327	+
IV	8357162	8357165	Tc2|non-reference|1.0|CB4851|teflon|rp|328	+
IV	8400635	8403829	Tc5|reference|1.0|CB4851|teflon|rp|329	-
IV	8423843	8423847	Tc1|non-reference|1.0|CB4851|teflon|rp|330	+
IV	9347433	9348650	MARINER5|reference|1.0|CB4851|teflon|rp|331	+
IV	9412606	9413853	MARINER2|reference|1.0|CB4851|teflon|rp|332	-
IV	9450360	9450363	Tc1|non-reference|1.0|CB4851|teflon|rp|333	-
IV	9483817	9483820	Tc1|non-reference|0.975|CB4851|teflon|rp|334	-
IV	9502720	9503967	MARINER2|reference|1.0|CB4851|teflon|rp|335	+
IV	9538163	9538167	Tc6|non-reference|0.895|CB4851|teflon|rp|336	+
IV	9620308	9621568	MARINER3|reference|1.0|CB4851|teflon|rp|337	-
IV	9685261	9686873	Tc1|reference|0.986|CB4851|teflon|rp|338	+
IV	9698420	9698423	Tc1|non-reference|1.0|CB4851|teflon|rp|339	-
IV	9749152	9749156	Tc1|non-reference|0.967|CB4851|teflon|rp|340	-
IV	9750023	9751278	MARINER3|reference|1.0|CB4851|teflon|rp|341	-
IV	9808196	9809358	MARINER3|reference|0.99|CB4851|teflon|rp|342	+
IV	9809637	9809640	Tc1|non-reference|0.942|CB4851|teflon|rp|343	-
IV	9896126	9896129	Tc1|non-reference|0.983|CB4851|teflon|rp|344	+
IV	9912943	9912946	Tc1|non-reference|0.948|CB4851|teflon|rp|345	-
IV	9916451	9916454	Tc1|non-reference|0.982|CB4851|teflon|rp|346	-
IV	10117115	10117118	Tc2|non-reference|1.0|CB4851|teflon|rp|347	+
IV	10249015	10249018	Tc1|non-reference|1.0|CB4851|teflon|rp|348	+
IV	10299729	10299735	Tc1|non-reference|1.0|CB4851|teflon|rp|349	+
IV	10332111	10332115	Tc1|non-reference|1.0|CB4851|teflon|rp|350	-
IV	10468241	10468244	Tc1|non-reference|1.0|CB4851|teflon|rp|351	+
IV	10549683	10551127	Tc5|reference|1.0|CB4851|teflon|rp|352	+
IV	10630005	10630008	Tc1|non-reference|0.989|CB4851|teflon|rp|353	+
IV	10846488	10846491	Tc1|non-reference|0.938|CB4851|teflon|rp|354	+
IV	10900693	10900697	Tc1|non-reference|0.964|CB4851|teflon|rp|355	-
IV	10981299	10981302	Tc2|non-reference|1.0|CB4851|teflon|rp|356	-
IV	11047975	11047978	Tc1|non-reference|0.964|CB4851|teflon|rp|357	+
IV	11189715	11191738	Tc5|reference|1.0|CB4851|teflon|rp|358	-
IV	11238871	11240119	MARINER2|reference|1.0|CB4851|teflon|rp|359	-
IV	11293061	11293066	Tc1|non-reference|0.978|CB4851|teflon|rp|360	+
IV	11387515	11387518	Tc1|non-reference|0.968|CB4851|teflon|rp|361	+
IV	11446788	11446791	Tc1|non-reference|1.0|CB4851|teflon|rp|362	+
IV	11711051	11711054	Tc1|non-reference|1.0|CB4851|teflon|rp|363	-
IV	11756432	11756435	Tc1|non-reference|1.0|CB4851|teflon|rp|364	+
IV	11808882	11808885	Tc1|non-reference|0.982|CB4851|teflon|rp|365	-
IV	11869460	11870707	MARINER2|reference|0.99|CB4851|teflon|rp|366	+
IV	11874480	11874483	Tc1|non-reference|0.899|CB4851|teflon|rp|367	+
IV	11915320	11915325	Tc1|non-reference|0.713|CB4851|teflon|rp|368	-
IV	12538521	12538524	Tc1|non-reference|0.934|CB4851|teflon|rp|369	-
IV	12798232	12798235	Tc1|non-reference|1.0|CB4851|teflon|rp|370	-
IV	12875372	12876630	MARINER3|reference|0.937|CB4851|teflon|rp|371	-
IV	12952410	12952413	Tc1|non-reference|0.97|CB4851|teflon|rp|372	-
IV	13113951	13114972	MARINER2|reference|1.0|CB4851|teflon|rp|373	-
IV	13120622	13120625	Tc2|non-reference|0.976|CB4851|teflon|rp|374	-
IV	13293756	13296818	Tc5|reference|0.991|CB4851|teflon|rp|375	-
IV	13544030	13544033	Tc1|non-reference|0.976|CB4851|teflon|rp|376	-
IV	13610893	13610897	Tc1|non-reference|0.99|CB4851|teflon|rp|377	+
IV	13663580	13663586	Tc1|non-reference|0.544|CB4851|teflon|rp|378	-
IV	13802468	13803688	MARINER3|reference|1.0|CB4851|teflon|rp|379	+
IV	13818413	13818417	Tc1|non-reference|0.989|CB4851|teflon|rp|380	-
IV	13915511	13916758	MARINER2|reference|0.909|CB4851|teflon|rp|381	-
IV	13935620	13935623	Tc2|non-reference|1.0|CB4851|teflon|rp|382	-
IV	13966231	13967490	MARINER3|reference|1.0|CB4851|teflon|rp|383	-
IV	14045314	14045317	MARINER2|non-reference|1.0|CB4851|teflon|rp|384	-
IV	14175088	14175091	Tc1|non-reference|0.959|CB4851|teflon|rp|385	+
IV	14395705	14395708	Tc1|non-reference|1.0|CB4851|teflon|rp|386	+
IV	14707904	14707907	Tc1|non-reference|1.0|CB4851|teflon|rp|387	-
IV	14870623	14870626	Tc1|non-reference|0.982|CB4851|teflon|rp|388	+
IV	14879835	14879838	Tc4v|non-reference|1.0|CB4851|teflon|rp|389	-
IV	14903339	14903342	Tc1|non-reference|0.991|CB4851|teflon|rp|390	+
IV	15137806	15137809	Tc1|non-reference|0.978|CB4851|teflon|rp|391	-
IV	15484097	15485709	Tc1|reference|0.989|CB4851|teflon|rp|392	-
IV	16033883	16033886	Tc3|non-reference|1.0|CB4851|teflon|rp|393	+
IV	16088212	16088215	MARINER2|non-reference|1.0|CB4851|teflon|rp|394	-
IV	16153076	16153079	Tc3|non-reference|1.0|CB4851|teflon|rp|395	+
IV	16321410	16321413	MARINER2|non-reference|1.0|CB4851|teflon|rp|396	+
IV	16531760	16531764	MARINER2|non-reference|0.992|CB4851|teflon|rp|397	+
IV	16549357	16549361	MARINER2|non-reference|1.0|CB4851|teflon|rp|398	+
IV	16888743	16888746	Tc1|non-reference|0.247|CB4851|teflon|rp|399	+
IV	17041635	17041638	MARINER2|non-reference|1.0|CB4851|teflon|rp|400	+
IV	17145399	17146644	MARINER5|reference|1.0|CB4851|teflon|rp|401	+
IV	17177847	17179100	MARINER3|reference|0.968|CB4851|teflon|rp|402	+
IV	17211033	17211038	Tc1|non-reference|1.0|CB4851|teflon|rp|403	-
IV	17412747	17412750	Tc1|non-reference|0.986|CB4851|teflon|rp|404	+
V	263489	263492	Tc1|non-reference|0.927|CB4851|teflon|rp|405	+
V	286949	286952	Tc1|non-reference|1.0|CB4851|teflon|rp|406	-
V	293967	293970	Tc1|non-reference|0.952|CB4851|teflon|rp|407	-
V	437118	437121	Tc1|non-reference|0.968|CB4851|teflon|rp|408	-
V	552031	552034	Tc1|non-reference|0.484|CB4851|teflon|rp|409	-
V	669430	670283	MARINER5|reference|0.945|CB4851|teflon|rp|410	+
V	812767	812770	Tc2|non-reference|1.0|CB4851|teflon|rp|411	-
V	926212	927992	MARINER3|reference|1.0|CB4851|teflon|rp|412	-
V	1102954	1102958	Tc2|non-reference|0.626|CB4851|teflon|rp|413	+
V	1105698	1105701	Tc1|non-reference|0.99|CB4851|teflon|rp|414	-
V	1582594	1582597	Tc5|non-reference|1.0|CB4851|teflon|rp|415	+
V	1815119	1815122	Tc5|non-reference|1.0|CB4851|teflon|rp|416	-
V	2131507	2131510	Tc1|non-reference|0.992|CB4851|teflon|rp|417	-
V	2172672	2173919	MARINER2|reference|1.0|CB4851|teflon|rp|418	+
V	2346633	2347882	MARINER2|reference|1.0|CB4851|teflon|rp|419	-
V	2562873	2564121	MARINER2|reference|0.372|CB4851|teflon|rp|420	-
V	2595540	2595543	Tc1|non-reference|0.943|CB4851|teflon|rp|421	+
V	2848914	2848917	Tc1|non-reference|1.0|CB4851|teflon|rp|422	+
V	3048907	3050514	Tc6|reference|1.0|CB4851|teflon|rp|423	+
V	3099775	3099778	Tc4v|non-reference|1.0|CB4851|teflon|rp|424	-
V	3128314	3128318	Tc1|non-reference|0.991|CB4851|teflon|rp|425	-
V	3187856	3187859	Tc1|non-reference|0.951|CB4851|teflon|rp|426	+
V	3251322	3252934	Tc1|reference|1.0|CB4851|teflon|rp|427	-
V	3265315	3265318	Tc1|non-reference|1.0|CB4851|teflon|rp|428	+
V	3589464	3589467	Tc1|non-reference|1.0|CB4851|teflon|rp|429	+
V	3590244	3591857	Tc1|reference|1.0|CB4851|teflon|rp|430	+
V	3795223	3796470	MARINER2|reference|1.0|CB4851|teflon|rp|431	+
V	3914740	3915987	MARINER2|reference|0.961|CB4851|teflon|rp|432	-
V	3989845	3991457	Tc1|reference|0.976|CB4851|teflon|rp|433	+
V	4046251	4046254	Tc1|non-reference|0.979|CB4851|teflon|rp|434	-
V	4079898	4079901	Tc1|non-reference|0.978|CB4851|teflon|rp|435	+
V	4264753	4264756	Tc1|non-reference|0.847|CB4851|teflon|rp|436	+
V	4312539	4313786	MARINER2|reference|1.0|CB4851|teflon|rp|437	+
V	4433865	4433868	Tc1|non-reference|0.993|CB4851|teflon|rp|438	-
V	4603247	4604504	MARINER3|reference|1.0|CB4851|teflon|rp|439	+
V	4736866	4736869	Tc1|non-reference|0.99|CB4851|teflon|rp|440	-
V	5403549	5403552	Tc5|non-reference|1.0|CB4851|teflon|rp|441	-
V	5548781	5550039	MARINER3|reference|1.0|CB4851|teflon|rp|442	-
V	6417737	6422034	Tc9|reference|1.0|CB4851|teflon|rp|443	+
V	6659903	6659907	Tc1|non-reference|0.357|CB4851|teflon|rp|444	-
V	7056745	7057992	MARINER2|reference|1.0|CB4851|teflon|rp|445	+
V	7226904	7226907	Tc5|non-reference|1.0|CB4851|teflon|rp|446	+
V	7250696	7250699	Tc1|non-reference|1.0|CB4851|teflon|rp|447	-
V	7309915	7311342	Tc6|reference|1.0|CB4851|teflon|rp|448	+
V	7328275	7328278	Tc5|non-reference|1.0|CB4851|teflon|rp|449	+
V	7616887	7616890	Tc5|non-reference|1.0|CB4851|teflon|rp|450	+
V	8284644	8284648	Tc1|non-reference|1.0|CB4851|teflon|rp|451	-
V	9277016	9278273	MARINER3|reference|1.0|CB4851|teflon|rp|452	+
V	9890332	9891244	Tc1|reference|1.0|CB4851|teflon|rp|453	+
V	10078643	10079903	MARINER3|reference|1.0|CB4851|teflon|rp|454	+
V	10187655	10189266	Tc1|reference|0.893|CB4851|teflon|rp|455	-
V	10275524	10275527	Tc1|non-reference|0.967|CB4851|teflon|rp|456	-
V	10284067	10285668	Tc6|reference|1.0|CB4851|teflon|rp|457	-
V	10308737	10309981	MARINER5|reference|0.976|CB4851|teflon|rp|458	+
V	10494143	10494795	MARINER5|reference|1.0|CB4851|teflon|rp|459	+
V	10515284	10515287	Tc5|non-reference|1.0|CB4851|teflon|rp|460	-
V	10536957	10536960	Tc5|non-reference|1.0|CB4851|teflon|rp|461	-
V	10773891	10775128	MARINER2|reference|1.0|CB4851|teflon|rp|462	+
V	10985834	10987080	Tc6|reference|1.0|CB4851|teflon|rp|463	-
V	10987079	10987428	Tc6|reference|1.0|CB4851|teflon|rp|464	-
V	11050620	11050623	Tc1|non-reference|0.667|CB4851|teflon|rp|465	+
V	11150749	11150752	Tc5|non-reference|0.991|CB4851|teflon|rp|466	-
V	11153695	11155106	Tc6|reference|1.0|CB4851|teflon|rp|467	-
V	11155618	11155621	Tc1|non-reference|0.972|CB4851|teflon|rp|468	-
V	11288625	11290291	Tc1|reference|1.0|CB4851|teflon|rp|469	+
V	11319473	11320721	MARINER2|reference|1.0|CB4851|teflon|rp|470	-
V	11324588	11326199	Tc6|reference|1.0|CB4851|teflon|rp|471	+
V	11405029	11405033	Tc1|non-reference|0.969|CB4851|teflon|rp|472	-
V	11518815	11519271	Tc6|reference|1.0|CB4851|teflon|rp|473	+
V	11590408	11591656	MARINER5|reference|1.0|CB4851|teflon|rp|474	+
V	11792646	11792649	Tc1|non-reference|1.0|CB4851|teflon|rp|475	-
V	12696398	12696401	Tc5|non-reference|1.0|CB4851|teflon|rp|476	-
V	13064067	13064070	Tc1|non-reference|0.989|CB4851|teflon|rp|477	+
V	13871002	13871007	Tc1|non-reference|0.629|CB4851|teflon|rp|478	+
V	14007217	14008078	Tc6|reference|0.956|CB4851|teflon|rp|479	+
V	14029328	14030214	MARINER3|reference|1.0|CB4851|teflon|rp|480	+
V	14066305	14067421	MARINER5|reference|0.818|CB4851|teflon|rp|481	+
V	14622026	14623077	MARINER3|reference|1.0|CB4851|teflon|rp|482	-
V	15022411	15023668	MARINER3|reference|0.99|CB4851|teflon|rp|483	+
V	15160962	15160965	Tc1|non-reference|0.987|CB4851|teflon|rp|484	-
V	15300559	15301806	MARINER2|reference|1.0|CB4851|teflon|rp|485	-
V	15489837	15491085	MARINER2|reference|1.0|CB4851|teflon|rp|486	-
V	15737395	15738640	MARINER3|reference|1.0|CB4851|teflon|rp|487	-
V	15842590	15843841	MARINER4|reference|1.0|CB4851|teflon|rp|488	-
V	15847430	15847433	Tc1|non-reference|0.538|CB4851|teflon|rp|489	-
V	15994983	15994986	Tc5|non-reference|1.0|CB4851|teflon|rp|490	+
V	16005845	16005848	Tc5|non-reference|1.0|CB4851|teflon|rp|491	-
V	16047673	16047676	Tc1|non-reference|0.974|CB4851|teflon|rp|492	-
V	16250665	16250668	Tc1|non-reference|1.0|CB4851|teflon|rp|493	-
V	16295765	16297012	MARINER2|reference|1.0|CB4851|teflon|rp|494	-
V	16312025	16313637	Tc1|reference|0.988|CB4851|teflon|rp|495	+
V	16380594	16381850	MARINER3|reference|1.0|CB4851|teflon|rp|496	-
V	16546885	16546888	Tc2|non-reference|1.0|CB4851|teflon|rp|497	+
V	16586840	16586843	Tc1|non-reference|0.981|CB4851|teflon|rp|498	+
V	16864689	16864692	Tc1|non-reference|0.991|CB4851|teflon|rp|499	+
V	17020866	17020869	MARINER4|non-reference|1.0|CB4851|teflon|rp|500	+
V	17095443	17097781	Tc3|reference|1.0|CB4851|teflon|rp|501	+
V	17332882	17333733	MARINER5|reference|1.0|CB4851|teflon|rp|502	+
V	17520017	17520020	Tc1|non-reference|0.976|CB4851|teflon|rp|503	+
V	17805797	17807409	Tc1|reference|0.991|CB4851|teflon|rp|504	+
V	17838951	17838954	Tc1|non-reference|0.982|CB4851|teflon|rp|505	-
V	18427553	18429891	Tc3|reference|1.0|CB4851|teflon|rp|506	+
V	18442342	18443954	Tc1|reference|1.0|CB4851|teflon|rp|507	-
V	18742627	18743874	MARINER2|reference|1.0|CB4851|teflon|rp|508	+
V	18764518	18766703	Tc3|reference|1.0|CB4851|teflon|rp|509	+
V	19851125	19853201	Tc2|reference|1.0|CB4851|teflon|rp|510	+
V	19969974	19972050	Tc2|reference|0.977|CB4851|teflon|rp|511	+
V	20078545	20079557	MARINER3|reference|1.0|CB4851|teflon|rp|512	-
V	20257698	20259690	MARINER3|reference|0.949|CB4851|teflon|rp|513	-
V	20290714	20293188	MARINER3|reference|0.974|CB4851|teflon|rp|514	+
V	20485994	20485997	Tc2|non-reference|1.0|CB4851|teflon|rp|515	-
V	20510006	20513528	Tc4v|reference|0.971|CB4851|teflon|rp|516	-
V	20591274	20591277	Tc1|non-reference|0.319|CB4851|teflon|rp|517	+
X	53226	54473	MARINER2|reference|1.0|CB4851|teflon|rp|518	+
X	148719	148723	Tc1|non-reference|1.0|CB4851|teflon|rp|519	-
X	339290	340372	MARINER5|reference|1.0|CB4851|teflon|rp|520	+
X	363087	364375	MARINER5|reference|1.0|CB4851|teflon|rp|521	+
X	446602	446605	Tc1|non-reference|0.969|CB4851|teflon|rp|522	-
X	495187	495190	Tc1|non-reference|0.986|CB4851|teflon|rp|523	+
X	632034	632037	Tc1|non-reference|0.632|CB4851|teflon|rp|524	-
X	860069	860072	Tc1|non-reference|0.977|CB4851|teflon|rp|525	-
X	896493	896496	Tc1|non-reference|1.0|CB4851|teflon|rp|526	-
X	970338	970341	Tc1|non-reference|1.0|CB4851|teflon|rp|527	+
X	1211166	1211169	Tc1|non-reference|0.989|CB4851|teflon|rp|528	-
X	1227007	1228255	MARINER3|reference|1.0|CB4851|teflon|rp|529	-
X	1238601	1238604	Tc1|non-reference|0.974|CB4851|teflon|rp|530	+
X	1720964	1720967	Tc1|non-reference|0.582|CB4851|teflon|rp|531	+
X	1730244	1730248	Tc1|non-reference|0.933|CB4851|teflon|rp|532	+
X	1927700	1928947	MARINER2|reference|1.0|CB4851|teflon|rp|533	-
X	2008468	2008471	Tc1|non-reference|0.738|CB4851|teflon|rp|534	+
X	2009541	2010799	MARINER3|reference|0.927|CB4851|teflon|rp|535	-
X	2179489	2179493	Tc1|non-reference|0.936|CB4851|teflon|rp|536	-
X	2214756	2214759	Tc1|non-reference|1.0|CB4851|teflon|rp|537	-
X	2237127	2237130	Tc1|non-reference|0.587|CB4851|teflon|rp|538	+
X	2277607	2277610	Tc1|non-reference|1.0|CB4851|teflon|rp|539	-
X	2497464	2497467	Tc1|non-reference|0.992|CB4851|teflon|rp|540	-
X	2578969	2578972	Tc1|non-reference|1.0|CB4851|teflon|rp|541	-
X	2666040	2666044	Tc1|non-reference|0.991|CB4851|teflon|rp|542	-
X	2823444	2823447	Tc1|non-reference|0.991|CB4851|teflon|rp|543	+
X	2862749	2862752	Tc1|non-reference|0.982|CB4851|teflon|rp|544	-
X	3044772	3044775	Tc1|non-reference|0.989|CB4851|teflon|rp|545	+
X	3055693	3055697	Tc1|non-reference|0.992|CB4851|teflon|rp|546	-
X	3128779	3130553	Tc3|reference|1.0|CB4851|teflon|rp|547	+
X	3229601	3229605	Tc1|non-reference|0.935|CB4851|teflon|rp|548	+
X	3370006	3371251	MARINER2|reference|1.0|CB4851|teflon|rp|549	-
X	3450204	3450210	Tc1|non-reference|1.0|CB4851|teflon|rp|550	+
X	3675231	3675234	Tc1|non-reference|0.988|CB4851|teflon|rp|551	+
X	3702877	3702880	Tc1|non-reference|1.0|CB4851|teflon|rp|552	+
X	4103608	4103612	Tc1|non-reference|0.991|CB4851|teflon|rp|553	-
X	4238364	4238367	Tc1|non-reference|0.991|CB4851|teflon|rp|554	-
X	4280217	4280220	Tc1|non-reference|0.986|CB4851|teflon|rp|555	-
X	4289894	4289897	Tc1|non-reference|1.0|CB4851|teflon|rp|556	+
X	4383181	4383184	Tc1|non-reference|1.0|CB4851|teflon|rp|557	-
X	4445862	4447471	Tc6|reference|1.0|CB4851|teflon|rp|558	-
X	4744851	4744854	Tc1|non-reference|0.543|CB4851|teflon|rp|559	+
X	4810176	4810179	Tc1|non-reference|1.0|CB4851|teflon|rp|560	+
X	4873564	4873567	Tc1|non-reference|1.0|CB4851|teflon|rp|561	-
X	4875143	4875146	Tc1|non-reference|1.0|CB4851|teflon|rp|562	-
X	4952354	4952357	Tc1|non-reference|0.991|CB4851|teflon|rp|563	+
X	4969142	4969145	Tc1|non-reference|1.0|CB4851|teflon|rp|564	+
X	5123433	5123436	Tc1|non-reference|0.515|CB4851|teflon|rp|565	-
X	5232166	5233415	MARINER2|reference|0.289|CB4851|teflon|rp|566	-
X	5281346	5281349	Tc1|non-reference|1.0|CB4851|teflon|rp|567	+
X	5365467	5365471	Tc1|non-reference|0.981|CB4851|teflon|rp|568	+
X	5373749	5373752	Tc1|non-reference|0.973|CB4851|teflon|rp|569	+
X	5405833	5405836	Tc1|non-reference|0.943|CB4851|teflon|rp|570	+
X	5447740	5447743	Tc1|non-reference|0.96|CB4851|teflon|rp|571	+
X	5585099	5585102	Tc1|non-reference|0.963|CB4851|teflon|rp|572	+
X	5757131	5758378	MARINER2|reference|1.0|CB4851|teflon|rp|573	+
X	6199504	6199507	Tc1|non-reference|0.953|CB4851|teflon|rp|574	+
X	6250000	6250003	Tc1|non-reference|1.0|CB4851|teflon|rp|575	-
X	6279805	6279808	Tc1|non-reference|0.566|CB4851|teflon|rp|576	-
X	6321762	6321765	Tc1|non-reference|0.99|CB4851|teflon|rp|577	-
X	6353170	6353173	Tc1|non-reference|1.0|CB4851|teflon|rp|578	-
X	6370915	6370918	Tc4v|non-reference|1.0|CB4851|teflon|rp|579	-
X	6417043	6417046	Tc1|non-reference|1.0|CB4851|teflon|rp|580	+
X	6467703	6468468	MARINER5|reference|1.0|CB4851|teflon|rp|581	+
X	6798715	6798719	Tc1|non-reference|0.963|CB4851|teflon|rp|582	+
X	6915254	6915257	Tc1|non-reference|1.0|CB4851|teflon|rp|583	+
X	6946582	6946585	Tc1|non-reference|0.931|CB4851|teflon|rp|584	+
X	7017236	7018848	Tc1|reference|0.978|CB4851|teflon|rp|585	-
X	7030615	7030618	Tc1|non-reference|1.0|CB4851|teflon|rp|586	-
X	7279987	7279993	Tc1|non-reference|0.988|CB4851|teflon|rp|587	-
X	7281901	7281904	Tc1|non-reference|0.987|CB4851|teflon|rp|588	+
X	7386342	7386345	Tc1|non-reference|1.0|CB4851|teflon|rp|589	-
X	7594570	7594573	Tc1|non-reference|0.969|CB4851|teflon|rp|590	-
X	7604281	7604284	Tc1|non-reference|1.0|CB4851|teflon|rp|591	-
X	7750432	7750435	Tc1|non-reference|0.914|CB4851|teflon|rp|592	-
X	7809551	7809554	Tc1|non-reference|0.688|CB4851|teflon|rp|593	-
X	7906846	7906851	Tc1|non-reference|1.0|CB4851|teflon|rp|594	+
X	7933280	7933283	Tc1|non-reference|0.977|CB4851|teflon|rp|595	-
X	8125981	8125985	Tc1|non-reference|0.978|CB4851|teflon|rp|596	-
X	8140543	8140546	Tc1|non-reference|0.978|CB4851|teflon|rp|597	-
X	8220338	8220341	Tc1|non-reference|1.0|CB4851|teflon|rp|598	-
X	8351666	8351669	Tc1|non-reference|0.545|CB4851|teflon|rp|599	+
X	8430785	8430788	Tc1|non-reference|0.987|CB4851|teflon|rp|600	-
X	8478926	8478930	Tc1|non-reference|0.984|CB4851|teflon|rp|601	-
X	8629471	8629474	Tc1|non-reference|0.741|CB4851|teflon|rp|602	-
X	8738996	8738999	Tc1|non-reference|0.985|CB4851|teflon|rp|603	+
X	8758732	8758735	Tc1|non-reference|0.988|CB4851|teflon|rp|604	-
X	8908028	8908031	Tc1|non-reference|0.989|CB4851|teflon|rp|605	-
X	9040022	9040025	Tc1|non-reference|0.976|CB4851|teflon|rp|606	-
X	9156590	9156593	Tc1|non-reference|1.0|CB4851|teflon|rp|607	+
X	9387494	9387497	Tc1|non-reference|1.0|CB4851|teflon|rp|608	-
X	9504701	9504704	Tc1|non-reference|1.0|CB4851|teflon|rp|609	-
X	9737929	9737933	Tc1|non-reference|1.0|CB4851|teflon|rp|610	+
X	10141471	10141474	Tc1|non-reference|0.959|CB4851|teflon|rp|611	+
X	10174937	10174940	Tc1|non-reference|0.909|CB4851|teflon|rp|612	+
X	10284493	10284497	Tc1|non-reference|0.988|CB4851|teflon|rp|613	+
X	10306889	10306893	Tc1|non-reference|0.979|CB4851|teflon|rp|614	-
X	10422440	10422443	Tc1|non-reference|1.0|CB4851|teflon|rp|615	-
X	10496575	10496578	Tc1|non-reference|1.0|CB4851|teflon|rp|616	+
X	10522280	10522284	Tc1|non-reference|1.0|CB4851|teflon|rp|617	+
X	10549516	10549519	Tc1|non-reference|1.0|CB4851|teflon|rp|618	+
X	10600266	10600269	Tc1|non-reference|0.989|CB4851|teflon|rp|619	+
X	10614256	10614259	Tc1|non-reference|1.0|CB4851|teflon|rp|620	+
X	10864726	10864729	Tc1|non-reference|1.0|CB4851|teflon|rp|621	-
X	10878456	10878459	Tc1|non-reference|0.963|CB4851|teflon|rp|622	+
X	10941612	10941615	Tc1|non-reference|0.991|CB4851|teflon|rp|623	+
X	11118615	11118618	Tc1|non-reference|1.0|CB4851|teflon|rp|624	+
X	11599054	11599057	Tc1|non-reference|1.0|CB4851|teflon|rp|625	+
X	11603332	11603335	Tc1|non-reference|0.989|CB4851|teflon|rp|626	+
X	11629894	11629897	Tc1|non-reference|1.0|CB4851|teflon|rp|627	+
X	11752354	11752357	Tc1|non-reference|0.986|CB4851|teflon|rp|628	+
X	12047381	12047384	Tc1|non-reference|1.0|CB4851|teflon|rp|629	+
X	12209119	12209122	Tc2|non-reference|1.0|CB4851|teflon|rp|630	-
X	12285583	12285586	Tc1|non-reference|0.976|CB4851|teflon|rp|631	-
X	12312906	12314498	MARINER4|reference|0.989|CB4851|teflon|rp|632	+
X	12386700	12386703	Tc1|non-reference|1.0|CB4851|teflon|rp|633	-
X	12424988	12424992	Tc1|non-reference|1.0|CB4851|teflon|rp|634	-
X	12538071	12538075	Tc1|non-reference|1.0|CB4851|teflon|rp|635	-
X	12564968	12564971	Tc1|non-reference|1.0|CB4851|teflon|rp|636	+
X	12589161	12589164	Tc1|non-reference|0.983|CB4851|teflon|rp|637	-
X	12813683	12813686	Tc3|non-reference|1.0|CB4851|teflon|rp|638	-
X	12877249	12877252	Tc1|non-reference|1.0|CB4851|teflon|rp|639	+
X	12889334	12889337	Tc1|non-reference|0.989|CB4851|teflon|rp|640	+
X	13030896	13030900	Tc1|non-reference|1.0|CB4851|teflon|rp|641	-
X	13236014	13236020	Tc1|non-reference|0.985|CB4851|teflon|rp|642	+
X	13295386	13296646	MARINER3|reference|0.872|CB4851|teflon|rp|643	-
X	13382340	13382343	Tc2|non-reference|1.0|CB4851|teflon|rp|644	+
X	13396000	13396004	Tc1|non-reference|0.975|CB4851|teflon|rp|645	-
X	13406040	13406043	Tc1|non-reference|0.973|CB4851|teflon|rp|646	+
X	13522485	13522488	Tc1|non-reference|1.0|CB4851|teflon|rp|647	+
X	13526311	13526314	Tc1|non-reference|1.0|CB4851|teflon|rp|648	+
X	13571955	13571958	Tc1|non-reference|0.987|CB4851|teflon|rp|649	+
X	13637549	13637553	Tc1|non-reference|0.957|CB4851|teflon|rp|650	-
X	13660487	13660490	Tc1|non-reference|1.0|CB4851|teflon|rp|651	+
X	13682919	13684033	Tc6|reference|1.0|CB4851|teflon|rp|652	+
X	13759756	13759760	Tc1|non-reference|1.0|CB4851|teflon|rp|653	-
X	13762901	13762904	Tc1|non-reference|0.966|CB4851|teflon|rp|654	-
X	13780569	13780572	Tc1|non-reference|0.238|CB4851|teflon|rp|655	+
X	13807505	13808927	Tc3|reference|1.0|CB4851|teflon|rp|656	+
X	13837936	13837939	Tc1|non-reference|0.99|CB4851|teflon|rp|657	-
X	13984978	13984981	Tc1|non-reference|1.0|CB4851|teflon|rp|658	-
X	14039392	14039395	Tc1|non-reference|0.977|CB4851|teflon|rp|659	-
X	14049415	14049418	Tc1|non-reference|0.97|CB4851|teflon|rp|660	-
X	14077396	14077399	Tc1|non-reference|0.966|CB4851|teflon|rp|661	-
X	14088783	14088786	Tc1|non-reference|0.99|CB4851|teflon|rp|662	+
X	14185986	14185989	Tc1|non-reference|0.992|CB4851|teflon|rp|663	+
X	14364624	14364628	Tc1|non-reference|0.989|CB4851|teflon|rp|664	-
X	14509274	14509277	Tc1|non-reference|1.0|CB4851|teflon|rp|665	-
X	14513368	14513371	Tc1|non-reference|1.0|CB4851|teflon|rp|666	-
X	14538450	14538454	Tc1|non-reference|0.988|CB4851|teflon|rp|667	-
X	14629428	14629431	Tc1|non-reference|0.987|CB4851|teflon|rp|668	+
X	14915715	14915719	Tc1|non-reference|0.987|CB4851|teflon|rp|669	-
X	14962668	14962672	Tc1|non-reference|0.991|CB4851|teflon|rp|670	-
X	14971519	14971522	Tc1|non-reference|1.0|CB4851|teflon|rp|671	+
X	14998603	14998606	Tc1|non-reference|0.959|CB4851|teflon|rp|672	-
X	15062145	15063744	Tc6|reference|1.0|CB4851|teflon|rp|673	+
X	15194679	15194682	Tc4v|non-reference|1.0|CB4851|teflon|rp|674	-
X	15782612	15783861	MARINER2|reference|1.0|CB4851|teflon|rp|675	-
X	15825245	15826496	MARINER4|reference|1.0|CB4851|teflon|rp|676	-
X	16109096	16112508	MARINER3|reference|0.967|CB4851|teflon|rp|677	+
X	16955296	16955300	Tc1|non-reference|0.977|CB4851|teflon|rp|678	+
X	16999822	16999825	Tc5|non-reference|1.0|CB4851|teflon|rp|679	-
X	17002892	17002895	Tc1|non-reference|0.602|CB4851|teflon|rp|680	+
X	17014009	17015256	MARINER2|reference|1.0|CB4851|teflon|rp|681	+
X	17031002	17032249	MARINER2|reference|1.0|CB4851|teflon|rp|682	-
X	17060636	17061884	MARINER2|reference|1.0|CB4851|teflon|rp|683	+
a	DNA strand orientation: "+" = positive strand; "-" = negative strand; "NA" = DNA strand not specified by caller

## Sheet: CB4851_telocate
CHROMOSOME	START POSITION	STOP POSITION	DESCRIPTION OF TE CALL	STRAND ORIENTATIONa
I	185098	188148	Tc4v|reference|NA|CB4851|telocate|rp|1	+
I	216923	217647	TURMOIL1|reference|NA|CB4851|telocate|rp|2	-
I	295747	295748	Tc1|non-reference|NA|CB4851|telocate|rp|3	NA
I	598760	601097	Tc3|reference|NA|CB4851|telocate|rp|4	-
I	667754	667755	Tc1|non-reference|NA|CB4851|telocate|rp|5	-
I	931690	932936	MARINER2|reference|NA|CB4851|telocate|rp|6	+
I	1249639	1249640	Tc1|non-reference|NA|CB4851|telocate|rp|7	-
I	1256776	1256777	Tc1|non-reference|NA|CB4851|telocate|rp|8	-
I	1331528	1331529	Tc1|non-reference|NA|CB4851|telocate|rp|9	-
I	1465640	1465641	Tc1|non-reference|NA|CB4851|telocate|rp|10	NA
I	1998046	1999637	Tc6|reference|NA|CB4851|telocate|rp|11	+
I	2147229	2147230	Tc5|non-reference|NA|CB4851|telocate|rp|12	-
I	2250564	2250565	Tc1|non-reference|NA|CB4851|telocate|rp|13	-
I	2273945	2273946	Tc1|non-reference|NA|CB4851|telocate|rp|14	NA
I	2348431	2348432	Tc1|non-reference|NA|CB4851|telocate|rp|15	NA
I	2564068	2564069	Tc1|non-reference|NA|CB4851|telocate|rp|16	NA
I	2580853	2580854	Tc1|non-reference|NA|CB4851|telocate|rp|17	-
I	2742464	2742465	Tc1|non-reference|NA|CB4851|telocate|rp|18	+
I	3138019	3138020	Tc1|non-reference|NA|CB4851|telocate|rp|19	NA
I	3326156	3326157	Tc1|non-reference|NA|CB4851|telocate|rp|20	+
I	3637386	3637387	Tc1|non-reference|NA|CB4851|telocate|rp|21	NA
I	3766029	3766030	Tc1|non-reference|NA|CB4851|telocate|rp|22	NA
I	3962068	3962069	Tc1|non-reference|NA|CB4851|telocate|rp|23	-
I	4098356	4099335	MARINER5|reference|NA|CB4851|telocate|rp|24	+
I	4122940	4122941	Tc1|non-reference|NA|CB4851|telocate|rp|25	NA
I	4425017	4425018	Tc1|non-reference|NA|CB4851|telocate|rp|26	NA
I	4504709	4504710	Tc1|non-reference|NA|CB4851|telocate|rp|27	NA
I	4562394	4562395	Tc1|non-reference|NA|CB4851|telocate|rp|28	+
I	4752021	4753267	MARINER2|reference|NA|CB4851|telocate|rp|29	+
I	4880824	4880825	Tc1|non-reference|NA|CB4851|telocate|rp|30	+
I	4936021	4936022	Tc1|non-reference|NA|CB4851|telocate|rp|31	+
I	5019292	5019293	Tc1|non-reference|NA|CB4851|telocate|rp|32	+
I	5025551	5025552	Tc1|non-reference|NA|CB4851|telocate|rp|33	NA
I	5075527	5075528	Tc1|non-reference|NA|CB4851|telocate|rp|34	-
I	5508374	5508375	Tc1|non-reference|NA|CB4851|telocate|rp|35	-
I	5888103	5888104	Tc1|non-reference|NA|CB4851|telocate|rp|36	NA
I	5979171	5982780	TURMOIL1|reference|NA|CB4851|telocate|rp|37	+
I	6092527	6092528	Tc1|non-reference|NA|CB4851|telocate|rp|38	NA
I	6125162	6125163	Tc1|non-reference|NA|CB4851|telocate|rp|39	NA
I	6250062	6250063	Tc1|non-reference|NA|CB4851|telocate|rp|40	NA
I	6670449	6670450	Tc1|non-reference|NA|CB4851|telocate|rp|41	NA
I	6730435	6730436	Tc1|non-reference|NA|CB4851|telocate|rp|42	NA
I	6973779	6973780	Tc1|non-reference|NA|CB4851|telocate|rp|43	NA
I	7395732	7395733	Tc1|non-reference|NA|CB4851|telocate|rp|44	+
I	7406298	7406299	Tc1|non-reference|NA|CB4851|telocate|rp|45	-
I	7778055	7778056	Tc1|non-reference|NA|CB4851|telocate|rp|46	+
I	7783277	7783278	Tc1|non-reference|NA|CB4851|telocate|rp|47	-
I	7811759	7811760	Tc1|non-reference|NA|CB4851|telocate|rp|48	-
I	7842677	7846194	Tc4v|reference|NA|CB4851|telocate|rp|49	+
I	7980330	7981520	MARINER3|reference|NA|CB4851|telocate|rp|50	+
I	8147191	8147192	Tc1|non-reference|NA|CB4851|telocate|rp|51	NA
I	8620631	8620632	Tc1|non-reference|NA|CB4851|telocate|rp|52	-
I	8858436	8858437	Tc1|non-reference|NA|CB4851|telocate|rp|53	NA
I	8878298	8878299	Tc1|non-reference|NA|CB4851|telocate|rp|54	-
I	8991334	8991335	Tc1|non-reference|NA|CB4851|telocate|rp|55	NA
I	9234114	9234115	Tc1|non-reference|NA|CB4851|telocate|rp|56	NA
I	9542053	9542054	Tc1|non-reference|NA|CB4851|telocate|rp|57	NA
I	9637733	9638686	Tc6|reference|NA|CB4851|telocate|rp|58	+
I	9679408	9682912	Tc4v|reference|NA|CB4851|telocate|rp|59	+
I	9917021	9917022	Tc1|non-reference|NA|CB4851|telocate|rp|60	-
I	9919667	9919668	Tc1|non-reference|NA|CB4851|telocate|rp|61	NA
I	10239327	10241663	Tc3|reference|NA|CB4851|telocate|rp|62	+
I	10355383	10355384	Tc1|non-reference|NA|CB4851|telocate|rp|63	+
I	10455330	10455331	Tc1|non-reference|NA|CB4851|telocate|rp|64	-
I	10457431	10457432	Tc1|non-reference|NA|CB4851|telocate|rp|65	NA
I	10528239	10529850	Tc1|reference|NA|CB4851|telocate|rp|66	-
I	10652447	10652448	Tc1|non-reference|NA|CB4851|telocate|rp|67	-
I	10959164	10959165	Tc1|non-reference|NA|CB4851|telocate|rp|68	-
I	10979270	10979271	Tc2|non-reference|NA|CB4851|telocate|rp|69	-
I	11065366	11065367	Tc2|non-reference|NA|CB4851|telocate|rp|70	-
I	11142279	11143242	Tc6|reference|NA|CB4851|telocate|rp|71	+
I	11254166	11254167	Tc1|non-reference|NA|CB4851|telocate|rp|72	NA
I	11539176	11539177	Tc1|non-reference|NA|CB4851|telocate|rp|73	NA
I	11730832	11730833	Tc1|non-reference|NA|CB4851|telocate|rp|74	-
I	11797054	11797055	Tc1|non-reference|NA|CB4851|telocate|rp|75	NA
I	11932902	11932903	Tc1|non-reference|NA|CB4851|telocate|rp|76	+
I	12029742	12029743	Tc1|non-reference|NA|CB4851|telocate|rp|77	-
I	12095962	12095963	Tc1|non-reference|NA|CB4851|telocate|rp|78	NA
I	12137536	12137537	Tc1|non-reference|NA|CB4851|telocate|rp|79	-
I	12226199	12226200	Tc1|non-reference|NA|CB4851|telocate|rp|80	+
I	12248842	12248843	Tc1|non-reference|NA|CB4851|telocate|rp|81	+
I	12262124	12262125	Tc1|non-reference|NA|CB4851|telocate|rp|82	-
I	12271682	12271683	Tc1|non-reference|NA|CB4851|telocate|rp|83	NA
I	12298925	12298926	Tc1|non-reference|NA|CB4851|telocate|rp|84	NA
I	12378500	12378501	Tc1|non-reference|NA|CB4851|telocate|rp|85	-
I	12401475	12402721	MARINER2|reference|NA|CB4851|telocate|rp|86	-
I	12481326	12482902	Tc1|reference|NA|CB4851|telocate|rp|87	-
I	13138009	13138010	Tc1|non-reference|NA|CB4851|telocate|rp|88	-
I	13162689	13164027	Tc6|reference|NA|CB4851|telocate|rp|89	-
I	13257507	13257508	Tc1|non-reference|NA|CB4851|telocate|rp|90	NA
I	13276505	13276506	Tc1|non-reference|NA|CB4851|telocate|rp|91	-
I	13371978	13371979	Tc1|non-reference|NA|CB4851|telocate|rp|92	NA
I	13395472	13395473	Tc1|non-reference|NA|CB4851|telocate|rp|93	NA
I	13414447	13414448	Tc1|non-reference|NA|CB4851|telocate|rp|94	-
I	13416234	13416235	Tc1|non-reference|NA|CB4851|telocate|rp|95	NA
I	13455974	13458310	Tc3|reference|NA|CB4851|telocate|rp|96	+
I	13522126	13523380	MARINER3|reference|NA|CB4851|telocate|rp|97	+
I	13740031	13742366	Tc3|reference|NA|CB4851|telocate|rp|98	-
I	13866931	13866932	Tc1|non-reference|NA|CB4851|telocate|rp|99	+
I	13901479	13901480	Tc1|non-reference|NA|CB4851|telocate|rp|100	NA
I	14002506	14002507	Tc1|non-reference|NA|CB4851|telocate|rp|101	-
I	14021875	14023486	Tc1|reference|NA|CB4851|telocate|rp|102	+
I	14306153	14306154	Tc1|non-reference|NA|CB4851|telocate|rp|103	NA
I	14369152	14369153	Tc1|non-reference|NA|CB4851|telocate|rp|104	NA
I	14575022	14575023	Tc1|non-reference|NA|CB4851|telocate|rp|105	+
I	14869241	14869242	Tc1|non-reference|NA|CB4851|telocate|rp|106	NA
I	14917069	14917070	Tc1|non-reference|NA|CB4851|telocate|rp|107	NA
I	14969931	14969932	Tc1|non-reference|NA|CB4851|telocate|rp|108	-
I	14987064	14987065	Tc1|non-reference|NA|CB4851|telocate|rp|109	NA
I	15061326	15061327	Tc1|non-reference|NA|CB4851|telocate|rp|110	-
I	15064756	15064757	Tc1|non-reference|NA|CB4851|telocate|rp|111	NA
I	15066640	15066641	Tc1|non-reference|NA|CB4851|telocate|rp|112	NA
I	15069066	15069067	Tc1|non-reference|NA|CB4851|telocate|rp|113	+
I	15071986	15071987	Tc1|non-reference|NA|CB4851|telocate|rp|114	+
II	16022	18357	Tc3|reference|NA|CB4851|telocate|rp|115	-
II	70431	70432	Tc1|non-reference|NA|CB4851|telocate|rp|116	NA
II	134716	134717	Tc1|non-reference|NA|CB4851|telocate|rp|117	NA
II	439888	439889	Tc1|non-reference|NA|CB4851|telocate|rp|118	NA
II	668282	668283	Tc1|non-reference|NA|CB4851|telocate|rp|119	+
II	792571	792572	Tc1|non-reference|NA|CB4851|telocate|rp|120	NA
II	802093	802848	MARINER3|reference|NA|CB4851|telocate|rp|121	-
II	852887	852888	Tc1|non-reference|NA|CB4851|telocate|rp|122	-
II	875503	875504	Tc1|non-reference|NA|CB4851|telocate|rp|123	-
II	894210	895821	Tc1|reference|NA|CB4851|telocate|rp|124	-
II	996810	998885	Tc2|reference|NA|CB4851|telocate|rp|125	+
II	1003949	1003950	Tc1|non-reference|NA|CB4851|telocate|rp|126	-
II	1031685	1032931	MARINER2|reference|NA|CB4851|telocate|rp|127	-
II	1185060	1185061	Tc1|non-reference|NA|CB4851|telocate|rp|128	NA
II	1295597	1295598	Tc1|non-reference|NA|CB4851|telocate|rp|129	NA
II	1396097	1396098	Tc1|non-reference|NA|CB4851|telocate|rp|130	+
II	1419025	1419026	Tc1|non-reference|NA|CB4851|telocate|rp|131	+
II	1489650	1489651	Tc1|non-reference|NA|CB4851|telocate|rp|132	NA
II	1503499	1503500	Tc1|non-reference|NA|CB4851|telocate|rp|133	-
II	1534086	1534087	Tc1|non-reference|NA|CB4851|telocate|rp|134	NA
II	1604468	1604469	Tc1|non-reference|NA|CB4851|telocate|rp|135	NA
II	1721419	1721420	Tc1|non-reference|NA|CB4851|telocate|rp|136	+
II	1827276	1828886	Tc6|reference|NA|CB4851|telocate|rp|137	+
II	1836975	1836976	Tc1|non-reference|NA|CB4851|telocate|rp|138	NA
II	1899545	1899546	Tc1|non-reference|NA|CB4851|telocate|rp|139	-
II	2001000	2001001	Tc1|non-reference|NA|CB4851|telocate|rp|140	-
II	2006377	2006378	Tc1|non-reference|NA|CB4851|telocate|rp|141	-
II	2042349	2042350	Tc1|non-reference|NA|CB4851|telocate|rp|142	NA
II	2284258	2285318	MARINER5|reference|NA|CB4851|telocate|rp|143	+
II	2332601	2332602	Tc1|non-reference|NA|CB4851|telocate|rp|144	-
II	2425362	2425363	Tc1|non-reference|NA|CB4851|telocate|rp|145	NA
II	2498120	2498893	MARINER2|reference|NA|CB4851|telocate|rp|146	+
II	2540340	2540341	Tc1|non-reference|NA|CB4851|telocate|rp|147	-
II	2974285	2974286	Tc1|non-reference|NA|CB4851|telocate|rp|148	NA
II	3116008	3116009	Tc1|non-reference|NA|CB4851|telocate|rp|149	NA
II	3153737	3153738	Tc1|non-reference|NA|CB4851|telocate|rp|150	NA
II	3259807	3259808	Tc1|non-reference|NA|CB4851|telocate|rp|151	-
II	3303628	3303629	Tc1|non-reference|NA|CB4851|telocate|rp|152	NA
II	3307692	3308952	MARINER3|reference|NA|CB4851|telocate|rp|153	-
II	3351579	3356987	TURMOIL1|reference|NA|CB4851|telocate|rp|154	-
II	3565312	3565313	Tc1|non-reference|NA|CB4851|telocate|rp|155	NA
II	3601657	3602903	MARINER2|reference|NA|CB4851|telocate|rp|156	-
II	3769111	3770721	Tc6|reference|NA|CB4851|telocate|rp|157	+
II	3798731	3798732	Tc1|non-reference|NA|CB4851|telocate|rp|158	-
II	3972203	3972204	Tc1|non-reference|NA|CB4851|telocate|rp|159	-
II	3999443	3999444	Tc1|non-reference|NA|CB4851|telocate|rp|160	-
II	4093815	4093816	Tc1|non-reference|NA|CB4851|telocate|rp|161	+
II	4153996	4153997	Tc1|non-reference|NA|CB4851|telocate|rp|162	-
II	4168678	4169607	Tc1|reference|NA|CB4851|telocate|rp|163	+
II	4408160	4408161	Tc1|non-reference|NA|CB4851|telocate|rp|164	-
II	4926865	4928109	MARINER2|reference|NA|CB4851|telocate|rp|165	+
II	5315569	5315570	Tc5|non-reference|NA|CB4851|telocate|rp|166	-
II	5332828	5332829	Tc1|non-reference|NA|CB4851|telocate|rp|167	-
II	5669985	5669986	Tc1|non-reference|NA|CB4851|telocate|rp|168	NA
II	5703583	5703584	Tc1|non-reference|NA|CB4851|telocate|rp|169	+
II	5747601	5747602	Tc1|non-reference|NA|CB4851|telocate|rp|170	+
II	5967188	5967189	Tc1|non-reference|NA|CB4851|telocate|rp|171	-
II	6172771	6172772	Tc1|non-reference|NA|CB4851|telocate|rp|172	-
II	6431329	6431330	Tc5|non-reference|NA|CB4851|telocate|rp|173	NA
II	6571222	6572833	Tc1|reference|NA|CB4851|telocate|rp|174	-
II	6795065	6798259	Tc5|reference|NA|CB4851|telocate|rp|175	+
II	7078954	7081291	Tc3|reference|NA|CB4851|telocate|rp|176	+
II	7203978	7203979	Tc1|non-reference|NA|CB4851|telocate|rp|177	-
II	7205770	7205771	Tc1|non-reference|NA|CB4851|telocate|rp|178	+
II	7391542	7391543	Tc1|non-reference|NA|CB4851|telocate|rp|179	+
II	7397133	7397134	Tc5|non-reference|NA|CB4851|telocate|rp|180	NA
II	7504743	7504744	Tc3|non-reference|NA|CB4851|telocate|rp|181	+
II	7516673	7518284	Tc1|reference|NA|CB4851|telocate|rp|182	-
II	7592683	7592684	Tc1|non-reference|NA|CB4851|telocate|rp|183	-
II	7922551	7924154	Tc6|reference|NA|CB4851|telocate|rp|184	+
II	8500551	8500552	Tc1|non-reference|NA|CB4851|telocate|rp|185	NA
II	8725169	8725170	Tc5|non-reference|NA|CB4851|telocate|rp|186	NA
II	8728358	8728359	Tc5|non-reference|NA|CB4851|telocate|rp|187	NA
II	9005206	9005207	Tc5|non-reference|NA|CB4851|telocate|rp|188	NA
II	9070714	9070715	Tc5|non-reference|NA|CB4851|telocate|rp|189	NA
II	9136998	9136999	Tc1|non-reference|NA|CB4851|telocate|rp|190	-
II	9575162	9575163	Tc1|non-reference|NA|CB4851|telocate|rp|191	-
II	9665509	9665510	Tc1|non-reference|NA|CB4851|telocate|rp|192	-
II	10004240	10004241	Tc1|non-reference|NA|CB4851|telocate|rp|193	NA
II	10287285	10287286	Tc5|non-reference|NA|CB4851|telocate|rp|194	+
II	10334694	10334695	Tc1|non-reference|NA|CB4851|telocate|rp|195	NA
II	10504893	10504894	Tc5|non-reference|NA|CB4851|telocate|rp|196	NA
II	10523884	10523885	Tc1|non-reference|NA|CB4851|telocate|rp|197	-
II	10631783	10631784	Tc1|non-reference|NA|CB4851|telocate|rp|198	-
II	10682575	10682576	Tc1|non-reference|NA|CB4851|telocate|rp|199	+
II	10740376	10740377	Tc5|non-reference|NA|CB4851|telocate|rp|200	NA
II	10904482	10905728	MARINER2|reference|NA|CB4851|telocate|rp|201	+
II	11101576	11101577	Tc5|non-reference|NA|CB4851|telocate|rp|202	NA
II	11230562	11231807	MARINER2|reference|NA|CB4851|telocate|rp|203	+
II	11232446	11232447	MARINER2|non-reference|NA|CB4851|telocate|rp|204	+
II	11441411	11441412	Tc4v|non-reference|NA|CB4851|telocate|rp|205	-
II	11836663	11836664	Tc2|non-reference|NA|CB4851|telocate|rp|206	-
II	12086953	12086954	Tc5|non-reference|NA|CB4851|telocate|rp|207	NA
II	12249487	12250742	MARINER3|reference|NA|CB4851|telocate|rp|208	-
II	12564602	12564603	Tc1|non-reference|NA|CB4851|telocate|rp|209	-
II	12750811	12752422	Tc1|reference|NA|CB4851|telocate|rp|210	+
II	12993613	12993614	Tc1|non-reference|NA|CB4851|telocate|rp|211	-
II	13072307	13072308	Tc1|non-reference|NA|CB4851|telocate|rp|212	NA
II	13292177	13292178	Tc1|non-reference|NA|CB4851|telocate|rp|213	NA
II	13307612	13309171	Tc1|reference|NA|CB4851|telocate|rp|214	+
II	13625437	13625438	Tc1|non-reference|NA|CB4851|telocate|rp|215	NA
II	13985641	13985642	Tc1|non-reference|NA|CB4851|telocate|rp|216	-
II	14016386	14016387	Tc1|non-reference|NA|CB4851|telocate|rp|217	NA
II	14338081	14338082	Tc1|non-reference|NA|CB4851|telocate|rp|218	-
II	14977755	14979012	MARINER3|reference|NA|CB4851|telocate|rp|219	-
II	15265646	15265647	Tc1|non-reference|NA|CB4851|telocate|rp|220	-
III	233679	233680	Tc5|non-reference|NA|CB4851|telocate|rp|221	-
III	394297	394298	Tc1|non-reference|NA|CB4851|telocate|rp|222	-
III	431349	431350	Tc1|non-reference|NA|CB4851|telocate|rp|223	+
III	503020	504278	MARINER3|reference|NA|CB4851|telocate|rp|224	+
III	612050	612051	Tc1|non-reference|NA|CB4851|telocate|rp|225	+
III	705598	705599	Tc1|non-reference|NA|CB4851|telocate|rp|226	-
III	941566	941567	Tc1|non-reference|NA|CB4851|telocate|rp|227	-
III	941830	943059	MARINER4|reference|NA|CB4851|telocate|rp|228	-
III	1121994	1121995	Tc2|non-reference|NA|CB4851|telocate|rp|229	-
III	1122893	1124136	MARINER2|reference|NA|CB4851|telocate|rp|230	-
III	1443152	1443153	Tc1|non-reference|NA|CB4851|telocate|rp|231	-
III	1579373	1580222	Tc6|reference|NA|CB4851|telocate|rp|232	-
III	2055540	2056711	MARINER3|reference|NA|CB4851|telocate|rp|233	-
III	2077992	2077993	Tc1|non-reference|NA|CB4851|telocate|rp|234	-
III	2079924	2079925	Tc1|non-reference|NA|CB4851|telocate|rp|235	+
III	2081760	2081761	Tc1|non-reference|NA|CB4851|telocate|rp|236	NA
III	2906686	2906687	Tc1|non-reference|NA|CB4851|telocate|rp|237	NA
III	2917990	2917991	Tc1|non-reference|NA|CB4851|telocate|rp|238	NA
III	3543889	3545147	MARINER3|reference|NA|CB4851|telocate|rp|239	+
III	3674194	3674195	Tc1|non-reference|NA|CB4851|telocate|rp|240	NA
III	3940533	3940534	Tc1|non-reference|NA|CB4851|telocate|rp|241	-
III	4082299	4082300	Tc1|non-reference|NA|CB4851|telocate|rp|242	NA
III	4395224	4395225	Tc1|non-reference|NA|CB4851|telocate|rp|243	NA
III	4413055	4413056	Tc1|non-reference|NA|CB4851|telocate|rp|244	+
III	4825569	4825570	Tc1|non-reference|NA|CB4851|telocate|rp|245	NA
III	4838264	4838265	Tc1|non-reference|NA|CB4851|telocate|rp|246	NA
III	4844994	4844995	Tc1|non-reference|NA|CB4851|telocate|rp|247	-
III	5057335	5057336	Tc1|non-reference|NA|CB4851|telocate|rp|248	NA
III	5098171	5098767	MARINER5|reference|NA|CB4851|telocate|rp|249	+
III	5459465	5461071	Tc6|reference|NA|CB4851|telocate|rp|250	-
III	5788220	5789812	Tc6|reference|NA|CB4851|telocate|rp|251	-
III	6239577	6239578	Tc1|non-reference|NA|CB4851|telocate|rp|252	+
III	6575790	6577036	MARINER2|reference|NA|CB4851|telocate|rp|253	+
III	6601421	6601422	Tc1|non-reference|NA|CB4851|telocate|rp|254	-
III	6639912	6639913	Tc2|non-reference|NA|CB4851|telocate|rp|255	NA
III	6796275	6796276	Tc1|non-reference|NA|CB4851|telocate|rp|256	NA
III	7010760	7010761	Tc1|non-reference|NA|CB4851|telocate|rp|257	NA
III	7079727	7079728	Tc1|non-reference|NA|CB4851|telocate|rp|258	NA
III	7477244	7478496	MARINER5|reference|NA|CB4851|telocate|rp|259	+
III	7535394	7535395	Tc1|non-reference|NA|CB4851|telocate|rp|260	-
III	7599852	7599853	Tc1|non-reference|NA|CB4851|telocate|rp|261	NA
III	7753872	7753873	Tc1|non-reference|NA|CB4851|telocate|rp|262	NA
III	7878203	7878204	Tc1|non-reference|NA|CB4851|telocate|rp|263	-
III	7887845	7887846	Tc1|non-reference|NA|CB4851|telocate|rp|264	NA
III	8203936	8204778	MARINER3|reference|NA|CB4851|telocate|rp|265	-
III	8297126	8297127	Tc1|non-reference|NA|CB4851|telocate|rp|266	NA
III	8457666	8457667	Tc2|non-reference|NA|CB4851|telocate|rp|267	-
III	8694363	8696699	Tc3|reference|NA|CB4851|telocate|rp|268	+
III	8735294	8736553	MARINER3|reference|NA|CB4851|telocate|rp|269	-
III	8961462	8961463	Tc1|non-reference|NA|CB4851|telocate|rp|270	NA
III	9136119	9136120	Tc1|non-reference|NA|CB4851|telocate|rp|271	-
III	9276539	9276540	Tc1|non-reference|NA|CB4851|telocate|rp|272	-
III	9608829	9608830	Tc1|non-reference|NA|CB4851|telocate|rp|273	-
III	9725935	9725936	Tc1|non-reference|NA|CB4851|telocate|rp|274	-
III	9898581	9898582	Tc1|non-reference|NA|CB4851|telocate|rp|275	+
III	10046141	10046142	Tc1|non-reference|NA|CB4851|telocate|rp|276	NA
III	10048201	10048202	Tc1|non-reference|NA|CB4851|telocate|rp|277	NA
III	10688880	10688881	Tc1|non-reference|NA|CB4851|telocate|rp|278	NA
III	10828738	10828739	Tc1|non-reference|NA|CB4851|telocate|rp|279	NA
III	10958328	10958329	Tc1|non-reference|NA|CB4851|telocate|rp|280	-
III	11312511	11312512	Tc1|non-reference|NA|CB4851|telocate|rp|281	NA
III	11344982	11344983	Tc1|non-reference|NA|CB4851|telocate|rp|282	NA
III	11442410	11442411	Tc1|non-reference|NA|CB4851|telocate|rp|283	NA
III	11593691	11593692	Tc1|non-reference|NA|CB4851|telocate|rp|284	-
III	11598413	11598414	Tc1|non-reference|NA|CB4851|telocate|rp|285	NA
III	11600816	11600817	Tc1|non-reference|NA|CB4851|telocate|rp|286	+
III	11605280	11607617	Tc3|reference|NA|CB4851|telocate|rp|287	+
III	11706024	11706025	Tc1|non-reference|NA|CB4851|telocate|rp|288	NA
III	11827035	11827036	Tc1|non-reference|NA|CB4851|telocate|rp|289	+
III	12518405	12519651	MARINER2|reference|NA|CB4851|telocate|rp|290	-
III	12538531	12538532	Tc1|non-reference|NA|CB4851|telocate|rp|291	NA
III	12862782	12862783	Tc1|non-reference|NA|CB4851|telocate|rp|292	NA
III	12865165	12866776	Tc1|reference|NA|CB4851|telocate|rp|293	-
III	13025583	13025584	Tc1|non-reference|NA|CB4851|telocate|rp|294	NA
III	13248526	13248527	Tc1|non-reference|NA|CB4851|telocate|rp|295	-
III	13479736	13479737	Tc1|non-reference|NA|CB4851|telocate|rp|296	NA
III	13545016	13545017	Tc1|non-reference|NA|CB4851|telocate|rp|297	NA
III	13588576	13588577	Tc1|non-reference|NA|CB4851|telocate|rp|298	-
III	13590652	13590653	Tc1|non-reference|NA|CB4851|telocate|rp|299	-
III	13627838	13627839	Tc1|non-reference|NA|CB4851|telocate|rp|300	NA
III	13659825	13659826	Tc1|non-reference|NA|CB4851|telocate|rp|301	NA
III	13752521	13752522	Tc1|non-reference|NA|CB4851|telocate|rp|302	-
III	13775399	13777022	Tc6|reference|NA|CB4851|telocate|rp|303	+
III	13782660	13782661	Tc6|non-reference|NA|CB4851|telocate|rp|304	+
IV	104661	104662	Tc1|non-reference|NA|CB4851|telocate|rp|305	-
IV	300304	300305	Tc1|non-reference|NA|CB4851|telocate|rp|306	NA
IV	344457	344458	Tc1|non-reference|NA|CB4851|telocate|rp|307	NA
IV	413122	413123	Tc1|non-reference|NA|CB4851|telocate|rp|308	NA
IV	430144	430145	Tc1|non-reference|NA|CB4851|telocate|rp|309	NA
IV	513824	513825	Tc1|non-reference|NA|CB4851|telocate|rp|310	-
IV	609719	609720	Tc6|non-reference|NA|CB4851|telocate|rp|311	+
IV	644796	644797	Tc1|non-reference|NA|CB4851|telocate|rp|312	-
IV	661554	661555	Tc1|non-reference|NA|CB4851|telocate|rp|313	-
IV	1119432	1119433	Tc1|non-reference|NA|CB4851|telocate|rp|314	-
IV	1123358	1123359	Tc2|non-reference|NA|CB4851|telocate|rp|315	+
IV	1226023	1226024	Tc1|non-reference|NA|CB4851|telocate|rp|316	+
IV	1250492	1250493	Tc1|non-reference|NA|CB4851|telocate|rp|317	NA
IV	1387364	1387365	Tc1|non-reference|NA|CB4851|telocate|rp|318	+
IV	1724396	1724397	Tc5|non-reference|NA|CB4851|telocate|rp|319	NA
IV	1770550	1771805	MARINER3|reference|NA|CB4851|telocate|rp|320	+
IV	1844887	1844888	Tc5|non-reference|NA|CB4851|telocate|rp|321	NA
IV	2180234	2180235	Tc5|non-reference|NA|CB4851|telocate|rp|322	NA
IV	2880946	2880947	Tc1|non-reference|NA|CB4851|telocate|rp|323	-
IV	2925456	2925457	Tc2|non-reference|NA|CB4851|telocate|rp|324	-
IV	3197286	3197287	Tc1|non-reference|NA|CB4851|telocate|rp|325	+
IV	3324508	3324509	Tc2|non-reference|NA|CB4851|telocate|rp|326	-
IV	3461957	3462930	MARINER5|reference|NA|CB4851|telocate|rp|327	+
IV	3480043	3480044	Tc1|non-reference|NA|CB4851|telocate|rp|328	NA
IV	3485299	3485300	Tc1|non-reference|NA|CB4851|telocate|rp|329	NA
IV	3887808	3887809	Tc1|non-reference|NA|CB4851|telocate|rp|330	NA
IV	3918787	3918788	Tc1|non-reference|NA|CB4851|telocate|rp|331	NA
IV	4119507	4119508	Tc1|non-reference|NA|CB4851|telocate|rp|332	NA
IV	4198580	4198581	MARINER2|non-reference|NA|CB4851|telocate|rp|333	+
IV	4304519	4305583	MARINER3|reference|NA|CB4851|telocate|rp|334	-
IV	4500417	4502014	Tc6|reference|NA|CB4851|telocate|rp|335	+
IV	4534688	4534689	Tc1|non-reference|NA|CB4851|telocate|rp|336	NA
IV	4721994	4721995	Tc1|non-reference|NA|CB4851|telocate|rp|337	-
IV	4837653	4837654	Tc1|non-reference|NA|CB4851|telocate|rp|338	-
IV	4918729	4918730	Tc1|non-reference|NA|CB4851|telocate|rp|339	NA
IV	5064785	5064786	Tc1|non-reference|NA|CB4851|telocate|rp|340	-
IV	5114725	5114726	Tc1|non-reference|NA|CB4851|telocate|rp|341	NA
IV	5259990	5259991	Tc1|non-reference|NA|CB4851|telocate|rp|342	-
IV	5436987	5436988	Tc1|non-reference|NA|CB4851|telocate|rp|343	-
IV	5612501	5612502	Tc1|non-reference|NA|CB4851|telocate|rp|344	-
IV	5752897	5752898	Tc1|non-reference|NA|CB4851|telocate|rp|345	-
IV	5782612	5782613	MARINER2|non-reference|NA|CB4851|telocate|rp|346	NA
IV	5962707	5962708	Tc3|non-reference|NA|CB4851|telocate|rp|347	NA
IV	6019684	6019685	Tc1|non-reference|NA|CB4851|telocate|rp|348	NA
IV	6139938	6139939	Tc1|non-reference|NA|CB4851|telocate|rp|349	NA
IV	6141337	6142604	MARINER3|reference|NA|CB4851|telocate|rp|350	-
IV	6223850	6223851	Tc1|non-reference|NA|CB4851|telocate|rp|351	NA
IV	6387885	6387886	Tc1|non-reference|NA|CB4851|telocate|rp|352	-
IV	6392268	6392269	Tc1|non-reference|NA|CB4851|telocate|rp|353	+
IV	6514458	6514459	Tc1|non-reference|NA|CB4851|telocate|rp|354	NA
IV	6660250	6660251	Tc1|non-reference|NA|CB4851|telocate|rp|355	NA
IV	6666741	6666742	Tc2|non-reference|NA|CB4851|telocate|rp|356	-
IV	6668844	6668845	Tc1|non-reference|NA|CB4851|telocate|rp|357	-
IV	6671023	6671024	Tc1|non-reference|NA|CB4851|telocate|rp|358	+
IV	6674687	6674688	Tc1|non-reference|NA|CB4851|telocate|rp|359	-
IV	6683172	6683173	Tc1|non-reference|NA|CB4851|telocate|rp|360	NA
IV	6687000	6687001	Tc1|non-reference|NA|CB4851|telocate|rp|361	NA
IV	6690830	6690831	Tc1|non-reference|NA|CB4851|telocate|rp|362	-
IV	6710775	6710776	Tc1|non-reference|NA|CB4851|telocate|rp|363	-
IV	6717294	6717295	Tc1|non-reference|NA|CB4851|telocate|rp|364	NA
IV	6724217	6724218	Tc1|non-reference|NA|CB4851|telocate|rp|365	+
IV	6730365	6730366	Tc1|non-reference|NA|CB4851|telocate|rp|366	+
IV	6817836	6817837	Tc1|non-reference|NA|CB4851|telocate|rp|367	-
IV	6836815	6836816	Tc1|non-reference|NA|CB4851|telocate|rp|368	NA
IV	6865586	6866839	MARINER3|reference|NA|CB4851|telocate|rp|369	-
IV	6925392	6925393	Tc1|non-reference|NA|CB4851|telocate|rp|370	NA
IV	6947377	6947378	Tc1|non-reference|NA|CB4851|telocate|rp|371	-
IV	6996506	6996507	Tc1|non-reference|NA|CB4851|telocate|rp|372	+
IV	7050671	7050672	Tc1|non-reference|NA|CB4851|telocate|rp|373	NA
IV	7351716	7351717	Tc1|non-reference|NA|CB4851|telocate|rp|374	-
IV	7393442	7393443	Tc1|non-reference|NA|CB4851|telocate|rp|375	-
IV	7454984	7454985	Tc1|non-reference|NA|CB4851|telocate|rp|376	NA
IV	7499422	7499423	Tc1|non-reference|NA|CB4851|telocate|rp|377	-
IV	7722391	7722392	Tc1|non-reference|NA|CB4851|telocate|rp|378	+
IV	7803542	7804382	Tc6|reference|NA|CB4851|telocate|rp|379	-
IV	8145517	8145518	Tc1|non-reference|NA|CB4851|telocate|rp|380	NA
IV	8336077	8336078	Tc1|non-reference|NA|CB4851|telocate|rp|381	NA
IV	8356751	8356752	Tc2|non-reference|NA|CB4851|telocate|rp|382	+
IV	8400636	8403829	Tc5|reference|NA|CB4851|telocate|rp|383	-
IV	8423560	8423561	Tc1|non-reference|NA|CB4851|telocate|rp|384	NA
IV	8572677	8572678	Tc1|non-reference|NA|CB4851|telocate|rp|385	-
IV	8572922	8572923	Tc2|non-reference|NA|CB4851|telocate|rp|386	-
IV	8574554	8574555	Tc1|non-reference|NA|CB4851|telocate|rp|387	-
IV	8576117	8576118	Tc2|non-reference|NA|CB4851|telocate|rp|388	+
IV	8576574	8576575	Tc1|non-reference|NA|CB4851|telocate|rp|389	-
IV	8578442	8578443	Tc1|non-reference|NA|CB4851|telocate|rp|390	-
IV	8580292	8580293	Tc2|non-reference|NA|CB4851|telocate|rp|391	+
IV	8580320	8580321	Tc1|non-reference|NA|CB4851|telocate|rp|392	NA
IV	8972191	8972192	Tc1|non-reference|NA|CB4851|telocate|rp|393	-
IV	9347434	9348650	MARINER5|reference|NA|CB4851|telocate|rp|394	+
IV	9411906	9411907	Tc1|non-reference|NA|CB4851|telocate|rp|395	-
IV	9449919	9449920	Tc1|non-reference|NA|CB4851|telocate|rp|396	NA
IV	9483530	9483531	Tc1|non-reference|NA|CB4851|telocate|rp|397	+
IV	9537949	9537950	Tc6|non-reference|NA|CB4851|telocate|rp|398	+
IV	9620309	9621568	MARINER3|reference|NA|CB4851|telocate|rp|399	-
IV	9698063	9698064	Tc1|non-reference|NA|CB4851|telocate|rp|400	NA
IV	9748776	9748777	Tc1|non-reference|NA|CB4851|telocate|rp|401	NA
IV	9750024	9751278	MARINER3|reference|NA|CB4851|telocate|rp|402	-
IV	9808197	9809358	MARINER3|reference|NA|CB4851|telocate|rp|403	+
IV	9809368	9809369	Tc1|non-reference|NA|CB4851|telocate|rp|404	NA
IV	9895813	9895814	Tc1|non-reference|NA|CB4851|telocate|rp|405	NA
IV	9912577	9912578	Tc1|non-reference|NA|CB4851|telocate|rp|406	+
IV	9916215	9916216	Tc1|non-reference|NA|CB4851|telocate|rp|407	-
IV	10116696	10116697	Tc2|non-reference|NA|CB4851|telocate|rp|408	+
IV	10248476	10248477	Tc1|non-reference|NA|CB4851|telocate|rp|409	-
IV	10299483	10299484	Tc1|non-reference|NA|CB4851|telocate|rp|410	+
IV	10331898	10331899	Tc1|non-reference|NA|CB4851|telocate|rp|411	NA
IV	10467914	10467915	Tc1|non-reference|NA|CB4851|telocate|rp|412	-
IV	10549684	10551127	Tc5|reference|NA|CB4851|telocate|rp|413	+
IV	10629471	10629472	Tc1|non-reference|NA|CB4851|telocate|rp|414	-
IV	10846008	10846009	Tc1|non-reference|NA|CB4851|telocate|rp|415	NA
IV	10900463	10900464	Tc1|non-reference|NA|CB4851|telocate|rp|416	NA
IV	10981007	10981008	Tc2|non-reference|NA|CB4851|telocate|rp|417	-
IV	11047555	11047556	Tc1|non-reference|NA|CB4851|telocate|rp|418	NA
IV	11071344	11071345	Tc1|non-reference|NA|CB4851|telocate|rp|419	-
IV	11189191	11189192	MARINER2|non-reference|NA|CB4851|telocate|rp|420	-
IV	11195743	11195744	Tc5|non-reference|NA|CB4851|telocate|rp|421	-
IV	11292787	11292788	Tc1|non-reference|NA|CB4851|telocate|rp|422	-
IV	11387188	11387189	Tc1|non-reference|NA|CB4851|telocate|rp|423	+
IV	11446453	11446454	Tc1|non-reference|NA|CB4851|telocate|rp|424	NA
IV	11710698	11710699	Tc1|non-reference|NA|CB4851|telocate|rp|425	NA
IV	11756000	11756001	Tc1|non-reference|NA|CB4851|telocate|rp|426	-
IV	11808683	11808684	Tc1|non-reference|NA|CB4851|telocate|rp|427	NA
IV	11869461	11870707	MARINER2|reference|NA|CB4851|telocate|rp|428	+
IV	11874002	11874003	Tc1|non-reference|NA|CB4851|telocate|rp|429	NA
IV	11915096	11915097	Tc1|non-reference|NA|CB4851|telocate|rp|430	+
IV	12179372	12179373	Tc1|non-reference|NA|CB4851|telocate|rp|431	-
IV	12187953	12187954	Tc1|non-reference|NA|CB4851|telocate|rp|432	+
IV	12538164	12538165	Tc1|non-reference|NA|CB4851|telocate|rp|433	-
IV	12561539	12561540	Tc6|non-reference|NA|CB4851|telocate|rp|434	-
IV	12797980	12797981	Tc1|non-reference|NA|CB4851|telocate|rp|435	NA
IV	12875373	12876630	MARINER3|reference|NA|CB4851|telocate|rp|436	-
IV	12883297	12883298	Tc1|non-reference|NA|CB4851|telocate|rp|437	-
IV	12936289	12936290	Tc1|non-reference|NA|CB4851|telocate|rp|438	-
IV	12952089	12952090	Tc1|non-reference|NA|CB4851|telocate|rp|439	NA
IV	13113952	13114972	MARINER2|reference|NA|CB4851|telocate|rp|440	+
IV	13120176	13120177	Tc2|non-reference|NA|CB4851|telocate|rp|441	NA
IV	13293757	13296818	Tc5|reference|NA|CB4851|telocate|rp|442	+
IV	13505847	13505848	MARINER2|non-reference|NA|CB4851|telocate|rp|443	-
IV	13506775	13506776	Tc2|non-reference|NA|CB4851|telocate|rp|444	+
IV	13543746	13543747	Tc1|non-reference|NA|CB4851|telocate|rp|445	+
IV	13610670	13610671	Tc1|non-reference|NA|CB4851|telocate|rp|446	-
IV	13651937	13651938	Tc1|non-reference|NA|CB4851|telocate|rp|447	NA
IV	13661445	13661446	Tc1|non-reference|NA|CB4851|telocate|rp|448	+
IV	13663350	13663351	Tc1|non-reference|NA|CB4851|telocate|rp|449	NA
IV	13802469	13803688	MARINER3|reference|NA|CB4851|telocate|rp|450	+
IV	13817915	13817916	Tc1|non-reference|NA|CB4851|telocate|rp|451	+
IV	13915512	13916758	MARINER2|reference|NA|CB4851|telocate|rp|452	-
IV	13935467	13935468	Tc2|non-reference|NA|CB4851|telocate|rp|453	-
IV	13966232	13967490	MARINER3|reference|NA|CB4851|telocate|rp|454	-
IV	14044928	14044929	MARINER2|non-reference|NA|CB4851|telocate|rp|455	+
IV	14174636	14174637	Tc1|non-reference|NA|CB4851|telocate|rp|456	NA
IV	14310839	14310840	MARINER2|non-reference|NA|CB4851|telocate|rp|457	NA
IV	14395476	14395477	Tc1|non-reference|NA|CB4851|telocate|rp|458	+
IV	14707702	14707703	Tc1|non-reference|NA|CB4851|telocate|rp|459	NA
IV	14870348	14870349	Tc1|non-reference|NA|CB4851|telocate|rp|460	NA
IV	14902391	14902392	Tc1|non-reference|NA|CB4851|telocate|rp|461	NA
IV	15137487	15137488	Tc1|non-reference|NA|CB4851|telocate|rp|462	NA
IV	15484098	15485709	Tc1|reference|NA|CB4851|telocate|rp|463	-
IV	15598926	15598927	Tc1|non-reference|NA|CB4851|telocate|rp|464	-
IV	15724034	15724035	MARINER2|non-reference|NA|CB4851|telocate|rp|465	NA
IV	15751797	15751798	MARINER2|non-reference|NA|CB4851|telocate|rp|466	NA
IV	15758859	15758860	Tc6|non-reference|NA|CB4851|telocate|rp|467	NA
IV	15767571	15767572	Tc6|non-reference|NA|CB4851|telocate|rp|468	+
IV	15948608	15948609	Tc5|non-reference|NA|CB4851|telocate|rp|469	+
IV	16033541	16033542	Tc3|non-reference|NA|CB4851|telocate|rp|470	NA
IV	16087877	16087878	MARINER2|non-reference|NA|CB4851|telocate|rp|471	NA
IV	16122271	16122272	Tc1|non-reference|NA|CB4851|telocate|rp|472	-
IV	16152859	16152860	Tc3|non-reference|NA|CB4851|telocate|rp|473	+
IV	16321245	16321246	MARINER2|non-reference|NA|CB4851|telocate|rp|474	-
IV	16531451	16531452	MARINER2|non-reference|NA|CB4851|telocate|rp|475	-
IV	16549170	16549171	MARINER2|non-reference|NA|CB4851|telocate|rp|476	NA
IV	16888533	16888534	Tc1|non-reference|NA|CB4851|telocate|rp|477	+
IV	17041309	17041310	MARINER2|non-reference|NA|CB4851|telocate|rp|478	-
IV	17138514	17138515	MARINER5|non-reference|NA|CB4851|telocate|rp|479	+
IV	17177848	17179100	MARINER3|reference|NA|CB4851|telocate|rp|480	+
IV	17210539	17210540	Tc1|non-reference|NA|CB4851|telocate|rp|481	+
IV	17272395	17272396	Tc1|non-reference|NA|CB4851|telocate|rp|482	+
IV	17360464	17360465	Tc1|non-reference|NA|CB4851|telocate|rp|483	-
IV	17406349	17406350	Tc1|non-reference|NA|CB4851|telocate|rp|484	NA
IV	17412243	17412244	Tc1|non-reference|NA|CB4851|telocate|rp|485	-
V	263037	263038	Tc1|non-reference|NA|CB4851|telocate|rp|486	-
V	286610	286611	Tc1|non-reference|NA|CB4851|telocate|rp|487	NA
V	293756	293757	Tc1|non-reference|NA|CB4851|telocate|rp|488	NA
V	436746	436747	Tc1|non-reference|NA|CB4851|telocate|rp|489	NA
V	544987	544988	Tc1|non-reference|NA|CB4851|telocate|rp|490	-
V	580089	580090	Tc1|non-reference|NA|CB4851|telocate|rp|491	-
V	669431	670283	MARINER5|reference|NA|CB4851|telocate|rp|492	+
V	704807	704808	Tc3|non-reference|NA|CB4851|telocate|rp|493	+
V	812499	812500	Tc2|non-reference|NA|CB4851|telocate|rp|494	-
V	873957	873958	Tc2|non-reference|NA|CB4851|telocate|rp|495	+
V	926213	927992	MARINER3|reference|NA|CB4851|telocate|rp|496	-
V	1102647	1102648	Tc2|non-reference|NA|CB4851|telocate|rp|497	+
V	1105452	1105453	Tc1|non-reference|NA|CB4851|telocate|rp|498	NA
V	1256735	1256736	Tc3|non-reference|NA|CB4851|telocate|rp|499	+
V	1582324	1582325	Tc5|non-reference|NA|CB4851|telocate|rp|500	NA
V	1814731	1814732	Tc5|non-reference|NA|CB4851|telocate|rp|501	NA
V	2131193	2131194	Tc1|non-reference|NA|CB4851|telocate|rp|502	NA
V	2346634	2347882	MARINER2|reference|NA|CB4851|telocate|rp|503	-
V	2440416	2440417	Tc1|non-reference|NA|CB4851|telocate|rp|504	-
V	2549066	2549067	Tc1|non-reference|NA|CB4851|telocate|rp|505	NA
V	2562874	2564121	MARINER2|reference|NA|CB4851|telocate|rp|506	-
V	2595309	2595310	Tc1|non-reference|NA|CB4851|telocate|rp|507	NA
V	2627226	2629054	Tc2|reference|NA|CB4851|telocate|rp|508	+
V	2633899	2633900	Tc2|non-reference|NA|CB4851|telocate|rp|509	+
V	2848719	2848720	Tc1|non-reference|NA|CB4851|telocate|rp|510	-
V	3048908	3050514	Tc6|reference|NA|CB4851|telocate|rp|511	-
V	3050931	3050932	Tc6|non-reference|NA|CB4851|telocate|rp|512	+
V	3123277	3123278	Tc1|non-reference|NA|CB4851|telocate|rp|513	NA
V	3128030	3128031	Tc1|non-reference|NA|CB4851|telocate|rp|514	NA
V	3187509	3187510	Tc1|non-reference|NA|CB4851|telocate|rp|515	NA
V	3264873	3264874	Tc1|non-reference|NA|CB4851|telocate|rp|516	+
V	3268390	3268391	Tc5|non-reference|NA|CB4851|telocate|rp|517	+
V	3560223	3560224	Tc1|non-reference|NA|CB4851|telocate|rp|518	-
V	3575012	3575013	Tc1|non-reference|NA|CB4851|telocate|rp|519	+
V	3795224	3796470	MARINER2|reference|NA|CB4851|telocate|rp|520	+
V	4045734	4045735	Tc1|non-reference|NA|CB4851|telocate|rp|521	NA
V	4062664	4062665	Tc1|non-reference|NA|CB4851|telocate|rp|522	NA
V	4079530	4079531	Tc1|non-reference|NA|CB4851|telocate|rp|523	NA
V	4264471	4264472	Tc1|non-reference|NA|CB4851|telocate|rp|524	NA
V	4312540	4313786	MARINER2|reference|NA|CB4851|telocate|rp|525	+
V	4433420	4433421	Tc1|non-reference|NA|CB4851|telocate|rp|526	NA
V	4603248	4604504	MARINER3|reference|NA|CB4851|telocate|rp|527	+
V	4736432	4736433	Tc1|non-reference|NA|CB4851|telocate|rp|528	NA
V	4909119	4909120	Tc1|non-reference|NA|CB4851|telocate|rp|529	+
V	5403137	5403138	Tc5|non-reference|NA|CB4851|telocate|rp|530	NA
V	5548782	5550039	MARINER3|reference|NA|CB4851|telocate|rp|531	-
V	6001347	6001348	Tc1|non-reference|NA|CB4851|telocate|rp|532	NA
V	6417738	6422034	Tc9|reference|NA|CB4851|telocate|rp|533	-
V	6658051	6658052	Tc1|non-reference|NA|CB4851|telocate|rp|534	+
V	6659902	6659903	Tc1|non-reference|NA|CB4851|telocate|rp|535	+
V	7056746	7057992	MARINER2|reference|NA|CB4851|telocate|rp|536	+
V	7226495	7226496	Tc5|non-reference|NA|CB4851|telocate|rp|537	NA
V	7250268	7250269	Tc1|non-reference|NA|CB4851|telocate|rp|538	NA
V	7309916	7311342	Tc6|reference|NA|CB4851|telocate|rp|539	+
V	7328101	7328102	Tc5|non-reference|NA|CB4851|telocate|rp|540	NA
V	7448854	7448855	Tc1|non-reference|NA|CB4851|telocate|rp|541	NA
V	7616614	7616615	Tc5|non-reference|NA|CB4851|telocate|rp|542	NA
V	8284443	8284444	Tc1|non-reference|NA|CB4851|telocate|rp|543	-
V	9277017	9278273	MARINER3|reference|NA|CB4851|telocate|rp|544	+
V	9890333	9891244	Tc1|reference|NA|CB4851|telocate|rp|545	+
V	9938601	9938602	Tc1|non-reference|NA|CB4851|telocate|rp|546	-
V	10078644	10079903	MARINER3|reference|NA|CB4851|telocate|rp|547	+
V	10275185	10275186	Tc1|non-reference|NA|CB4851|telocate|rp|548	+
V	10308738	10309981	MARINER5|reference|NA|CB4851|telocate|rp|549	+
V	10494144	10494795	MARINER5|reference|NA|CB4851|telocate|rp|550	+
V	10515003	10515004	Tc5|non-reference|NA|CB4851|telocate|rp|551	NA
V	10536303	10536304	Tc5|non-reference|NA|CB4851|telocate|rp|552	NA
V	10773892	10775128	MARINER2|reference|NA|CB4851|telocate|rp|553	+
V	10985835	10987080	Tc6|reference|NA|CB4851|telocate|rp|554	-
V	11050371	11050372	Tc1|non-reference|NA|CB4851|telocate|rp|555	NA
V	11150575	11150576	Tc5|non-reference|NA|CB4851|telocate|rp|556	NA
V	11153696	11155106	Tc6|reference|NA|CB4851|telocate|rp|557	-
V	11155444	11155445	Tc1|non-reference|NA|CB4851|telocate|rp|558	+
V	11319474	11320721	MARINER2|reference|NA|CB4851|telocate|rp|559	-
V	11324589	11326199	Tc6|reference|NA|CB4851|telocate|rp|560	+
V	11404734	11404735	Tc1|non-reference|NA|CB4851|telocate|rp|561	NA
V	11518816	11519271	Tc6|reference|NA|CB4851|telocate|rp|562	+
V	11590409	11591656	MARINER5|reference|NA|CB4851|telocate|rp|563	+
V	11792322	11792323	Tc1|non-reference|NA|CB4851|telocate|rp|564	-
V	12020502	12020503	Tc1|non-reference|NA|CB4851|telocate|rp|565	NA
V	12217931	12217932	Tc2|non-reference|NA|CB4851|telocate|rp|566	NA
V	12375684	12375685	Tc1|non-reference|NA|CB4851|telocate|rp|567	NA
V	12696169	12696170	Tc5|non-reference|NA|CB4851|telocate|rp|568	NA
V	13063660	13063661	Tc1|non-reference|NA|CB4851|telocate|rp|569	+
V	13870708	13870709	Tc1|non-reference|NA|CB4851|telocate|rp|570	NA
V	14007218	14008078	Tc6|reference|NA|CB4851|telocate|rp|571	+
V	14029329	14030214	MARINER3|reference|NA|CB4851|telocate|rp|572	+
V	14066306	14067421	MARINER5|reference|NA|CB4851|telocate|rp|573	+
V	14622027	14623077	MARINER3|reference|NA|CB4851|telocate|rp|574	-
V	14755600	14755601	Tc1|non-reference|NA|CB4851|telocate|rp|575	NA
V	15022412	15023668	MARINER3|reference|NA|CB4851|telocate|rp|576	+
V	15160408	15160409	Tc1|non-reference|NA|CB4851|telocate|rp|577	NA
V	15737396	15738640	MARINER3|reference|NA|CB4851|telocate|rp|578	-
V	15768286	15768287	Tc5|non-reference|NA|CB4851|telocate|rp|579	+
V	15842591	15843841	MARINER4|reference|NA|CB4851|telocate|rp|580	-
V	15847038	15847039	Tc1|non-reference|NA|CB4851|telocate|rp|581	+
V	15994200	15994201	Tc5|non-reference|NA|CB4851|telocate|rp|582	NA
V	16005680	16005681	Tc5|non-reference|NA|CB4851|telocate|rp|583	NA
V	16047412	16047413	Tc1|non-reference|NA|CB4851|telocate|rp|584	NA
V	16250243	16250244	Tc1|non-reference|NA|CB4851|telocate|rp|585	+
V	16295766	16297012	MARINER2|reference|NA|CB4851|telocate|rp|586	-
V	16380595	16381850	MARINER3|reference|NA|CB4851|telocate|rp|587	-
V	16546483	16546484	Tc2|non-reference|NA|CB4851|telocate|rp|588	+
V	16586572	16586573	Tc1|non-reference|NA|CB4851|telocate|rp|589	NA
V	16864399	16864400	Tc1|non-reference|NA|CB4851|telocate|rp|590	NA
V	17020705	17020706	MARINER4|non-reference|NA|CB4851|telocate|rp|591	NA
V	17095444	17097781	Tc3|reference|NA|CB4851|telocate|rp|592	-
V	17332883	17333733	MARINER5|reference|NA|CB4851|telocate|rp|593	+
V	17519395	17519396	Tc1|non-reference|NA|CB4851|telocate|rp|594	NA
V	17641936	17643909	TURMOIL2|reference|NA|CB4851|telocate|rp|595	+
V	17644177	17644178	Tc5|non-reference|NA|CB4851|telocate|rp|596	NA
V	17805798	17807409	Tc1|reference|NA|CB4851|telocate|rp|597	+
V	17838716	17838717	Tc1|non-reference|NA|CB4851|telocate|rp|598	NA
V	18250038	18250039	MARINER2|non-reference|NA|CB4851|telocate|rp|599	+
V	18403024	18403025	MARINER3|non-reference|NA|CB4851|telocate|rp|600	-
V	18427554	18429891	Tc3|reference|NA|CB4851|telocate|rp|601	+
V	18444117	18444118	Tc1|non-reference|NA|CB4851|telocate|rp|602	+
V	18742628	18743874	MARINER2|reference|NA|CB4851|telocate|rp|603	+
V	18764519	18766703	Tc3|reference|NA|CB4851|telocate|rp|604	+
V	19328016	19328017	Tc1|non-reference|NA|CB4851|telocate|rp|605	-
V	19710455	19710456	Tc1|non-reference|NA|CB4851|telocate|rp|606	NA
V	19834730	19834731	Tc1|non-reference|NA|CB4851|telocate|rp|607	-
V	19966308	19966309	Tc1|non-reference|NA|CB4851|telocate|rp|608	-
V	19966459	19968535	Tc2|reference|NA|CB4851|telocate|rp|609	-
V	19969975	19972050	Tc2|reference|NA|CB4851|telocate|rp|610	+
V	20078546	20079557	MARINER3|reference|NA|CB4851|telocate|rp|611	-
V	20257699	20259690	MARINER3|reference|NA|CB4851|telocate|rp|612	-
V	20290715	20293188	MARINER3|reference|NA|CB4851|telocate|rp|613	+
V	20485601	20485602	Tc2|non-reference|NA|CB4851|telocate|rp|614	-
V	20510007	20513528	Tc4v|reference|NA|CB4851|telocate|rp|615	-
V	20590979	20590980	Tc1|non-reference|NA|CB4851|telocate|rp|616	NA
X	51755	51756	MARINER3|non-reference|NA|CB4851|telocate|rp|617	-
X	53227	54473	MARINER2|reference|NA|CB4851|telocate|rp|618	+
X	74870	74871	Tc1|non-reference|NA|CB4851|telocate|rp|619	+
X	109713	109714	Tc1|non-reference|NA|CB4851|telocate|rp|620	-
X	111612	111613	Tc1|non-reference|NA|CB4851|telocate|rp|621	NA
X	113813	113814	Tc1|non-reference|NA|CB4851|telocate|rp|622	+
X	148269	148270	Tc1|non-reference|NA|CB4851|telocate|rp|623	+
X	339291	340372	MARINER5|reference|NA|CB4851|telocate|rp|624	+
X	363088	364375	MARINER5|reference|NA|CB4851|telocate|rp|625	+
X	446094	446095	Tc1|non-reference|NA|CB4851|telocate|rp|626	+
X	494926	494927	Tc1|non-reference|NA|CB4851|telocate|rp|627	-
X	631397	631398	Tc1|non-reference|NA|CB4851|telocate|rp|628	+
X	859907	859908	Tc1|non-reference|NA|CB4851|telocate|rp|629	NA
X	896274	896275	Tc1|non-reference|NA|CB4851|telocate|rp|630	+
X	969900	969901	Tc1|non-reference|NA|CB4851|telocate|rp|631	+
X	1210648	1210649	Tc1|non-reference|NA|CB4851|telocate|rp|632	NA
X	1227008	1228255	MARINER3|reference|NA|CB4851|telocate|rp|633	-
X	1238308	1238309	Tc1|non-reference|NA|CB4851|telocate|rp|634	NA
X	1720549	1720550	Tc1|non-reference|NA|CB4851|telocate|rp|635	NA
X	1729518	1729519	Tc1|non-reference|NA|CB4851|telocate|rp|636	-
X	1954507	1955503	MARINER3|reference|NA|CB4851|telocate|rp|637	-
X	2008065	2008066	Tc1|non-reference|NA|CB4851|telocate|rp|638	-
X	2009542	2010799	MARINER3|reference|NA|CB4851|telocate|rp|639	-
X	2179019	2179020	Tc1|non-reference|NA|CB4851|telocate|rp|640	-
X	2213062	2213063	Tc1|non-reference|NA|CB4851|telocate|rp|641	NA
X	2214896	2214897	Tc1|non-reference|NA|CB4851|telocate|rp|642	+
X	2236736	2236737	Tc1|non-reference|NA|CB4851|telocate|rp|643	NA
X	2277127	2277128	Tc1|non-reference|NA|CB4851|telocate|rp|644	+
X	2329601	2329602	Tc1|non-reference|NA|CB4851|telocate|rp|645	NA
X	2496869	2496870	Tc1|non-reference|NA|CB4851|telocate|rp|646	NA
X	2578701	2578702	Tc1|non-reference|NA|CB4851|telocate|rp|647	+
X	2665848	2665849	Tc1|non-reference|NA|CB4851|telocate|rp|648	NA
X	2823191	2823192	Tc1|non-reference|NA|CB4851|telocate|rp|649	NA
X	2862352	2862353	Tc1|non-reference|NA|CB4851|telocate|rp|650	NA
X	3044408	3044409	Tc1|non-reference|NA|CB4851|telocate|rp|651	NA
X	3055444	3055445	Tc1|non-reference|NA|CB4851|telocate|rp|652	NA
X	3128780	3130553	Tc3|reference|NA|CB4851|telocate|rp|653	+
X	3229183	3229184	Tc1|non-reference|NA|CB4851|telocate|rp|654	NA
X	3449814	3449815	Tc1|non-reference|NA|CB4851|telocate|rp|655	+
X	3674956	3674957	Tc1|non-reference|NA|CB4851|telocate|rp|656	+
X	3702555	3702556	Tc1|non-reference|NA|CB4851|telocate|rp|657	NA
X	4034122	4034123	Tc1|non-reference|NA|CB4851|telocate|rp|658	-
X	4036179	4036180	Tc1|non-reference|NA|CB4851|telocate|rp|659	-
X	4039217	4039218	Tc1|non-reference|NA|CB4851|telocate|rp|660	NA
X	4041599	4041600	Tc1|non-reference|NA|CB4851|telocate|rp|661	NA
X	4043998	4043999	Tc1|non-reference|NA|CB4851|telocate|rp|662	-
X	4047430	4047431	Tc1|non-reference|NA|CB4851|telocate|rp|663	+
X	4049348	4049349	Tc1|non-reference|NA|CB4851|telocate|rp|664	+
X	4052597	4052598	Tc1|non-reference|NA|CB4851|telocate|rp|665	-
X	4055133	4055134	Tc1|non-reference|NA|CB4851|telocate|rp|666	NA
X	4103416	4103417	Tc1|non-reference|NA|CB4851|telocate|rp|667	NA
X	4234803	4234804	Tc1|non-reference|NA|CB4851|telocate|rp|668	-
X	4237765	4237766	Tc1|non-reference|NA|CB4851|telocate|rp|669	-
X	4279790	4279791	Tc1|non-reference|NA|CB4851|telocate|rp|670	-
X	4289411	4289412	Tc1|non-reference|NA|CB4851|telocate|rp|671	NA
X	4382905	4382906	Tc1|non-reference|NA|CB4851|telocate|rp|672	+
X	4445863	4447471	Tc6|reference|NA|CB4851|telocate|rp|673	-
X	4744560	4744561	Tc1|non-reference|NA|CB4851|telocate|rp|674	+
X	4786312	4786313	Tc1|non-reference|NA|CB4851|telocate|rp|675	-
X	4791372	4791373	Tc1|non-reference|NA|CB4851|telocate|rp|676	+
X	4809895	4809896	Tc1|non-reference|NA|CB4851|telocate|rp|677	-
X	4873343	4873344	Tc1|non-reference|NA|CB4851|telocate|rp|678	NA
X	4875160	4875161	Tc1|non-reference|NA|CB4851|telocate|rp|679	-
X	4896691	4896692	Tc1|non-reference|NA|CB4851|telocate|rp|680	+
X	4951648	4951649	Tc1|non-reference|NA|CB4851|telocate|rp|681	+
X	4968605	4968606	Tc1|non-reference|NA|CB4851|telocate|rp|682	-
X	5056766	5056767	Tc1|non-reference|NA|CB4851|telocate|rp|683	NA
X	5123180	5123181	Tc1|non-reference|NA|CB4851|telocate|rp|684	+
X	5232167	5233415	MARINER2|reference|NA|CB4851|telocate|rp|685	-
X	5281028	5281029	Tc1|non-reference|NA|CB4851|telocate|rp|686	-
X	5284067	5284068	Tc4v|non-reference|NA|CB4851|telocate|rp|687	NA
X	5365208	5365209	Tc1|non-reference|NA|CB4851|telocate|rp|688	NA
X	5373418	5373419	Tc1|non-reference|NA|CB4851|telocate|rp|689	-
X	5405535	5405536	Tc1|non-reference|NA|CB4851|telocate|rp|690	NA
X	5439215	5439216	Tc1|non-reference|NA|CB4851|telocate|rp|691	-
X	5447517	5447518	Tc1|non-reference|NA|CB4851|telocate|rp|692	NA
X	5584865	5584866	Tc1|non-reference|NA|CB4851|telocate|rp|693	NA
X	5757132	5758378	MARINER2|reference|NA|CB4851|telocate|rp|694	+
X	6199196	6199197	Tc1|non-reference|NA|CB4851|telocate|rp|695	NA
X	6249649	6249650	Tc1|non-reference|NA|CB4851|telocate|rp|696	+
X	6255759	6255760	Tc1|non-reference|NA|CB4851|telocate|rp|697	NA
X	6279498	6279499	Tc1|non-reference|NA|CB4851|telocate|rp|698	NA
X	6321396	6321397	Tc1|non-reference|NA|CB4851|telocate|rp|699	NA
X	6352690	6352691	Tc1|non-reference|NA|CB4851|telocate|rp|700	-
X	6416763	6416764	Tc1|non-reference|NA|CB4851|telocate|rp|701	NA
[truncated: 117 more rows]

[truncated: 38 more sheets: CB4851_temp, CB4851_temp2, RW6999_ngs_te_mapper , RW6999_ngs_te_mapper2 , RW6999_popoolationte , RW6999_popoolationte2, RW6999_relocate, RW6999_relocate2, RW6999_retroseq, RW6999_tebreak, RW6999_teflon, RW6999_telocate, RW6999_temp, RW6999_temp2, RW7000_ngs_te_mapper, RW7000_ngs_te_mapper2, RW7000_popoolationte, RW7000_popoolationte2 , RW7000_relocate, RW7000_relocate2 …]
