# Supplementary material for: Bergerac strains of Caenorhabditis elegans revisited: expansion of Tc1 elements imposes a significant genomic and fitness cost
Source: G3 (Bethesda). 2022 Aug 17;12(11):jkac214. doi: 10.1093/g3journal/jkac214 (PMC9635669; doi:10.1093/g3journal/jkac214)
Supplement: jkac214_Supplemental_Table_S10 [file jkac214_supplemental_table_s10.xlsx]

## Sheet: CB4851
Gene Name	RNAi Phenotype Observed	Allele Phenotype Observed	Concise Description	Automated Description
dys-1	aldicarb resistant	aldicarb hypersensitive, body posture wavelength variant, evoked postsynaptic amplitude reduced, exaggerated body bends, hyperactive, hypercontracted, muscle membrane potential variant, transgene subcellular localization variant	The dys-1 gene encodes an ortholog of human DMD, which when mutated leads to Duchenne muscular dystrophy (OMIM:310200).	Is predicted to enable actin binding activity and zinc ion binding activity. Is involved in several processes, including forward locomotion\; muscle cell cellular homeostasis\; and sarcomere organization. Located in striated muscle dense body. Part of dystrobrevin complex. Is expressed in body wall musculature\; head muscle\; pharyngeal muscle cell\; and vulval muscle. Is used to study Duchenne m…
F32B4.10	N.A.	N.A.	N.A.	N.A.
F35E2.11	N.A.	N.A.	N.A.	Is enriched in male based on RNA-seq studies. Is affected by daf-2 and eat-2 based on microarray studies.
vab-10	anchor cell invasion variant, body wall muscle myosin organization defective, body wall muscle sarcomere morphology variant, cell secretion variant, clear, dead eggs laid, distal tip cell migration variant, embryonic lethal, embryonic lethal late emb, endosome biogenesis variant, epidermis muscle detached, exploded through vulva, germ cell morphology variant, gonad development variant, growth rat…	anchor cell invasion variant, antibody staining reduced, antimicrobial gene expression variant, development phenotype, distal tip cell migration variant, early larval lethal, embryonic lethal, gonad arm morphology variant, gonad development variant, growth variant, head bent, head morphology variant, male sterile, male tail development variant, microtubule organization biogenesis variant, morphol…	vab-10 encodes, by alternative splicing, two spectraplakins (VAB-10A and VAB-10B) that are jointly required for mechanical resilience of the epidermis under strain by the contraction of actin microfilaments mechanically linked to fibrous organelles (FOs)\; VAB-10A\/B are, accordingly, required for elongation during embryonic morphogenesis\; VAB-10A has C-terminal plectin repeats while VAB-10B has…	Is predicted to enable actin filament binding activity. Is involved in epidermis morphogenesis. Located in apical plasma membrane\; basal plasma membrane\; and hemidesmosome. Is expressed in several structures, including body wall musculature\; gonad\; intestinal lumen\; nerve ring\; and pharynx. Human ortholog(s) of this gene are implicated in several diseases, including Carvajal syndrome\; auto…
F58D5.8	N.A.	N.A.	N.A.	Is enriched in germ line and in male based on RNA-seq studies. Is affected by several genes including daf-2\; age-1\; and eat-2 based on microarray\; RNA-seq\; and tiling array studies. Is affected by five chemicals including methylmercuric chloride\; Cry5B\; and paraquat based on microarray studies.
oac-26	N.A.	N.A.	N.A.	Is predicted to enable transferase activity, transferring acyl groups other than amino-acyl groups.
F56H6.7	N.A.	N.A.	N.A.	Is affected by several genes including eat-2\; sir-2.1\; and clk-1 based on microarray and RNA-seq studies. Is affected by four chemicals including allantoin\; Sirolimus\; and Psoralens based on RNA-seq and microarray studies. Is predicted to encode a protein with the following domains: STELLO glycosyltransferases and STELLO-like.
pals-6	N.A.	N.A.	N.A.	Is enriched in OLL\; PVD\; dopaminergic neurons\; and intestine based on microarray\; tiling array\; and RNA-seq studies. Is affected by several genes including daf-16\; daf-2\; and glp-1 based on microarray\; tiling array\; and RNA-seq studies. Is affected by twenty-one chemicals including Nitric Oxide\; Tunicamycin\; and D-glucose based on RNA-seq and microarray studies.
Y71A12B.18	N.A.	N.A.	N.A.	Is enriched in AVK\; head mesodermal cell\; and neurons based on RNA-seq and microarray studies. Is affected by several genes including daf-2\; skn-1\; and eat-2 based on microarray and RNA-seq studies. Is affected by seven chemicals including 1-methylnicotinamide\; Zidovudine\; and Psoralens based on RNA-seq and microarray studies.
F49B2.7	N.A.	N.A.	N.A.	Is enriched in neurons based on tiling array and RNA-seq studies. Is affected by several genes including daf-2\; eat-2\; and tph-1 based on RNA-seq and microarray studies. Is affected by six chemicals including Psoralens\; allantoin\; and Sirolimus based on RNA-seq and microarray studies. Is predicted to encode a protein with the following domains: F-box associated and F-box associated domain, ty…
F11C3.1	growth variant	N.A.	N.A.	Is predicted to enable helicase activity.
fbp-1	N.A.	N.A.	fbp-1 encodes fructose 1,6-bisphosphatase, a gluconeogenic enzyme that catalyzes the hydrolysis of fructose 1,6-bisphosphate to fructose 6-phosphate and inorganic phosphate in a reaction that reverses the third enzymatic step of glycolysis\; FBP-1 is orthologous to human FBP1 (OMIM:229700, mutated in FBP deficiency).	Is predicted to enable fructose 1,6-bisphosphate 1-phosphatase activity and metal ion binding activity. Human ortholog(s) of this gene are implicated in fructose-1,6-bisphosphatase deficiency. Is an ortholog of human FBP1 (fructose-bisphosphatase 1) and FBP2 (fructose-bisphosphatase 2).
col-49	transgene expression reduced	N.A.	col-49 encodes a cuticle collagen.	Is predicted to be a structural constituent of cuticle. Is expressed in hyp7 syncytium and seam cell. Human ortholog(s) of this gene are implicated in several diseases, including cystic fibrosis\; lung disease (multiple)\; and nose disease (multiple). Is an ortholog of human SFTPD (surfactant protein D).
tiam-1	N.A.	dendrite development variant, dendritic termini number reduced, neurite development variant	N.A.	Enables guanyl-nucleotide exchange factor activity. Is involved in small GTPase mediated signal transduction. Located in cell periphery and growth cone. Is expressed in gonad and neurons. Is an ortholog of human TIAM2 (TIAM Rac1 associated GEF 2).
D1007.15	N.A.	N.A.	N.A.	Is enriched in ASER\; intestine\; muscle cell\; neurons\; and somatic gonad precursor based on RNA-seq and microarray studies. Is affected by several genes including daf-2\; hsf-1\; and sir-2.1 based on microarray\; RNA-seq\; and tiling array studies. Is affected by five chemicals including Rifampin\; allantoin\; and Sirolimus based on RNA-seq and microarray studies. Is predicted to encode a prot…
linc-156	N.A.	N.A.	N.A.	Is affected by dlc-1 based on RNA-seq studies.
ZK484.11	N.A.	N.A.	N.A.	Is affected by dpy-21 and ints-4 based on RNA-seq studies.
trak-1	transgene expression reduced	N.A.	T27A3.1 encodes, by alternative splicing, five isoforms of an ortholog of human TRAK1, HAP1 and TRAK2 and of Drosophila MILTON\; T27A3.1 is expressed in some chemosensory neurons (ASK, ASI, ADF, and ASE), phasmid neurons (PHB), and CAN neurons\; T27A3.1 is also expressed in pharyngeal muscle, epithelial intestinal cells, seam cells, vulva, distal tip cells and the distal sheath cell pair 1, male …	Is expressed in several structures, including CAN\; amphid neurons\; hermaphrodite somatic gonadal cell\; phasmid sensillum\; and rectum. Human ortholog(s) of this gene are implicated in Huntington's disease and early infantile epileptic encephalopathy. Is predicted to encode a protein with the following domains: HAP1 N-terminal conserved region and HAP1, N-terminal. Is an ortholog of human TRAK1…
ZC581.9	axon fasciculation variant, axon midline crossing variant, cord commissures fail to reach target, ventral cord patterning variant	N.A.	ZC581.9 encodes a serine\/threonine protein kinase related to the vertebrate SCY1-like family of protein kinases\; loss of ZC581.9 activity in an RNAi-hypersensitive strain results in axon guidance defects indicating that ZC581.9 likely plays a role in regulation of axon navigation.	Is predicted to enable ATP binding activity and protein kinase activity. Is an ortholog of human SCYL2 (SCY1 like pseudokinase 2).
ant-1.2	N.A.	N.A.	ant-1.2 encodes an ortholog of the human adenine nucleotide translocase ANT genes, the other ANT genes in C. elegans include ant-1.1, ant-1.3 and ant-1.4\; by homology, ANT-1.2 is predicted to mediate the exchange of ATP generated in the mitochondria for cytosolic ADP\; ANT-1.2 GFP fusion protein is expressed in the seam cells in the larval stage, and in intestine, pharynx and head neurons throug…	Is predicted to enable ATP:ADP antiporter activity. Located in mitochondrion. Is expressed in body wall musculature\; head neurons\; intestine\; pharynx\; and seam cell. Human ortholog(s) of this gene are implicated in several diseases, including intrinsic cardiomyopathy (multiple)\; mitochondrial DNA depletion syndrome (multiple)\; and myopathy (multiple). Is an ortholog of human SLC25A4 (solute…
F32H2.8	N.A.	N.A.	N.A.	Is affected by several genes including daf-16\; daf-12\; and lin-4 based on tiling array\; RNA-seq\; and microarray studies. Is affected by eight chemicals including multi-walled carbon nanotube\; metformin\; and Sirolimus based on RNA-seq and microarray studies. Is predicted to encode a protein with the following domains: Protein of unknown function, DUF273 and Protein of unknown function DUF273.
tat-5	accumulated cell corpses, accumulated germline cell corpses, apoptosis variant, cell cell contacts abnormal early emb, cell cell contacts abnormal in four cell embryo, cell membrane morphology variant, cell membrane organization biogenesis variant, development phenotype, embryonic lethal, embryonic morphology defective early emb, gastrulation variant, germ cell compartment morphology variant, ger…	germline proliferation variant, lethal, locomotion variant, maternal effect lethal emb, mitotic chromosome segregation variant, nuclear position defective early emb, oogenesis variant, protruding vulva, sick, sterile, tail withered, vesicle number variant	tat-5 encodes one of six C. elegans P4-type ATPases and is homologous to S. cerevisiae Neo1p\; TAT-5 functions as an aminophospholipid translocase (flippase) whose activity is required to prevent phosphatidylethanolamine (PE) exposure on the outer plasma membrane and thus negatively regulate formation of extracellular vesicles known as ectosomes or microparticles\; tat-5 loss-of-function mutation…	Is predicted to enable ATP binding activity\; ATPase-coupled intramembrane lipid transporter activity\; and magnesium ion binding activity. Is involved in embryo development and reproduction. Located in cytoplasmic vesicle and plasma membrane. Is expressed widely. Is an ortholog of human ATP9A (ATPase phospholipid transporting 9A (putative)) and ATP9B (ATPase phospholipid transporting 9B (putativ…
F59B10.6	N.A.	N.A.	N.A.	Is enriched in NSM\; coelomocyte\; and pharynx based on tiling array and RNA-seq studies. Is affected by several genes including daf-16\; daf-2\; and daf-12 based on microarray\; tiling array\; and RNA-seq studies. Is affected by eight chemicals including Psoralens\; allantoin\; and Sirolimus based on RNA-seq and microarray studies.
gst-19	cadmium hypersensitive, slow growth	N.A.	N.A.	Is predicted to enable transferase activity. Is an ortholog of human HPGDS (hematopoietic prostaglandin D synthase).
emc-1	development phenotype, levamisole resistant, locomotor coordination variant, pattern of transgene expression variant, receptor mediated endocytosis defective, slow growth, transgene expression increased	N.A.	N.A.	Is enriched in EMS\; germ line\; head mesodermal cell\; and neurons based on RNA-seq and microarray studies. Is affected by several genes including daf-12\; let-7\; and gld-1 based on tiling array\; proteomic\; RNA-seq\; and microarray studies. Is affected by Zidovudine and Sirolimus based on RNA-seq and microarray studies. Is predicted to encode a protein with the following domains: Quinoprotein…
Y51H7BR.4	N.A.	N.A.	N.A.	Is enriched in coelomocyte\; hypodermis\; neurons\; and retrovesicular ganglion based on tiling array\; RNA-seq\; and microarray studies. Is affected by several genes including daf-16\; daf-2\; and let-60 based on microarray\; tiling array\; and RNA-seq studies. Is affected by methylmercury hydroxide and adsorbable organic bromine compound based on RNA-seq and microarray studies. Is predicted to …
bath-33	N.A.	N.A.	N.A.	Is affected by several genes including daf-2\; rrf-3\; and alg-1 based on tiling array\; microarray\; and RNA-seq studies. Is affected by ten chemicals including hydrogen sulfide\; bisphenol A\; and Alovudine based on microarray and RNA-seq studies. Is predicted to encode a protein with the following domains: MATH domain\; BTB\/POZ domain\; BTB\/POZ domain\; MATH\/TRAF domain\; TRAF-like\; and SK…
fbxb-5	N.A.	N.A.	This gene encodes a protein containing an F-box, a motif predicted to mediate protein-protein interactions either with homologs of yeast Skp-1p or with other proteins\; its encoded protein also contains a Pfam-B45 motif of presently unknown function.	Is affected by several genes including eat-2\; let-418\; and drh-3 based on tiling array and RNA-seq studies. Is affected by eight chemicals including Alovudine\; Psoralens\; and allantoin based on RNA-seq and microarray studies. Is predicted to encode a protein with the following domains: F-box associated and F-box associated domain, type 2.
K02F6.4	N.A.	N.A.	N.A.	Is affected by several genes including daf-2\; eat-2\; and pgl-1 based on tiling array\; RNA-seq\; and microarray studies. Is affected by eight chemicals including multi-walled carbon nanotube\; Psoralens\; and allantoin based on RNA-seq and microarray studies. Is predicted to encode a protein with the following domains: Domain of unknown function\; Ankyrin repeat\; BRCT domain\; Ankyrin repeat\;…
lgc-45	N.A.	N.A.	N.A.	Is predicted to enable extracellular ligand-gated ion channel activity and transmembrane signaling receptor activity.
Y8A9A.2	N.A.	N.A.	N.A.	Is expressed in g1P\; g2L\; and g2R. Is predicted to encode a protein with the following domains: Thrombospondin type 1 domain\; Thrombospondin type-1 (TSP1) repeat\; and Thrombospondin type-1 (TSP1) repeat superfamily.
R11F4.1	N.A.	N.A.	The R11F4.1 gene encodes a putative glycerol kinase and is orthologous to human glycerol kinase (GK)\; glycerol kinase catalyses the phosphorylation of glycerol to glycerol-3 phosphate\; in elegans, glycerol kinase is enriched in the dauer stage and is one of several genes involved in energy metabolism that are upregulated, when worms are grown in a nutrient deficient medium.	Is predicted to enable ATP binding activity and glycerol kinase activity. Human ortholog(s) of this gene are implicated in glycerol kinase deficiency. Is an ortholog of human GK (glycerol kinase) and GK2 (glycerol kinase 2).
C25H3.11	cytoplasmic processing body variant, slow growth, sterile progeny, transgene subcellular localization variant	N.A.	N.A.	Is predicted to enable carbohydrate binding activity. Human ortholog(s) of this gene are implicated in autosomal recessive spinocerebellar ataxia 4. Is an ortholog of human VPS13D (vacuolar protein sorting 13 homolog D).
F40H3.3	N.A.	N.A.	N.A.	Is enriched in ASER\; body wall muscle cell\; and hypodermis based on tiling array and RNA-seq studies. Is affected by several genes including daf-16\; daf-2\; and rrf-3 based on microarray and RNA-seq studies. Is affected by eleven chemicals including methylmercury hydroxide\; stavudine\; and Zidovudine based on RNA-seq and microarray studies.
srd-59	dauer lifespan extended	N.A.	N.A.	Is enriched in NSM based on tiling array studies. Is affected by cyc-1\; emr-1\; and clk-1 based on microarray and RNA-seq studies. Is affected by resveratrol\; cadmium\; and fluoranthene based on microarray studies. Is predicted to encode a protein with the following domains: Serpentine type 7TM GPCR chemoreceptor Srd and 7TM GPCR, serpentine receptor class d (Srd).
T16G12.1	embryonic lethal, pronuclear migration defective early emb	N.A.	N.A.	Is predicted to enable aminopeptidase activity\; metallopeptidase activity\; and zinc ion binding activity. Is involved in embryo development\; regulation of meiotic cell cycle process involved in oocyte maturation\; and regulation of oviposition.
T28D6.7	N.A.	N.A.	N.A.	Is predicted to enable lipid binding activity. Is an ortholog of human STARD10 (StAR related lipid transfer domain containing 10).
Y76A2B.4	N.A.	N.A.	N.A.	Is enriched in germ line\; germline precursor cell\; and intestine based on tiling array\; RNA-seq\; and microarray studies. Is affected by several genes including daf-16\; daf-12\; and hsf-1 based on microarray\; tiling array\; and RNA-seq studies. Is affected by seven chemicals including rotenone\; stavudine\; and Zidovudine based on RNA-seq and microarray studies.
unc-79	dauer lifespan extended, mitochondria morphology variant, organism development variant	amplitude of sinusoidal movement variant, backward locomotion variant, backward point velocity decreased, body posture amplitude decreased, body posture wavelength increased, coiling frequency variant, diethyl ether hypersensitive, ethanol resistant, fainter, fat, forward locomotion decreased, forward point velocity decreased, frequency of body bend variant, halothane hypersensitive, head bend an…	unc-79 encodes a novel, conserved protein\; unc-79 functions in a pathway with unc-77 and nca-2, which encode alpha-1 subunits of voltage-insensitive cation leak channels, to regulate locomotion and the response to specific volatile anesthetics\; unc-79 exerts its effects on these processes, at least in part, by regulating the levels of UNC-77 and NCA-2 proteins\; an unc-79::gfp reporter is expre…	Is involved in several processes, including response to anesthetic\; response to ethanol\; and response to toluene. Located in axon. Is expressed in head neurons\; nerve ring\; tail neurons\; and ventral cord neurons. Is used to study alcohol use disorder. Is an ortholog of human UNC79 (unc-79 homolog, NALCN channel complex subunit).
R07E5.4	N.A.	N.A.	N.A.	Is enriched in ASER\; Z1\; Z4\; germline precursor cell\; and intestine based on Chronogram\; tiling array\; and RNA-seq studies. Is affected by several genes including daf-16\; daf-2\; and glp-1 based on microarray\; tiling array\; and RNA-seq studies. Is affected by eighteen chemicals including Ethanol\; sodium arsenite\; and indole based on RNA-seq and microarray studies. Is predicted to encod…
fkh-5	organism development variant	N.A.	fkh-5 encodes a member of the forkhead domain transcription factor family\; triply mutant animals with reduced activity of fkh-3, fkh-4, and fkh-5 show reduced expression of 21U-RNA transcripts\; in vitro, FKH-5 binds a consensus regulatory element found upstream of 21U-RNAs.	Enables RNA polymerase II transcription regulatory region sequence-specific DNA binding activity. Is expressed in head neurons.
C45G9.10	organism development variant, slow growth	N.A.	N.A.	Is enriched in germ line\; male-specific anatomical entity\; and in male based on proteomic\; RNA-seq\; and microarray studies. Is affected by several genes including eat-2\; sek-1\; and alg-1 based on RNA-seq and microarray studies. Is affected by nine chemicals including Alovudine\; stavudine\; and Zidovudine based on RNA-seq and microarray studies.
R05H11.1	fat content reduced	N.A.	This gene encodes a protein containing an F-box, a motif predicted to mediate protein-protein interactions either with homologs of yeast Skp-1p or with other proteins.	Is enriched in coelomocyte\; germ line\; and intestine based on tiling array and RNA-seq studies. Is affected by several genes including daf-2\; daf-12\; and eat-2 based on microarray\; tiling array\; and RNA-seq studies. Is affected by five chemicals including D-glucose\; Alovudine\; and Zidovudine based on RNA-seq and microarray studies. Is predicted to encode a protein with the following domai…
ZK688.5	N.A.	lethal, sterile	N.A.	Is enriched in several structures, including C\; NSM\; Psub2\; germ line\; and intestine based on RNA-seq and microarray studies. Is affected by several genes including daf-12\; hsf-1\; and gld-1 based on microarray\; tiling array\; RNA-seq\; and proteomic studies. Is affected by ten chemicals including rotenone\; D-glucose\; and Alovudine based on RNA-seq and microarray studies. Human ortholog(s…
T12B5.9	N.A.	N.A.	N.A.	Is affected by several genes including mir-71\; smg-2\; and mrps-5 based on RNA-seq studies. Is affected by Sodium Chloride based on RNA-seq studies.
fbxa-59	complex phenotype early emb, fat content increased	N.A.	This gene encodes a protein containing an F-box, a motif predicted to mediate protein-protein interactions either with homologs of yeast Skp-1p or with other proteins\; this gene's encoded protein also contains an FTH\/DUF38 motif, which may also mediate protein-protein interaction.	Is involved in innate immune response.
cyld-1	genotoxic chemical induced apoptosis variant, transgene expression increased	genotoxic chemical induced apoptosis variant	F40F12.5 encodes an ortholog of human CYLD1 (OMIM:605018, mutated incylindromatosis)\; CYLD1 binds several members of the NF-kappaBsignalling pathway, and can deubiquitinate target proteins.	Is predicted to enable thiol-dependent ubiquitin-specific protease activity. Is expressed in several structures, including arcade cell\; pharyngeal cell\; pharyngeal-intestinal valve\; rectal gland cell\; and spermatheca. Human ortholog(s) of this gene are implicated in Brooke-Spiegler syndrome and amyotrophic lateral sclerosis. Is an ortholog of human CYLD (CYLD lysine 63 deubiquitinase).
kin-4	aging variant, bag of worms, embryonic lethal, protruding vulva, sterile progeny	aging variant, bag of worms, protruding vulva	N.A.	Is predicted to enable ion binding activity and kinase activity. Is expressed in head neurons\; intestine\; and tail neurons. Human ortholog(s) of this gene are implicated in mega-corpus-callosum syndrome with cerebellar hypoplasia and cortical malformations. Is an ortholog of human MAST1 (microtubule associated serine\/threonine kinase 1) and MAST4 (microtubule associated serine\/threonine kinas…
T12A7.2	N.A.	N.A.	N.A.	Is enriched in head mesodermal cell and neurons based on tiling array\; RNA-seq\; and microarray studies. Is affected by several genes including daf-2\; hsf-1\; and eat-2 based on RNA-seq and microarray studies. Is affected by eleven chemicals including rotenone\; stavudine\; and Zidovudine based on RNA-seq and microarray studies. Is predicted to encode a protein with the following domain: EGF-li…
linc-151	N.A.	N.A.	N.A.	Is affected by daf-2 based on microarray studies.
F07C6.8	N.A.	N.A.	N.A.	Is affected by ints-9 and spc-1 based on RNA-seq studies.
Y45F10C.4	N.A.	N.A.	N.A.	Is affected by several genes including daf-16\; daf-2\; and glp-1 based on microarray\; RNA-seq\; proteomic\; and tiling array studies. Is affected by twenty chemicals including Ethanol\; 1-methylnicotinamide\; and rotenone based on RNA-seq and microarray studies. Is predicted to encode a protein with the following domains: Protein of unknown function (DUF1505) and Protein of unknown function DUF…
Y45F10D.15	N.A.	N.A.	N.A.	Is enriched in neurons based on tiling array studies. Is affected by several genes including clk-1\; pgl-1\; and alg-1 based on microarray and RNA-seq studies.
21ur-10003	N.A.	N.A.	N.A.	N.A.
R05A10.3	N.A.	N.A.	N.A.	Is enriched in amphid sheath cell based on RNA-seq studies. Is affected by several genes including daf-16\; daf-2\; and sir-2.1 based on microarray and RNA-seq studies. Is affected by nine chemicals including rotenone\; D-glucose\; and Psoralens based on RNA-seq and microarray studies.
21ur-59	N.A.	N.A.	N.A.	N.A.
21ur-1701	N.A.	N.A.	N.A.	N.A.
gln-5	transgene expression increased	N.A.	N.A.	Is predicted to enable glutamate-ammonia ligase activity. Human ortholog(s) of this gene are implicated in neurodegenerative disease (multiple)\; schizophrenia\; and temporal lobe epilepsy. Is an ortholog of human GLUL (glutamate-ammonia ligase).
atgp-1	N.A.	N.A.	atgp-1 encodes a predicted amino acid transporter glycoprotein subunit\; when co-expressed in Xenopus oocytes with the AAT-1 or AAT-3 catalytic subunit, ATGP-1 is not able to facilitate amino acid uptake, even though ATGP-1 is able to covalently associate with AAT-1 or AAT-3 in the Xenopus expression system\; however, when co-expressed with AAT-9, ATGP-1 is able to enhance the activity of this ca…	Is predicted to enable hydrolase activity, acting on glycosyl bonds. Located in plasma membrane. Human ortholog(s) of this gene are implicated in cystinuria. Is an ortholog of human SLC3A1 (solute carrier family 3 member 1).
srz-37	fat content increased, male mating defective	N.A.	N.A.	Is enriched in male-specific anatomical entity based on microarray studies. Is affected by rsr-2\; drh-3\; and let-60 based on tiling array\; RNA-seq\; and microarray studies. Is predicted to encode a protein with the following domains: Serpentine type 7TM GPCR chemoreceptor Srz and 7TM GPCR, serpentine receptor class z (Srz).
oac-22	N.A.	N.A.	N.A.	Is predicted to enable transferase activity, transferring acyl groups other than amino-acyl groups.
T07A9.12	N.A.	N.A.	N.A.	Is enriched in AFD\; hypodermis\; and intestine based on tiling array\; RNA-seq\; and microarray studies. Is affected by several genes including pgl-1\; fbf-1\; and glh-1 based on RNA-seq and microarray studies. Is affected by nine chemicals including rotenone\; mianserin\; and allantoin based on RNA-seq and microarray studies. Is predicted to encode a protein with the following domains: Phosphor…
hum-8	embryonic lethal, germ cell morphology variant, reduced brood size	N.A.	N.A.	Is predicted to enable ATP binding activity\; actin binding activity\; and motor activity. Human ortholog(s) of this gene are implicated in auditory system disease (multiple) and reproductive organ cancer (multiple). Is an ortholog of human MYO6 (myosin VI).
str-158	fat content reduced	N.A.	N.A.	Is affected by five chemicals including tryptophan\; Rifampin\; and Sirolimus based on microarray and RNA-seq studies. Is predicted to encode a protein with the following domains: Serpentine type 7TM GPCR chemoreceptor Str and 7TM GPCR, serpentine receptor class r (Str).
pqn-22	embryonic lethal	N.A.	The protein product of this gene is predicted to contain a glutamine\/asparagine (Q\/N)-rich ('prion') domain, by the algorithm of Michelitsch and Weissman (as of the WS77 release of WormBase, i.e., in wormpep77).	Is enriched in body wall muscle cell\; germ line\; and muscle cell based on proteomic\; tiling array\; RNA-seq\; and microarray studies. Is affected by several genes including daf-16\; daf-2\; and glp-1 based on microarray\; RNA-seq\; and proteomic studies. Is affected by fourteen chemicals including methylmercuric chloride\; Alovudine\; and Psoralens based on microarray and RNA-seq studies. Is p…
C49A9.3	N.A.	N.A.	N.A.	Is enriched in intestine based on RNA-seq and microarray studies. Is affected by several genes including daf-2\; let-60\; and hsf-1 based on microarray and RNA-seq studies. Is affected by ten chemicals including D-glucopyranose\; bisphenol A\; and stavudine based on RNA-seq and microarray studies. Is predicted to encode a protein with the following domains: Protein of unknown function (DUF272) an…
Y40C5A.4	N.A.	lethal, sterile	N.A.	Is predicted to enable phosphoric diester hydrolase activity. Is expressed in AIYL and AIYR.
F55G1.15	N.A.	N.A.	N.A.	Is enriched in GABAergic neurons\; excretory cell\; head mesodermal cell\; and intestine based on tiling array\; RNA-seq\; and microarray studies. Is affected by several genes including daf-16\; daf-2\; and daf-12 based on microarray\; RNA-seq\; and tiling array studies. Is affected by fourteen chemicals including 1-methylnicotinamide\; Mercuric Chloride\; and bisphenol S based on RNA-seq and mic…
srz-84	N.A.	N.A.	N.A.	N.A.
gadr-2	N.A.	N.A.	N.A.	Is enriched in germ line based on RNA-seq studies. Is affected by several genes including daf-2\; skn-1\; and eat-2 based on microarray\; tiling array\; and RNA-seq studies. Is affected by eighteen chemicals including methylmercury hydroxide\; 1-methylnicotinamide\; and methylmercuric chloride based on RNA-seq and microarray studies. Is predicted to encode a protein with the following domains: Ar…
C28D4.11	N.A.	N.A.	N.A.	Is affected by daf-16 based on RNA-seq studies.
dct-15	N.A.	N.A.	N.A.	Is enriched in neurons based on tiling array\; RNA-seq\; and microarray studies. Is affected by several genes including daf-16\; daf-2\; and daf-12 based on tiling array\; microarray\; and RNA-seq studies. Is affected by tryptophan and adsorbable organic bromine compound based on microarray studies. Is predicted to encode a protein with the following domain: MFS transporter superfamily. Is an ort…
ssp-32	slow growth, sluggish	N.A.	N.A.	Is enriched in germ line based on RNA-seq studies. Is affected by several genes including daf-2\; hsf-1\; and eat-2 based on microarray and RNA-seq studies. Is affected by six chemicals including methylmercuric chloride\; antimycin\; and Chlorpyrifos based on microarray and RNA-seq studies. Is predicted to encode a protein with the following domains: MSP (Major sperm protein) domain\; Major sperm…
C45B11.7	N.A.	N.A.	N.A.	Is enriched in somatic gonad precursor based on RNA-seq studies. Is affected by several genes including daf-16\; daf-2\; and rrf-3 based on microarray and RNA-seq studies. Is affected by five chemicals including Psoralens\; allantoin\; and Sirolimus based on RNA-seq studies.
srg-38	N.A.	N.A.	N.A.	Is predicted to enable transmembrane signaling receptor activity.
F42E8.1	N.A.	N.A.	N.A.	Is enriched in neurons based on tiling array studies. Is affected by several genes including pgl-1\; aak-2\; and fbf-1 based on microarray\; tiling array\; and RNA-seq studies. Is affected by five chemicals including methylmercuric chloride\; Rifampin\; and allantoin based on microarray and RNA-seq studies.
F09F3.8	N.A.	N.A.	N.A.	Is affected by several genes including daf-16\; daf-2\; and skn-1 based on RNA-seq and microarray studies. Is affected by ten chemicals including multi-walled carbon nanotube\; D-glucose\; and Psoralens based on RNA-seq and microarray studies.
gcy-20	N.A.	N.A.	gcy-20 encodes a predicted guanylate cyclase.	Is predicted to enable guanylate cyclase activity\; protein kinase activity\; and purine ribonucleoside triphosphate binding activity. Is expressed in ASEL\; AWCL\; AWCR\; excretory canal\; and excretory gland cell. Human ortholog(s) of this gene are implicated in choroidal sclerosis and retinal disease (multiple). Is an ortholog of human GUCY2D (guanylate cyclase 2D, retinal) and GUCY2F (guanyla…
F49A5.12	N.A.	N.A.	N.A.	Is affected by pmk-1 based on microarray studies. Is affected by Sirolimus based on microarray studies.
srh-302	N.A.	N.A.	N.A.	Is affected by cyc-1 based on microarray studies.
F22F7.7	body wall muscle sarcomere morphology variant, mitochondria alignment variant, protein expression reduced	N.A.	N.A.	Is predicted to enable gamma-glutamylcyclotransferase activity\; glutathione specific gamma-glutamylcyclotransferase activity\; and transferase activity. Located in striated muscle dense body. Is an ortholog of human CHAC1 (ChaC glutathione specific gamma-glutamylcyclotransferase 1).
B0554.7	fat content reduced	N.A.	N.A.	Is enriched in excretory cell and neurons based on tiling array and microarray studies. Is affected by several genes including sir-2.1\; dpy-21\; and hpl-2 based on tiling array\; RNA-seq\; and microarray studies. Is affected by five chemicals including hydrogen sulfide\; multi-walled carbon nanotube\; and D-glucose based on microarray and RNA-seq studies. Is predicted to encode a protein with th…
C14C6.8	fat content reduced	N.A.	N.A.	Is predicted to enable transferase activity, transferring glycosyl groups.
T10H9.9	N.A.	N.A.	N.A.	N.A.
oac-14	cadmium hypersensitive, slow growth	N.A.	N.A.	Is predicted to enable transferase activity, transferring acyl groups other than amino-acyl groups.
cnc-8	N.A.	N.A.	cnc-8 encodes one of eleven C. elegans caenacin peptides.	Is enriched in hypodermis and intestine based on tiling array and microarray studies. Is affected by several genes including daf-16\; daf-2\; and rrf-3 based on microarray and RNA-seq studies. Is affected by twenty chemicals including rotenone\; D-glucose\; and bisphenol A based on RNA-seq and microarray studies.
C33D3.5	N.A.	N.A.	N.A.	Is enriched in ASER\; body wall musculature\; and neurons based on tiling array\; RNA-seq\; and microarray studies. Is affected by several genes including daf-16\; clk-1\; and mex-3 based on microarray and RNA-seq studies. Is affected by tryptophan and Mercuric Chloride based on microarray studies. Is predicted to encode a protein with the following domains: FTH domain and Domain of unknown funct…
syd-2	aldicarb resistant, mitochondria alignment variant, protein expression reduced	aldicarb resistant, axon branching variant, bag of worms, egg laying defective, egg laying imipramine resistant, egg retention, endogenous synaptic amplitude variant, endogenous synaptic event frequency reduced, evoked postsynaptic amplitude reduced, locomotion variant, presynaptic component localization variant, presynaptic region morphology variant, presynaptic vesicle cluster localization vari…	syd-2 encodes alpha-liprin, a member of the liprin family of proteins that interact with LAR (leukocyte common antigen related)-type receptor tyrosine phosphatases (RPTPs) to facilitate clustering of RPTPs to focal adhesions\; SYD-2 is required for establishing normal presynaptic density, and is expressed in all neurons and muscles\; SYD-2 is required cell autonomously in neurons for differentiat…	Enables kinesin binding activity\; protein homodimerization activity\; and signaling receptor complex adaptor activity. Is involved in several processes, including establishment of localization in cell\; oviposition\; and positive regulation of ATP-dependent microtubule motor activity, plus-end-directed. Located in axon\; cytoplasm\; and presynaptic active zone dense projection. Is expressed in d…
B0198.3	organism development variant	N.A.	N.A.	Is predicted to enable protein kinase activity.
npr-4	fewer egg laying events during active	amplitude of sinusoidal movement variant, body posture amplitude variant, fertility reduced, forward point velocity increased, frequency of body bend variant, head bend angle variant, nose movement increased, path curvature decreased, pausing decreased, thin	N.A.	Is predicted to enable neuropeptide Y receptor activity. Is involved in regulation of muscle contraction. Is expressed in several structures, including PQR\; coelomocyte\; interneuron\; nerve ring\; and rectal gland cell. Is used to study Parkinson's disease.
K02A4.11	N.A.	N.A.	N.A.	Is affected by cep-1 based on RNA-seq studies.
K02A4.13	N.A.	N.A.	N.A.	N.A.
F02C12.1	N.A.	N.A.	N.A.	Is predicted to enable zinc ion binding activity.
pab-2	embryonic lethal, reduced brood size, sterile	lethal, physiology phenotype, sterile	pab-2 encodes a polyadenylate-binding protein 1 homolog with high similarity to human PABP 1.	Is predicted to enable RNA binding activity. Part of polysome. Is an ortholog of human PABPC1 (poly(A) binding protein cytoplasmic 1).
C31E10.1	N.A.	N.A.	N.A.	Is affected by several genes including rrf-3\; eat-2\; and sir-2.1 based on tiling array\; RNA-seq\; and microarray studies. Is affected by six chemicals including Psoralens\; allantoin\; and metformin based on RNA-seq and microarray studies.
C33G3.13	N.A.	N.A.	N.A.	Is affected by adr-1 and adr-2 based on RNA-seq studies.
dyc-1	N.A.	evoked postsynaptic amplitude reduced, exaggerated body bends, head bent, hyperactive, hypercontracted, muscle membrane potential variant, Pluronic gel burrowing impaired, transgene subcellular localization variant	dyc-1 encodes a homolog of murine CAPON, a protein associated with neuronal nitric oxide synthase that regulates its interactions with PSD95\; DYC-1 is expressed in muscle, and is required for a dystrophin-related function in muscle.	Is a structural constituent of muscle. Is involved in several processes, including muscle cell cellular homeostasis\; regulation of oviposition\; and sarcomere organization. Located in axon and striated muscle dense body. Part of dystrophin-associated glycoprotein complex. Is expressed in SDQL\; SDQR\; body wall musculature\; head neurons\; and vulval muscle. Is used to study Duchenne muscular dy…
F16B12.1	N.A.	N.A.	N.A.	Is enriched in coelomocyte based on tiling array studies. Is affected by several genes including let-60\; daf-12\; and mex-3 based on microarray and RNA-seq studies. Is affected by seven chemicals including Psoralens\; allantoin\; and Sirolimus based on RNA-seq and microarray studies. Is predicted to encode a protein with the following domains: CUB domain\; CUB domain\; and Spermadhesin, CUB doma…
Y73B3A.11	N.A.	N.A.	N.A.	Is affected by several genes including daf-16\; daf-2\; and eat-2 based on microarray\; tiling array\; and RNA-seq studies.
Y70D2A.4	N.A.	N.A.	N.A.	N.A.
linc-56	N.A.	N.A.	N.A.	Is affected by sma-2 and sma-4 based on RNA-seq studies. Is affected by Zidovudine based on RNA-seq studies.
F28B4.3	N.A.	N.A.	N.A.	Is enriched in intestine and pharyngeal muscle cell based on tiling array and RNA-seq studies. Is affected by several genes including daf-16\; daf-2\; and skn-1 based on microarray\; proteomic\; and RNA-seq studies. Is affected by nineteen chemicals including rotenone\; manganese chloride\; and mianserin based on RNA-seq and microarray studies. Is predicted to encode a protein with the following …
R02E4.1	N.A.	N.A.	N.A.	Is expressed in head mesodermal cell\; hermaphrodite distal tip cell\; non-striated muscle\; and rectal epithelium.
W01H2.9	N.A.	N.A.	N.A.	N.A.
ets-9	transgene expression reduced	N.A.	N.A.	Is predicted to enable DNA-binding transcription factor activity and sequence-specific DNA binding activity. Is an ortholog of human GABPA (GA binding protein transcription factor subunit alpha).
cka-2	reduced brood size, transgene expression increased	N.A.	cka-2 encodes an isoform of choline kinase whose activity has beenverified in vitro\; CKA-1 and CKA-2 comprise a related group ('A') ofcholine kinases\; purified CKA-2 is dimeric, requires 1 mM Mg(2+) foroptimal activity, and has a strong preference for choline overethanolamine\; CKA-2 has a pH optimum of 10 and a k(cat) of 74\/s, close tothe maximum rate observed for yeast and rat enzymes.	Enables choline kinase activity. Is involved in CDP-choline pathway. Human ortholog(s) of this gene are implicated in several diseases, including colon adenoma\; megaconial type congenital muscular dystrophy\; and narcolepsy. Is an ortholog of human CHKA (choline kinase alpha) and CHKB (choline kinase beta).
R08E3.6	N.A.	N.A.	N.A.	Is affected by hpl-2 based on RNA-seq studies.
ztf-16	N.A.	N.A.	ztf-16 encodes a hunchback\/Ikaros-like C2H2 zinc finger transcription factor\; ZTF-16 activity is required for remodeling of glial cells during dauer larval development\; ZTF-16 regulates dauer-specific changes to amphid glial cell morphology through regulation of the expression of ver-1, which encodes a receptor tyrosine kinase.	Is predicted to enable metal ion binding activity. Is involved in gonad development and positive regulation of gene expression. Located in nucleus. Is expressed in accessory cell\; gonad\; hypodermis\; and tail. Human ortholog(s) of this gene are implicated in B-lymphoblastic leukemia\/lymphoma and common variable immunodeficiency. Is an ortholog of several human genes including IKZF2 (IKAROS fam…
B0310.1	fat content reduced	N.A.	B0310.1 encodes a nematode-specific transmembrane protein\; loss of B0310.1 activity via RNAi results in reduced fat content in wild-type and tub-1 mutant animals, suggesting that B0301.1 plays a role in lipid metabolism.	Is enriched in body wall muscle cell\; head mesodermal cell\; and muscle cell based on tiling array\; proteomic\; RNA-seq\; and microarray studies. Is affected by several genes including daf-2\; eat-2\; and pgl-1 based on microarray and RNA-seq studies. Is affected by ten chemicals including Zidovudine\; Psoralens\; and allantoin based on RNA-seq and microarray studies. Is predicted to encode a p…
F35C8.9	N.A.	N.A.	N.A.	Is enriched in AVK based on RNA-seq studies. Is affected by hpl-2\; hmg-3\; and daf-2 based on RNA-seq and microarray studies.
jkk-1	pathogen susceptibility increased, transgene expression reduced, transgene induced cosuppression variant	associative memory defective, genotoxic chemical induced apoptosis variant, locomotion variant, protein phosphorylation reduced, shortened life span	jkk-1 encodes a member of the MAP kinase kinase superfamily that affects synaptic vesicle localization and is required in type-D motor neurons for normal locomotion\; can function in the Hog1 MAP kinase pathway I in yeast as an activator of JNK and is expressed in most neurons	Enables JUN kinase kinase activity. Is involved in several processes, including activation of JUN kinase activity\; hyperosmotic response\; and protein phosphorylation. Located in axon\; cytoplasm\; and neuronal cell body. Is expressed in neurons. Human ortholog(s) of this gene are implicated in prostate carcinoma in situ. Is an ortholog of human MAP2K7 (mitogen-activated protein kinase kinase 7).
C25F6.7	N.A.	N.A.	N.A.	Is enriched in intestine\; pharyngeal muscle cell\; and pharynx based on RNA-seq and proteomic studies. Is affected by several genes including daf-16\; daf-2\; and skn-1 based on microarray\; tiling array\; and RNA-seq studies. Is affected by eighteen chemicals including aldicarb\; 1-methylnicotinamide\; and D-glucose based on microarray and RNA-seq studies. Human ortholog(s) of this gene are imp…
mec-2	N.A.	chloride chemotaxis defective, locomotion reduced, odorant positive chemotaxis defective, sluggish, sodium chemotaxis defective, touch resistant	The mec-2 gene encodes a stomatin homolog required to sense gentle mechanical stimuli (e.g. touch) along the body wall.	Enables cholesterol binding activity. Is involved in positive regulation of detection of mechanical stimulus involved in sensory perception of touch\; positive regulation of mechanosensory behavior\; and response to mechanical stimulus. Located in neuron projection membrane. Is expressed in touch receptor neurons. Is used to study nephrotic syndrome. Is an ortholog of human STOM (stomatin).
daf-9	larval arrest, organism development variant, transgene subcellular localization variant	adult development variant, aging variant, cuticle shedding defect, dauer constitutive, dauer defective, dauer development phenotype, dauer formation variant, dauer recovery variant, distal tip cell reflex failure, DMPP resistant, extended life span, fat content increased, germ cell compartment expansion variant, gonad migration variant, gonad morphology variant, hermaphrodite germline proliferati…	daf-9 encodes a cytochrome P450 of the CYP2 subfamily that by homology is predicted to function as a steroidogenic or fatty acid hydroxylase\; DAF-9 likely functions cell nonautonomously in hypodermal and neuronal cells to produce, for the DAF-12 nuclear receptor, a lipophilic hormone whose presence is necessary for bypassing entry into the alternative L3\/dauer larval stage and promoting reprodu…	Is predicted to enable cholestanetriol 26-monooxygenase activity\; heme binding activity\; and iron ion binding activity. Is involved in cell-cell signaling\; dauer larval development\; and regulation of cell migration. Located in neuronal cell body and perinuclear region of cytoplasm. Is expressed in several structures, including anterior ganglion\; excretory cell\; head neurons\; spermatheca\; …
inx-1	N.A.	ectopic expression transgene, maternal effect lethal emb, transgene expression reduced	inx-1 encodes a predicted member of the innexin family\; expressed in 4-6 anterior neurons.	Located in gap junction. Is expressed in neurons and pm1.
cest-19	N.A.	N.A.	N.A.	Is enriched in DA neuron\; VA neuron\; and neurons based on tiling array\; RNA-seq\; and microarray studies. Is affected by several genes including skn-1\; sir-2.1\; and sek-1 based on microarray and RNA-seq studies. Is affected by eleven chemicals including stavudine\; Zidovudine\; and Sodium Chloride based on RNA-seq and microarray studies. Is predicted to encode a protein with the following do…
unc-10	aldicarb resistant, locomotion variant	acetylcholinesterase inhibitor resistant, activity level variant, amplitude of sinusoidal movement variant, antihelmintic response variant, axon branching variant, backing increased, backward locomotion variant, backward point velocity variant, body posture amplitude increased, body posture wavelength decreased, coiler, coiling frequency increased, egg laying serotonin hypersensitive, forward loc…	unc-10 encodes a protein with zinc-finger, Q\/N-rich, PDZ, and C2 domains that is homologous to vertebrate Rim1, a presynaptic protein which binds, and effects the activity of, synaptic vesicle-associated GTP-Rab3\; UNC-10 is required for normal locomotion and synaptic transmission, and localizes to a subdomain of presynaptic termini, where it probably acts to regulate the priming step of presyna…	Enables protein C-terminus binding activity and small GTPase binding activity. Is involved in several processes, including cell-cell signaling\; defecation\; and positive regulation of cholinergic synaptic transmission. Located in axon and presynaptic active zone. Is expressed in dorsal nerve cord\; nerve ring\; and ventral nerve cord. Human ortholog(s) of this gene are implicated in cone-rod dys…
T10A3.5	N.A.	amplitude of sinusoidal movement variant, backward locomotion variant, backward point velocity variant, body posture amplitude increased, body posture wavelength decreased, coiling frequency increased, forward locomotion increased, forward point velocity variant, frequency of body bend variant, head bend angle variant, nose movement variant, path curvature variant, pausing variant, presynaptic ve…	N.A.	N.A.

## Sheet: RW6999
Gene Name	RNAi Phenotype Observed	Allele Phenotype Observed	Concise Description	Automated Description
B0205.4	N.A.	N.A.	The B0205.4 gene encodes a homolog of the human gene FUT1, which when mutated leads to leukocyte adhesion deficiency, type II (OMIM:266265).	Is predicted to enable galactoside 2-alpha-L-fucosyltransferase activity. Human ortholog(s) of this gene are implicated in vitamin B12 deficiency. Is an ortholog of human FUT1 (fucosyltransferase 1 (H blood group)) and FUT2 (fucosyltransferase 2).
oac-47	N.A.	N.A.	N.A.	Is affected by several genes including daf-2\; hsf-1\; and eat-2 based on tiling array\; RNA-seq\; and microarray studies. Is affected by four chemicals including cadmium\; fluoranthene\; and Chlorpyrifos based on microarray studies.
Y53C10A.10	N.A.	N.A.	N.A.	Is enriched in amphid sheath cell\; germ line\; and in male based on proteomic and RNA-seq studies. Is affected by several genes including daf-2\; eat-2\; and sir-2.1 based on microarray\; RNA-seq\; and tiling array studies. Is affected by eleven chemicals including hydrogen sulfide\; methylmercuric chloride\; and manganese chloride based on microarray and RNA-seq studies. Is predicted to encode …
F58D5.8	N.A.	N.A.	N.A.	Is enriched in germ line and in male based on RNA-seq studies. Is affected by several genes including daf-2\; age-1\; and eat-2 based on microarray\; RNA-seq\; and tiling array studies. Is affected by five chemicals including methylmercuric chloride\; Cry5B\; and paraquat based on microarray studies.
srw-111	shortened life span	N.A.	N.A.	Is predicted to enable G protein-coupled peptide receptor activity.
ZK1225.5	N.A.	N.A.	N.A.	Is affected by several genes including daf-2\; hsf-1\; and lin-4 based on microarray\; tiling array\; and RNA-seq studies. Is affected by thirteen chemicals including aldicarb\; methylmercuric chloride\; and multi-walled carbon nanotube based on microarray and RNA-seq studies.
vet-6	N.A.	N.A.	vet-6 encodes a protein that contains a spectrin repeat\; vet-6 is preferentially transcribed in embryos prior to gastrulation.	Is involved in gastrulation. Located in cytoplasm.
Y105E8A.25	apoptosis reduced, diplotene region organization variant, embryonic lethal, germ cell compartment morphology variant, germ cell compartment multinucleate, germline nuclear positioning variant, locomotion variant, maternal sterile, nuclear fallout, protruding vulva, sick, slow growth, sterile, sterile progeny, thin	N.A.	N.A.	Is predicted to enable guanyl-nucleotide exchange factor activity. Human ortholog(s) of this gene are implicated in neurodevelopmental disorder with midbrain and hindbrain malformations and retinitis pigmentosa. Is an ortholog of several human genes including AKAP13 (A-kinase anchoring protein 13)\; ARHGEF18 (Rho\/Rac guanine nucleotide exchange factor 18)\; and ARHGEF28 (Rho guanine nucleotide e…
Y105E8A.55	N.A.	N.A.	N.A.	N.A.
F11C3.1	growth variant	N.A.	N.A.	Is predicted to enable helicase activity.
linc-156	N.A.	N.A.	N.A.	Is affected by dlc-1 based on RNA-seq studies.
C09D4.2	N.A.	N.A.	N.A.	Is enriched in body wall muscle cell\; head mesodermal cell\; male-specific anatomical entity\; and muscle cell based on tiling array\; RNA-seq\; and microarray studies. Is affected by several genes including daf-16\; daf-2\; and glp-1 based on microarray and RNA-seq studies. Is affected by eleven chemicals including rotenone\; Cry5B\; and Psoralens based on RNA-seq and microarray studies. Is pre…
C04F1.1	N.A.	N.A.	N.A.	Is enriched in PLM based on RNA-seq studies. Is affected by several genes including daf-16\; let-60\; and rrf-3 based on microarray and RNA-seq studies. Is affected by thirteen chemicals including Ethanol\; methylmercury hydroxide\; and 1-methylnicotinamide based on RNA-seq and microarray studies. Is predicted to encode a protein with the following domains: Methyltransferase FkbM domain and Methy…
ZK484.11	N.A.	N.A.	N.A.	Is affected by dpy-21 and ints-4 based on RNA-seq studies.
ztf-4	cell proliferation increased, excess intestinal cells	lethal, sterile	N.A.	Is predicted to enable RNA binding activity. Is expressed in body wall musculature\; egg-laying apparatus\; neurons\; and pharynx. Human ortholog(s) of this gene are implicated in atherosclerosis and cervical cancer. Is an ortholog of human HNRNPC (heterogeneous nuclear ribonucleoprotein C)\; HNRNPCL1 (heterogeneous nuclear ribonucleoprotein C like 1)\; and RALY (RALY heterogeneous nuclear ribonu…
ubql-1	frequency body bend reduced, protein expression increased, protein ubiquitination variant, shortened life span, transgene expression increased	N.A.	N.A.	Is predicted to enable damaged DNA binding activity. Is involved in negative regulation of double-strand break repair via homologous recombination\; protein export from nucleus\; and response to endoplasmic reticulum stress. Human ortholog(s) of this gene are implicated in amyotrophic lateral sclerosis type 15. Is an ortholog of human UBQLN1 (ubiquilin 1).
T01G9.2	body wall muscle sarcomere morphology variant, mitochondria alignment variant	dendrite development variant	N.A.	Located in striated muscle dense body. Is an ortholog of human PHAF1 (phagosome assembly factor 1).
unc-130	body wall muscle sarcomere morphology variant, embryonic lethal, organism development variant	axon guidance variant, commissure absent, commisure growth variant, distal tip cell migration variant, ectopic expression transgene, embryonic morphology variant, locomotion variant, male tail morphology variant, organism morphology variable	A member of the forkhead domain family of transcription factors that affects the generation of the AWA and ASG chemosensory neurons and is partially required for male tail morphogenesis and embryogenesis\; it is expressed in the AWA and ASG precursors\; it is required for the graded spatial expression of the UNC-129 TGF-beta guidance factor.	Enables RNA polymerase II transcription regulatory region sequence-specific DNA binding activity and transcription corepressor activity. Is involved in maintenance of protein location\; multicellular organism development\; and negative regulation of transcription by RNA polymerase II. Located in nucleus. Is expressed in several structures, including HO neuron\; hypodermis\; ray\; tail\; and ventr…
nhr-235	N.A.	N.A.	N.A.	Is expressed in neurons. Is predicted to encode a protein with the following domains: Ligand-binding domain of nuclear hormone receptor\; Nuclear hormone receptor, ligand-binding domain\; and Nuclear hormone receptor-like domain superfamily.
cyd-1	distal tip cell migration variant, extended life span, gonad arm morphology variant, gonad development variant, larval arrest, larval lethal, late larval lethal, locomotion variant, male gonad development variant, male somatic gonad development variant, pattern of transgene expression variant, receptor mediated endocytosis defective, somatic gonad development variant, sterile	asymmetric cell division variant, cell cycle delayed, cell migration variant, distal tip cell development variant, ectopic expression transgene, ectopic vulva in male, gonad development variant, gonad morphology variant, linker cell absent, male gonad development variant, missing distal tip cells, missing gonad arms, somatic gonad development variant, somatic gonad precursor symmetrical sisters, …	cyd-1 encodes a cyclin D homolog that is required for escape from G1 cycle arrest in postembryonic blast cells, affects movement and larval viability, and may physically interact with CDK-46 and CKI-1\; expressed embryonically primarily in the head, ventral cord, tail, and is later expressed primarily in the seam cells and in the somatic gonad.	Is involved in several processes, including regulation of cell cycle process\; regulation of cell division\; and reproductive process. Is expressed in gonad\; hypodermis\; intestine\; neurons\; and vulva. Human ortholog(s) of this gene are implicated in several diseases, including breast carcinoma (multiple)\; carcinoma (multiple)\; and hematologic cancer (multiple). Is an ortholog of human CCND1…
emc-1	development phenotype, levamisole resistant, locomotor coordination variant, pattern of transgene expression variant, receptor mediated endocytosis defective, slow growth, transgene expression increased	N.A.	N.A.	Is enriched in EMS\; germ line\; head mesodermal cell\; and neurons based on RNA-seq and microarray studies. Is affected by several genes including daf-12\; let-7\; and gld-1 based on tiling array\; proteomic\; RNA-seq\; and microarray studies. Is affected by Zidovudine and Sirolimus based on RNA-seq and microarray studies. Is predicted to encode a protein with the following domains: Quinoprotein…
gst-32	dauer lifespan extended	N.A.	N.A.	Is predicted to enable transferase activity. Is involved in response to reactive oxygen species. Is an ortholog of human HPGDS (hematopoietic prostaglandin D synthase).
Y51H7BR.4	N.A.	N.A.	N.A.	Is enriched in coelomocyte\; hypodermis\; neurons\; and retrovesicular ganglion based on tiling array\; RNA-seq\; and microarray studies. Is affected by several genes including daf-16\; daf-2\; and let-60 based on microarray\; tiling array\; and RNA-seq studies. Is affected by methylmercury hydroxide and adsorbable organic bromine compound based on RNA-seq and microarray studies. Is predicted to …
K02F6.4	N.A.	N.A.	N.A.	Is affected by several genes including daf-2\; eat-2\; and pgl-1 based on tiling array\; RNA-seq\; and microarray studies. Is affected by eight chemicals including multi-walled carbon nanotube\; Psoralens\; and allantoin based on RNA-seq and microarray studies. Is predicted to encode a protein with the following domains: Domain of unknown function\; Ankyrin repeat\; BRCT domain\; Ankyrin repeat\;…
F22E5.19	N.A.	N.A.	N.A.	N.A.
K08A2.13	N.A.	N.A.	N.A.	N.A.
K08A2.14	N.A.	N.A.	N.A.	N.A.
F14D2.19	N.A.	N.A.	N.A.	Is enriched in head mesodermal cell based on RNA-seq studies. Is affected by several genes including daf-16\; daf-2\; and daf-12 based on RNA-seq and microarray studies. Is affected by six chemicals including Psoralens\; Sirolimus\; and Rifampin based on RNA-seq and microarray studies. Is predicted to encode a protein with the following domain: Papain-like cysteine peptidase superfamily.
lgc-45	N.A.	N.A.	N.A.	Is predicted to enable extracellular ligand-gated ion channel activity and transmembrane signaling receptor activity.
srx-98	N.A.	N.A.	N.A.	Is enriched in neurons based on microarray studies. Is affected by several genes including eat-2\; clk-1\; and isp-1 based on microarray\; tiling array\; and RNA-seq studies. Is affected by seven chemicals including tryptophan\; multi-walled carbon nanotube\; and Rifampin based on microarray and RNA-seq studies. Is predicted to encode a protein with the following domains: Serpentine type 7TM GPCR…
R11F4.1	N.A.	N.A.	The R11F4.1 gene encodes a putative glycerol kinase and is orthologous to human glycerol kinase (GK)\; glycerol kinase catalyses the phosphorylation of glycerol to glycerol-3 phosphate\; in elegans, glycerol kinase is enriched in the dauer stage and is one of several genes involved in energy metabolism that are upregulated, when worms are grown in a nutrient deficient medium.	Is predicted to enable ATP binding activity and glycerol kinase activity. Human ortholog(s) of this gene are implicated in glycerol kinase deficiency. Is an ortholog of human GK (glycerol kinase) and GK2 (glycerol kinase 2).
T24H7.8	larval arrest, larval lethal, lethal, protruding vulva, sick, small, sterile	N.A.	N.A.	Is enriched in PLM and germ line based on RNA-seq studies. Is affected by several genes including eat-2\; his-72\; and lem-2 based on RNA-seq studies. Is affected by five chemicals including mianserin\; Psoralens\; and allantoin based on RNA-seq studies.
tat-4	accumulated cell corpses, Bacillus thuringiensis toxin hypersensitive, development phenotype, larval arrest, larval lethal, lethal, morphology phenotype, pore forming toxin hypersensitive, protruding vulva, sick, small, sterile	N.A.	tat-4 encodes one of six C. elegans subfamily IV P-type ATPase that, by sequence similarity, is proposed to function as an aminophospholipid translocase (flippase)\; loss of tat-4 function via RNAi or deletion mutation results in no obvious developmental or morphological defects, however tat-4 deletion mutants are hypersensitive to sterol deprivation and this hypersensitivity is enhanced by a mut…	Is predicted to enable ATP binding activity\; ATPase-coupled intramembrane lipid transporter activity\; and magnesium ion binding activity. Is involved in sterol metabolic process. Is expressed in hermaphrodite gonad\; intestine\; pharyngeal-intestinal valve\; and rectal gland cell. Is an ortholog of human ATP10A (ATPase phospholipid transporting 10A (putative))\; ATP10B (ATPase phospholipid tran…
T05A6.8	N.A.	N.A.	N.A.	Is affected by let-418 based on RNA-seq studies.
Y22D7AR.7	N.A.	N.A.	N.A.	Is predicted to enable protein tyrosine phosphatase activity.
unc-79	dauer lifespan extended, mitochondria morphology variant, organism development variant	amplitude of sinusoidal movement variant, backward locomotion variant, backward point velocity decreased, body posture amplitude decreased, body posture wavelength increased, coiling frequency variant, diethyl ether hypersensitive, ethanol resistant, fainter, fat, forward locomotion decreased, forward point velocity decreased, frequency of body bend variant, halothane hypersensitive, head bend an…	unc-79 encodes a novel, conserved protein\; unc-79 functions in a pathway with unc-77 and nca-2, which encode alpha-1 subunits of voltage-insensitive cation leak channels, to regulate locomotion and the response to specific volatile anesthetics\; unc-79 exerts its effects on these processes, at least in part, by regulating the levels of UNC-77 and NCA-2 proteins\; an unc-79::gfp reporter is expre…	Is involved in several processes, including response to anesthetic\; response to ethanol\; and response to toluene. Located in axon. Is expressed in head neurons\; nerve ring\; tail neurons\; and ventral cord neurons. Is used to study alcohol use disorder. Is an ortholog of human UNC79 (unc-79 homolog, NALCN channel complex subunit).
R07E5.4	N.A.	N.A.	N.A.	Is enriched in ASER\; Z1\; Z4\; germline precursor cell\; and intestine based on Chronogram\; tiling array\; and RNA-seq studies. Is affected by several genes including daf-16\; daf-2\; and glp-1 based on microarray\; tiling array\; and RNA-seq studies. Is affected by eighteen chemicals including Ethanol\; sodium arsenite\; and indole based on RNA-seq and microarray studies. Is predicted to encod…
F54E7.6	N.A.	N.A.	N.A.	Is enriched in AFD and germline precursor cell based on tiling array and RNA-seq studies. Is affected by several genes including daf-16\; daf-2\; and rrf-3 based on microarray\; tiling array\; and RNA-seq studies. Is affected by nine chemicals including methylmercury hydroxide\; multi-walled carbon nanotube\; and Zidovudine based on RNA-seq and microarray studies.
R05H11.1	fat content reduced	N.A.	This gene encodes a protein containing an F-box, a motif predicted to mediate protein-protein interactions either with homologs of yeast Skp-1p or with other proteins.	Is enriched in coelomocyte\; germ line\; and intestine based on tiling array and RNA-seq studies. Is affected by several genes including daf-2\; daf-12\; and eat-2 based on microarray\; tiling array\; and RNA-seq studies. Is affected by five chemicals including D-glucose\; Alovudine\; and Zidovudine based on RNA-seq and microarray studies. Is predicted to encode a protein with the following domai…
Y43C5A.2	N.A.	lethal, sterile	N.A.	Is enriched in OLL\; PVD\; head mesodermal cell\; intestine\; and neurons based on tiling array\; RNA-seq\; and microarray studies. Is affected by several genes including daf-2\; glp-1\; and skn-1 based on microarray\; tiling array\; RNA-seq\; and proteomic studies. Is affected by nineteen chemicals including methylmercuric chloride\; rotenone\; and mianserin based on microarray and RNA-seq studi…
F29C4.3	N.A.	N.A.	N.A.	Is affected by clk-1\; dpy-7\; and smn-1 based on microarray and RNA-seq studies. Is affected by four chemicals including Psoralens\; allantoin\; and Sirolimus based on RNA-seq studies.
duo-2	N.A.	N.A.	N.A.	Is enriched in germ line and germline precursor cell based on RNA-seq studies. Is affected by several genes including mex-1\; smg-2\; and let-418 based on microarray and RNA-seq studies. Is affected by six chemicals including Tunicamycin\; multi-walled carbon nanotube\; and metformin based on microarray and RNA-seq studies.
T12A7.6	N.A.	N.A.	N.A.	Is enriched in body wall muscle cell\; head mesodermal cell\; and muscle cell based on tiling array\; RNA-seq\; and microarray studies. Is affected by several genes including daf-2\; skn-1\; and rrf-3 based on microarray and RNA-seq studies. Is affected by thirteen chemicals including Cry5B\; levamisole\; and Alovudine based on RNA-seq and microarray studies.
F08G5.3	N.A.	N.A.	N.A.	Is enriched in head mesodermal cell\; muscle cell\; neurons\; and retrovesicular ganglion based on tiling array\; RNA-seq\; and microarray studies. Is affected by several genes including daf-2\; skn-1\; and daf-12 based on microarray and RNA-seq studies. Is affected by metformin\; Sirolimus\; and resveratrol based on RNA-seq and microarray studies.
F07C6.8	N.A.	N.A.	N.A.	Is affected by ints-9 and spc-1 based on RNA-seq studies.
clec-186	extended life span	N.A.	N.A.	Is predicted to enable carbohydrate binding activity. Is involved in innate immune response.
abt-3	N.A.	N.A.	N.A.	Is enriched in male based on RNA-seq studies. Is affected by several genes including eat-2\; sir-2.1\; and npr-1 based on RNA-seq\; tiling array\; and microarray studies. Is affected by four chemicals including Tunicamycin\; manganese chloride\; and multi-walled carbon nanotube based on microarray and RNA-seq studies.
C39E9.7	N.A.	N.A.	N.A.	Is predicted to enable transmembrane transporter activity.
unc-30	locomotion variant, shrinker, transgene expression increased	amplitude of sinusoidal movement variant, antibody staining reduced, axon fasciculation variant, axon outgrowth variant, backing decreased, backward locomotion variant, backward point velocity decreased, body posture amplitude decreased, body posture wavelength decreased, coiling frequency increased, embryonic lethal, forward locomotion decreased, forward point velocity decreased, frequency body …	unc-30 encodes a homeodomain-containing protein that is orthologous to the Pitx family of homeodomain transcription factors\; during develpoment, UNC-30 controls the terminal differentiation of all 19 type D GABA-ergic motor neurons by directly regulating the expression of UNC-25\/GAD and UNC-47\/VGAT, which regulate GABA formation and secretion, respectively\; UNC-30 is expressed most strongly i…	Enables sequence-specific DNA binding activity. Is involved in neuron differentiation\; positive regulation of transcription by RNA polymerase II\; and regulation of locomotion. Located in nucleus. Is expressed in intestine and neurons. Human ortholog(s) of this gene are implicated in Arts syndrome\; clubfoot\; and eye disease (multiple). Is an ortholog of human PITX2 (paired like homeodomain 2).
Y37A1B.17	aldicarb resistant, locomotion variant	N.A.	N.A.	Is predicted to enable guanyl-nucleotide exchange factor activity. Human ortholog(s) of this gene are implicated in cataract 48. Is an ortholog of human DNMBP (dynamin binding protein).
F55B11.4	fat content reduced	N.A.	N.A.	Is enriched in OLL\; PVD\; head mesodermal cell\; intestine\; and pharyngeal muscle cell based on tiling array and RNA-seq studies. Is affected by several genes including daf-16\; daf-2\; and glp-1 based on microarray\; RNA-seq\; and tiling array studies. Is affected by thirteen chemicals including rotenone\; D-glucopyranose\; and Psoralens based on RNA-seq and microarray studies. Is predicted to…
Y105C5B.19	N.A.	N.A.	N.A.	Is expressed widely. Is predicted to encode a protein with the following domains: MSP (Major sperm protein) domain\; Major sperm protein (MSP) domain\; PapD-like superfamily\; and Immunoglobulin-like fold.
Y67D8C.25	N.A.	coelomocyte endocytosis defective, lethal, locomotion variant, mechanosensation variant, paralyzed, sterile, uptake of yolk defective	N.A.	N.A.
Y67D8C.26	N.A.	coelomocyte endocytosis defective, lethal, locomotion variant, mechanosensation variant, paralyzed, sterile, uptake of yolk defective	N.A.	N.A.
Y67D8C.24	N.A.	coelomocyte endocytosis defective, lethal, locomotion variant, mechanosensation variant, paralyzed, sterile, uptake of yolk defective	N.A.	N.A.
mca-3	adult lethal, coelomocyte endocytosis defective, embryonic arrest, nicotine hypersensitive, no induction of antimicrobial peptide expression after infection, paralyzed	coelomocyte endocytosis defective, lethal, locomotion variant, mechanosensation variant, paralyzed, sterile, uptake of yolk defective	mca-3 encodes one of three C. elegans plasma membrane Ca2+ ATPases (PMCAs)\; by homology, MCA-3 is predicted to function as a molecular pump that couples ATP hydrolysis to extrusion of cytosolic Ca2+\; mca-3 activity is required for coelomoycte endocytosis, normal coordinated locomotion, and embryonic and larval development\; in regulating endocytosis, MCA-3 is required specifically in the early …	Is predicted to enable calcium transmembrane transporter activity, phosphorylative mechanism. Is involved in several processes, including negative regulation of cytosolic calcium ion concentration\; positive regulation of endocytosis\; and positive regulation of growth rate. Located in plasma membrane. Is expressed in body wall musculature\; coelomocyte\; intestine\; nervous system\; and touch re…
C04C3.6	N.A.	N.A.	N.A.	Is enriched in neurons based on microarray studies. Is affected by several genes including daf-16\; daf-2\; and rrf-1 based on microarray\; tiling array\; and RNA-seq studies. Is affected by six chemicals including multi-walled carbon nanotube\; Rifampin\; and Psoralens based on RNA-seq and microarray studies. Is predicted to encode a protein with the following domain: .
M57.4	N.A.	N.A.	N.A.	N.A.
B0212.3	N.A.	N.A.	N.A.	Is enriched in several structures, including Z1.p\; germ line\; male distal tip cell\; neurons\; and somatic gonad precursor based on tiling array\; RNA-seq\; and microarray studies. Is affected by several genes including daf-16\; daf-2\; and hsf-1 based on microarray and RNA-seq studies. Is affected by eleven chemicals including hydrogen sulfide\; rotenone\; and D-glucose based on microarray and…
oac-23	dauer lifespan extended	N.A.	N.A.	Is predicted to enable transferase activity, transferring acyl groups other than amino-acyl groups.
hlh-30	autophagy variant, bacterially unswollen, developmental delay, fat content reduced, mRNA levels increased, mRNA levels reduced, reduced brood size, sterile, transgene expression reduced	autophagy variant, pathogen induced antimicrobial gene expression variant, pathogen susceptibility increased, pore forming toxin hypersensitive, shortened life span	hlh-30 encodes a predicted basic helix-loop-helix (bHLH) transcription factor, one of 42 such genes in the C. elegans genome, it is spliced to give 18 different transcripts\; it is orthologous to human microphthalmia-associated transcription factor (HGNC:MITF)\; loss of hlh-30 activity via RNAi results in reduced fat storage\; HLH-30 demonstrates sequence-specific DNA binding for the E box sequen…	Is predicted to enable DNA-binding transcription factor activity, RNA polymerase II-specific. Is involved in several processes, including defense response to bacterium\; determination of adult lifespan\; and positive regulation of transcription by RNA polymerase II. Located in cytoplasm and nucleus. Is expressed in several structures, including nerve ring\; rectal valve cell\; somatic cell\; sper…
ZK180.6	N.A.	N.A.	N.A.	Is enriched in DA neuron\; OLL\; PLM\; PVD\; and VA neuron based on microarray and RNA-seq studies. Is affected by several genes including daf-16\; daf-2\; and glp-1 based on microarray\; proteomic\; and RNA-seq studies. Is affected by sixteen chemicals including hydrogen sulfide\; Nitric Oxide\; and methylmercury hydroxide based on microarray and RNA-seq studies. Is predicted to encode a protein…
ZK180.19	N.A.	N.A.	N.A.	N.A.
ZK180.13	N.A.	N.A.	N.A.	N.A.
21ur-919	N.A.	N.A.	N.A.	N.A.
kcc-2	N.A.	body lengthening response to muscimol variant, egg laying defective, egg laying response to drug variant, gametogenesis variant, locomotion rate serotonin resistant, muscimol resistant, muscimol response variant, presynaptic vesicle number reduced, short, transgene expression increased	kcc-2 encodes a potassium chloride cotransporter\; in C. elegans, kcc-2 acts partially redundantly with the sodium-driven chloride-bicarbonate transporter, abts-1, for effecting GABA-receptor mediated inhibitory neurotransmission in the HSNs (hermaphrodite-specific neurons) that control egg-laying and in body wall muscle to control body length and movement\; neuronal expression studies indicate t…	Enables potassium:chloride symporter activity. Is involved in chloride transport\; potassium ion transport\; and regulation of GABAergic synaptic transmission. Is expressed in body wall musculature\; egg-laying apparatus\; hermaphrodite distal tip cell\; intestine\; and neurons. Human ortholog(s) of this gene are implicated in agenesis of the corpus callosum with peripheral neuropathy\; early inf…
Y73B6BL.278	N.A.	N.A.	N.A.	Is affected by dpy-21 based on RNA-seq studies.
ZK381.37	N.A.	N.A.	N.A.	N.A.
prkl-1	cell polarity variant, ectopic neurite outgrowth, embryonic lethal, gonad development variant, male gonad development variant	anterior posterior neurite growth variant, cell cell contacts abnormal, cell position defective	prkl-1 encodes a homolog of Drosophila ESPINAS and PRICKLE, and of humanPRICKLE1, PRICKLE2, and LMO6\; prkl-1 enables Wnt-directed planar cellpolarity\; prkl-1 is required for the fully asymmetrical division of B.aversus B.p cells, though this requirement is quantitatively weak.	Is predicted to enable zinc ion binding activity. Is expressed in several structures, including QL\; egg-laying apparatus\; gonad\; head\; and somatic nervous system. Human ortholog(s) of this gene are implicated in progressive myoclonus epilepsy 1B. Is an ortholog of human PRICKLE2 (prickle planar cell polarity protein 2).
Y55F3C.9	N.A.	N.A.	N.A.	Is enriched in Z1\; Z4\; body wall muscle cell\; and somatic gonad precursor based on tiling array and RNA-seq studies. Is affected by several genes including daf-2\; skn-1\; and pgl-1 based on microarray and RNA-seq studies. Is affected by seven chemicals including mianserin\; Psoralens\; and allantoin based on RNA-seq and microarray studies. Is predicted to encode a protein with the following d…
lys-10	N.A.	organism environmental stimulus response variant	N.A.	Is enriched in germ line and intestine based on RNA-seq studies. Is affected by several genes including daf-2\; skn-1\; and daf-12 based on microarray and RNA-seq studies. Is affected by nineteen chemicals including 1-methylnicotinamide\; methylmercuric chloride\; and rotenone based on RNA-seq and microarray studies. Is predicted to encode a protein with the following domain: Glycoside hydrolase …
srz-84	N.A.	N.A.	N.A.	N.A.
T28C6.7	N.A.	N.A.	N.A.	Is expressed in tail. Is predicted to encode a protein with the following domain: .
F49C12.5	N.A.	N.A.	N.A.	Is predicted to enable transferase activity, transferring glycosyl groups.
C10C5.5	transgene expression reduced	N.A.	N.A.	Is predicted to enable aminoacylase activity. Is an ortholog of human ACY1 (aminoacylase 1).
F56D5.9	fat content increased	N.A.	N.A.	Is affected by several genes including sir-2.1\; pgl-1\; and glh-1 based on tiling array\; RNA-seq\; and microarray studies. Is predicted to encode a protein with the following domains: Ankyrin repeats (3 copies)\; BRCT domain\; Ankyrin repeat\; Ankyrin repeat-containing domain\; BRCT domain superfamily\; and Ankyrin repeat-containing domain superfamily.
ugt-21	fat content increased	N.A.	N.A.	Is predicted to enable glucuronosyltransferase activity. Human ortholog(s) of this gene are implicated in several diseases, including Crigler-Najjar syndrome\; Gilbert syndrome\; and female reproductive organ cancer (multiple). Is an ortholog of several human genes including UGT1A10 (UDP glucuronosyltransferase family 1 member A10)\; UGT1A7 (UDP glucuronosyltransferase family 1 member A7)\; and U…
nhr-97	linker cell migration variant	lethal, sterile	N.A.	Is predicted to enable DNA-binding transcription factor activity\; sequence-specific DNA binding activity\; and zinc ion binding activity.
nhr-192	N.A.	lethal, sterile	N.A.	Is predicted to enable DNA-binding transcription factor activity\; sequence-specific DNA binding activity\; and zinc ion binding activity.
str-182	N.A.	pathogen resistance increased	N.A.	Is enriched in coelomocyte based on tiling array studies. Is affected by several genes including daf-2\; hpl-2\; and mir-243 based on RNA-seq and microarray studies. Is affected by eleven chemicals including tryptophan\; multi-walled carbon nanotube\; and Psoralens based on microarray and RNA-seq studies. Is predicted to encode a protein with the following domains: Serpentine type 7TM GPCR chemor…
str-224	N.A.	N.A.	N.A.	Is enriched in neurons based on microarray studies. Is affected by several genes including daf-2\; eat-2\; and clk-1 based on tiling array\; microarray\; and RNA-seq studies. Is affected by Chlorpyrifos\; Diazinon\; and allantoin based on microarray studies.
T21C9.6	transgene induced cosuppression variant	N.A.	N.A.	Is predicted to enable ATP binding activity and kinase activity.
cyp-29A2	egg laying defective, fat associated body size decreased, fat content reduced, lethal	N.A.	N.A.	Is predicted to enable heme binding activity\; iron ion binding activity\; and oxidoreductase activity. Human ortholog(s) of this gene are implicated in Bietti crystalline corneoretinal dystrophy. Is an ortholog of human CYP4V2 (cytochrome P450 family 4 subfamily V member 2).
npr-25	amplitude of sinusoidal movement decreased, frequency body bend reduced, locomotion variant, sluggish	N.A.	N.A.	Is predicted to enable G protein-coupled receptor activity.
R07B7.10	N.A.	N.A.	N.A.	Is enriched in several structures, including PLM\; body wall musculature\; intestine\; pharynx\; and somatic gonad precursor based on Chronogram\; tiling array\; RNA-seq\; and microarray studies. Is affected by several genes including daf-16\; daf-12\; and hsf-1 based on RNA-seq and microarray studies. Is affected by eight chemicals including rotenone\; Rifampin\; and Psoralens based on RNA-seq a…
R07B7.8	N.A.	N.A.	N.A.	Is predicted to enable phospholipase activity. Is an ortholog of human PLB1 (phospholipase B1).
twk-24	Multiple entries : 2
twk-13	Multiple entries : 2
cdr-7	N.A.	N.A.	N.A.	Is enriched in germ line and somatic gonad precursor based on RNA-seq studies. Is affected by several genes including daf-16\; daf-2\; and let-60 based on RNA-seq and microarray studies. Is affected by twelve chemicals including mianserin\; Alovudine\; and Psoralens based on RNA-seq and microarray studies. Is predicted to encode a protein with the following domains: Glutathione S-transferase, C-t…
srh-25	N.A.	N.A.	srh-25 encodes a seven transmembrane G protein-coupled olfactory receptor\; loss of srh-25 activity results in an altered response to high concentrations of diacetyl\; an srh-25 reporter fusion is expressed in the ADL nociceptive neuron.	Is expressed in ADLL and ADLR. Is predicted to encode a protein with the following domains: Serpentine type 7TM GPCR chemoreceptor Srh and 7TM GPCR, serpentine receptor class h (Srh).
F28C1.3	N.A.	N.A.	N.A.	Is enriched in body wall musculature\; coelomocyte\; head mesodermal cell\; intestine\; and neurons based on tiling array\; RNA-seq\; and microarray studies. Is affected by several genes including daf-16\; daf-2\; and daf-12 based on microarray\; tiling array\; and RNA-seq studies. Is affected by eight chemicals including rotenone\; D-glucose\; and stavudine based on RNA-seq and microarray studie…
str-178	N.A.	N.A.	N.A.	Is expressed in ADLL\; ADLR\; and PVT. Is predicted to encode a protein with the following domains: Serpentine type 7TM GPCR chemoreceptor Str and 7TM GPCR, serpentine receptor class r (Str).
gpa-13	N.A.	amplitude of sinusoidal movement variant, backward locomotion variant, backward point velocity increased, body posture amplitude increased, body posture wavelength increased, coiling frequency increased, fat, forward locomotion increased, forward point velocity increased, frequency of body bend variant, head bend angle increased, long, nose movement variant, path curvature decreased, pausing decr…	gpa-13 encodes a member of the G protein alpha subunit family of heterotrimeric GTPases\; it is expressed in ADF, ASH, AWC, PHA, and PHB.	Enables G-protein alpha-subunit binding activity. Located in axon\; neuronal cell body\; and non-motile cilium. Is expressed in ciliated neurons. Human ortholog(s) of this gene are implicated in achromatopsia 4\; congenital stationary night blindness 1G\; and congenital stationary night blindness autosomal dominant 3. Is an ortholog of several human genes including GNAI1 (G protein subunit alpha …
srbc-44	N.A.	N.A.	N.A.	Is affected by several genes including eat-2\; clk-1\; and mex-3 based on tiling array\; microarray\; and RNA-seq studies. Is affected by four chemicals including Psoralens\; allantoin\; and Sirolimus based on RNA-seq and microarray studies. Is predicted to encode a protein with the following domains: Serpentine type 7TM GPCR chemoreceptor Srbc and 7TM GPCR, serpentine receptor class bc (Srbc).
F57B1.5	N.A.	N.A.	N.A.	Is enriched in head mesodermal cell\; hypodermis\; intestine\; neurons\; and ventral nerve cord based on microarray\; tiling array\; and RNA-seq studies. Is affected by several genes including daf-16\; daf-12\; and hsf-1 based on microarray\; tiling array\; and RNA-seq studies. Is affected by eleven chemicals including Psoralens\; allantoin\; and Sirolimus based on RNA-seq and microarray studies.
clec-54	N.A.	N.A.	N.A.	Is predicted to enable carbohydrate binding activity.
mpst-3	N.A.	N.A.	N.A.	Is predicted to enable transferase activity. Is an ortholog of human MPST (mercaptopyruvate sulfurtransferase) and TST (thiosulfate sulfurtransferase).
C01G10.19	N.A.	N.A.	N.A.	Is affected by several genes including daf-2\; eat-2\; and sir-2.1 based on microarray studies. Is affected by resveratrol based on microarray studies.
C25D7.19	N.A.	activity level variant, amplitude of sinusoidal movement variant, axon development variant, axon guidance variant, axon morphology variant, axon outgrowth variant, axon trajectory variant, backing decreased, backward point velocity decreased, body posture amplitude variant, body posture wavelength decreased, coiling frequency increased, constitutive egg laying, curly, dosage compensation variant,…	N.A.	N.A.
srh-107	N.A.	N.A.	N.A.	Is affected by chd-3\; let-418\; and eat-2 based on RNA-seq and microarray studies. Is affected by dibromoacetic acid based on microarray studies.
sri-7	N.A.	N.A.	N.A.	Is affected by several genes including eat-2\; pgl-1\; and eri-1 based on RNA-seq and microarray studies. Is affected by five chemicals including Psoralens\; allantoin\; and metformin based on RNA-seq studies. Is predicted to encode a protein with the following domains: Serpentine type 7TM GPCR chemoreceptor Sri and 7TM GPCR, serpentine chemoreceptor class i (Sri).
fbxa-104	N.A.	N.A.	N.A.	Is enriched in intestine based on RNA-seq studies. Is affected by several genes including eat-2\; sir-2.1\; and csr-1 based on RNA-seq and microarray studies. Is affected by four chemicals including stearic acid\; sucrose\; and Sirolimus based on RNA-seq and microarray studies. Is predicted to encode a protein with the following domains: FTH domain\; F-box domain\; F-box domain\; Domain of unknow…
rocf-1	N.A.	N.A.	N.A.	Is enriched in hypodermis and intestine based on tiling array and RNA-seq studies. Is affected by several genes including daf-16\; daf-2\; and skn-1 based on microarray and RNA-seq studies. Is affected by twenty chemicals including 1-methylnicotinamide\; methylmercuric chloride\; and rotenone based on RNA-seq and microarray studies. Is predicted to encode a protein with the following domain: Zona…
str-19	N.A.	N.A.	N.A.	Is affected by several genes including daf-2\; age-1\; and let-60 based on microarray\; tiling array\; and RNA-seq studies. Is affected by resveratrol\; adsorbable organic bromine compound\; and nitroguanidine based on microarray studies. Is predicted to encode a protein with the following domains: Serpentine type 7TM GPCR chemoreceptor Str and 7TM GPCR, serpentine receptor class r (Str).
nhr-102	N.A.	drug hypersensitive, gene expression level reduced, slow development	nhr-102 encodes a nuclear receptor that is most highly conserved amongst nematode species.	Is predicted to enable DNA-binding transcription factor activity\; sequence-specific DNA binding activity\; and zinc ion binding activity. Human ortholog(s) of this gene are implicated in several diseases, including cystic fibrosis\; hepatobiliary system cancer (multiple)\; and type 2 diabetes mellitus. Is an ortholog of human PPARA (peroxisome proliferator activated receptor alpha) and PPARD (pe…
gst-38	cadmium hypersensitive, chemical hypersensitive, dauer lifespan extended, organism electrophilic stress hypersensitive, slow growth	N.A.	gst-38 encodes a glutathione-S-transferase\; gst-38 is predicted to function as a phase II detoxification enzyme and its expression is altered in response to stress\; a GST-38::GFP reporter is expressed in the intestine.	Is predicted to enable transferase activity. Is involved in PERK-mediated unfolded protein response and innate immune response. Is an ortholog of human HPGDS (hematopoietic prostaglandin D synthase).
srw-56	N.A.	N.A.	N.A.	Is predicted to enable G protein-coupled peptide receptor activity.
F11A5.4	N.A.	N.A.	N.A.	Is predicted to enable GTP binding activity and GTPase activity. Is an ortholog of human RAB2B (RAB2B, member RAS oncogene family).
srw-77	N.A.	N.A.	N.A.	Is predicted to enable G protein-coupled peptide receptor activity.
K10G4.5	N.A.	N.A.	N.A.	Is affected by several genes including daf-16\; daf-2\; and daf-12 based on microarray\; tiling array\; and RNA-seq studies. Is affected by eight chemicals including methylmercuric chloride\; Tunicamycin\; and Psoralens based on microarray and RNA-seq studies. Is predicted to encode a protein with the following domains: F-box domain\; FTH domain\; F-box domain\; Domain of unknown function DUF38, …
srz-25	N.A.	N.A.	N.A.	Is affected by rsr-2 and clk-1 based on tiling array and microarray studies. Is predicted to encode a protein with the following domains: Serpentine type 7TM GPCR chemoreceptor Srz and 7TM GPCR, serpentine receptor class z (Srz).
srh-302	N.A.	N.A.	N.A.	Is affected by cyc-1 based on microarray studies.
srh-134	N.A.	N.A.	N.A.	Is affected by several genes including clk-1\; eri-1\; and drh-3 based on tiling array\; microarray\; and RNA-seq studies. Is affected by Rifampin and allantoin based on RNA-seq studies. Is predicted to encode a protein with the following domains: Serpentine type 7TM GPCR chemoreceptor Srh and 7TM GPCR, serpentine receptor class h (Srh).
fbxb-115	N.A.	N.A.	This gene encodes a protein containing an F-box, a motif predicted to mediate protein-protein interactions either with homologs of yeast Skp-1p or with other proteins\; its encoded protein also contains a Pfam-B45 motif of presently unknown function.	Is enriched in neurons based on microarray studies. Is affected by several genes including daf-2\; eat-2\; and sir-2.1 based on tiling array\; microarray\; and RNA-seq studies. Is affected by six chemicals including mianserin\; Psoralens\; and allantoin based on RNA-seq studies. Is predicted to encode a protein with the following domains: F-box associated and F-box associated domain, type 2.
F21D9.4	N.A.	N.A.	N.A.	Is enriched in ALM\; PLM\; body wall muscle cell\; and muscle cell based on tiling array and microarray studies. Is affected by several genes including rrf-3\; daf-12\; and eat-2 based on microarray and RNA-seq studies. Is affected by nine chemicals including D-glucose\; Zidovudine\; and allantoin based on RNA-seq and microarray studies. Is predicted to encode a protein with the following domains…
C43D7.8	N.A.	N.A.	This gene encodes a protein containing an F-box, a motif predicted to mediate protein-protein interactions either with homologs of yeast Skp-1p or with other proteins.	Is enriched in germ line based on RNA-seq studies. Is affected by several genes including daf-2\; eat-2\; and clk-1 based on microarray and RNA-seq studies. Is affected by five chemicals including bisphenol S\; Sirolimus\; and Rifampin based on RNA-seq and microarray studies. Is predicted to encode a protein with the following domain: .
R02C2.1	aldicarb resistant	N.A.	N.A.	Is predicted to enable ATP binding activity and protein kinase activity.
Y45G12C.1	N.A.	N.A.	N.A.	Is enriched in OLL\; PVD\; and intestine based on microarray\; tiling array\; and RNA-seq studies. Is affected by several genes including daf-2\; rrf-3\; and hsf-1 based on microarray\; tiling array\; and RNA-seq studies. Is affected by nine chemicals including levamisole\; Zidovudine\; and Sodium Chloride based on microarray and RNA-seq studies. Is predicted to encode a protein with the followin…
srx-24	N.A.	N.A.	N.A.	Is affected by mir-34\; drh-3\; and ain-1 based on microarray and RNA-seq studies. Is affected by resveratrol based on microarray studies. Is predicted to encode a protein with the following domains: Serpentine type 7TM GPCR chemoreceptor Srx and 7TM GPCR, serpentine receptor class x (Srx).
srt-34	N.A.	N.A.	N.A.	Is affected by several genes including eat-2\; clk-1\; and nhr-25 based on tiling array\; microarray\; and RNA-seq studies. Is affected by resveratrol and allantoin based on microarray studies. Is predicted to encode a protein with the following domains: Serpentine type 7TM GPCR chemoreceptor Srt and 7TM GPCR, serpentine receptor class t (Srt).
slc-28.2	N.A.	N.A.	N.A.	Is predicted to enable nucleoside transmembrane transporter activity. Is an ortholog of human SLC28A1 (solute carrier family 28 member 1) and SLC28A2 (solute carrier family 28 member 2).
nhr-93	N.A.	N.A.	N.A.	Is predicted to enable DNA-binding transcription factor activity\; sequence-specific DNA binding activity\; and zinc ion binding activity.
nhr-253	locomotion variant	N.A.	N.A.	Is predicted to enable DNA-binding transcription factor activity\; sequence-specific DNA binding activity\; and zinc ion binding activity. Is expressed in ASEL\; ASER\; and neurons.
srh-22	N.A.	N.A.	N.A.	Is enriched in germ line based on RNA-seq studies. Is affected by several genes including lin-4\; lin-14\; and sir-2.1 based on tiling array and microarray studies. Is affected by four chemicals including Tunicamycin\; resveratrol\; and Acrylamide based on microarray studies. Is predicted to encode a protein with the following domains: Serpentine type 7TM GPCR chemoreceptor Srh and 7TM GPCR, serp…
srg-67	N.A.	N.A.	N.A.	Is predicted to enable transmembrane signaling receptor activity.
C14C6.7	N.A.	N.A.	N.A.	Is affected by several genes including daf-2\; isp-1\; and alg-1 based on tiling array\; RNA-seq\; and microarray studies. Is affected by cadmium based on microarray studies.
T05H4.4	cell secretion variant, lysosome-related organelle morphology variant, pattern of transgene expression variant, RAB-11 recycling endosome localization variant, RAB-11 recycling endosome morphology variant, slow growth, transgene subcellular localization variant	N.A.	The T05H4.4 gene encodes a homolog of the human gene CYB5R3, which encodes a cytochrome b5 reductase.	Is predicted to enable cytochrome-b5 reductase activity, acting on NAD(P)H. Human ortholog(s) of this gene are implicated in estrogen-receptor negative breast cancer and methemoglobinemia. Is an ortholog of human CYB5R3 (cytochrome b5 reductase 3).
bbs-8	dauer lifespan extended	associative learning variant, cilia morphology variant, ivermectin resistant	bbs-8 encodes a tetratricopeptide repeat (TPR)-containing protein that is orthologous to the human Bardet-Biedl syndrome protein, BBS8\; in C. elegans, bbs-8 activity is required for cilia biogenesis and function\; accordingly, bbs-8 mutant animals display odorant chemotaxis defects and exhibit both aberrant motility and abnormal localization of at least two intraflagellar transport (IFT) protein…	Is involved in several processes, including cilium organization\; olfactory learning\; and regulation of cellular protein localization. Located in cilium and dendrite terminus. Is expressed in ciliated neurons\; head\; and sensory neurons. Is used to study Bardet-Biedl syndrome. Human ortholog(s) of this gene are implicated in Bardet-Biedl syndrome 8 and retinitis pigmentosa 51. Is an ortholog of…
srx-21	N.A.	N.A.	N.A.	Is affected by several genes including eat-2\; sir-2.1\; and pgl-1 based on tiling array\; microarray\; and RNA-seq studies. Is affected by multi-walled carbon nanotube and adsorbable organic bromine compound based on RNA-seq and microarray studies. Is predicted to encode a protein with the following domains: Serpentine type 7TM GPCR chemoreceptor Srx and 7TM GPCR, serpentine receptor class x (Sr…
T15B7.14	N.A.	N.A.	N.A.	Is affected by several genes including daf-2\; rrf-3\; and eat-2 based on RNA-seq and microarray studies. Is affected by nine chemicals including methylmercuric chloride\; Tunicamycin\; and allantoin based on microarray and RNA-seq studies.
C02H6.3	N.A.	N.A.	N.A.	Is affected by thoc-5 and mrps-5 based on RNA-seq studies.
str-143	N.A.	N.A.	N.A.	Is expressed in PVT\; excretory system\; head neurons\; intestine\; and pharynx. Is predicted to encode a protein with the following domains: Serpentine type 7TM GPCR chemoreceptor Str and 7TM GPCR, serpentine receptor class r (Str).
gpa-2	dauer lifespan extended	amplitude of sinusoidal movement variant, backing decreased, backward point velocity decreased, body posture amplitude increased, coiling frequency increased, dauer formation variant, fat, forward point velocity increased, frequency of body bend variant, head bend angle variant, nose movement variant, roaming increased, tail bend angle increased, turning frequency variant	gpa-2 encodes a member of the G protein alpha subunit family of heterotrimeric GTPases that is involved in dauer formation and chemotaxis to water-soluble odorants\; it is expressed in the phasmid neurons PHA and PHB, three pharyngeal neurons, one interneuron, three pairs of head neurons, and the anal sphincter muscle.	Is predicted to enable G-protein beta\/gamma-subunit complex binding activity\; GTPase activity\; and ion binding activity. Is involved in G protein-coupled receptor signaling pathway involved in defense response to Gram-negative bacterium\; olfactory learning\; and positive regulation of gene expression. Located in axon\; neuronal cell body\; and non-motile cilium. Is expressed in anal sphincter…
gck-1	accumulated germline cell corpses, antibody staining variant, apoptosis increased, apoptosis variant, cell membrane organization biogenesis variant, chromosome condensation variant, chromosome segregation variant, cleavage furrow termination defective early emb, cortical dynamics defective early emb, diakinesis progression during oogenesis variant, diplotene region organization variant, fewer ger…	N.A.	gck-1 encodes one of eight C. elegans germinal center kinases (GCKs) that are members of the Ste20-related family of kinases\; GCK-1 is the sole C. elegans GCK-III subfamily member\; during reproductive development, GCK-1 functions in the germ line to regulate oocyte development by inhibiting activation of a specific MPK-1 isoform, MPK-1a, and by negatively regulating physiological germline apopt…	Enables mitogen-activated protein kinase binding activity and protein serine\/threonine kinase activity. Is involved in several processes, including negative regulation of MAP kinase activity\; positive regulation of endocytic recycling\; and regulation of Golgi organization. Located in cytoplasm and cytoplasmic side of apical plasma membrane. Is used to study cerebral cavernous malformation. Is …
str-87	N.A.	N.A.	N.A.	Is enriched in PLM based on RNA-seq studies. Is affected by several genes including elt-2\; eat-2\; and clk-1 based on microarray and RNA-seq studies. Is affected by six chemicals including Psoralens\; allantoin\; and metformin based on RNA-seq and microarray studies. Is predicted to encode a protein with the following domains: Serpentine type 7TM GPCR chemoreceptor Str and 7TM GPCR, serpentine r…
Y50D4C.14	N.A.	N.A.	N.A.	N.A.
H24K24.2	N.A.	N.A.	N.A.	Is enriched in AVK based on RNA-seq studies. Is affected by several genes including daf-2\; eat-2\; and tph-1 based on microarray and RNA-seq studies. Is affected by eight chemicals including multi-walled carbon nanotube\; metformin\; and Sirolimus based on RNA-seq and microarray studies. Is predicted to encode a protein with the following domain: .
ZK287.4	N.A.	N.A.	N.A.	Is predicted to enable serine-type endopeptidase inhibitor activity.
srab-19	N.A.	N.A.	N.A.	Is affected by several genes including lin-4\; lin-14\; and eat-2 based on microarray studies. Is affected by five chemicals including Psoralens\; allantoin\; and Sirolimus based on RNA-seq and microarray studies.
R193.1	N.A.	N.A.	N.A.	Is affected by several genes including eat-2\; hrde-1\; and smn-1 based on tiling array\; RNA-seq\; and microarray studies. Is affected by resveratrol and adsorbable organic bromine compound based on microarray studies.
F55G7.4	N.A.	N.A.	N.A.	Is enriched in AFD\; GABAergic neurons\; and NSM based on tiling array and RNA-seq studies. Is affected by several genes including clk-1\; dpy-21\; and hpl-2 based on tiling array\; microarray\; and RNA-seq studies.
Y70D2A.1	N.A.	N.A.	N.A.	Is predicted to enable G protein-coupled receptor activity.
ocr-3	N.A.	amplitude of sinusoidal movement variant, backing increased, backward point velocity variant, body posture wavelength decreased, fat, forward locomotion increased, forward point velocity increased, frequency of body bend variant, head bend angle increased, nose movement increased, path curvature decreased, pausing decreased, tail bend angle increased, turning frequency variant	ocr-3 encodes a predicted TRPV channel (transient receptor potential cation channel, subfamily V) containing six membrane-spanning regions, cytoplasmic ankyrin repeats, and a long, unconserved cytoplasmic tail that is related to the mammalian TRPV1 cation channel (OMIM:602076) activated by capsaicin and other noxious stimuli\; although the precise role of OCR-3 in C. elegans development and\/or b…	Is predicted to enable ion channel activity. Is expressed in rectal gland cell and socket cell. Human ortholog(s) of this gene are implicated in hyperparathyroidism. Is an ortholog of human TRPV5 (transient receptor potential cation channel subfamily V member 5) and TRPV6 (transient receptor potential cation channel subfamily V member 6).
ptr-5	body vacuole, intestinal vacuole, locomotion variant, molt defect, small	N.A.	ptr-5 encodes a nematode-specific member of the sterol sensing domain(SSD) proteins, distantly paralogous to Drosophila PATCHED (PTC) andhuman PTCH (OMIM:601309, mutated in basal cell nevus syndrome)\; PTR-5 isweakly required for normal molting from L4 to adult stages\; PTR-5 isalso required for normal growth to full size and locomotion\; PTR-5 isexpressed in head and tail neurons, and in ventral…	Is involved in molting cycle. Human ortholog(s) of this gene are implicated in autistic disorder. Is an ortholog of human PTCHD1 (patched domain containing 1)\; PTCHD3 (patched domain containing 3)\; and PTCHD4 (patched domain containing 4).
sav-1	N.A.	N.A.	N.A.	Is predicted to enable molecular adaptor activity. Is an ortholog of human SAV1 (salvador family WW domain containing protein 1).
K02E10.1	N.A.	N.A.	N.A.	Is predicted to enable GTP binding activity and GTPase activity.
K02E10.10	N.A.	N.A.	N.A.	N.A.
F53B3.3	N.A.	N.A.	N.A.	Is affected by several genes including daf-16\; skn-1\; and daf-12 based on microarray\; tiling array\; and RNA-seq studies. Is affected by fifteen chemicals including methylmercuric chloride\; rotenone\; and Tunicamycin based on microarray and RNA-seq studies. Is predicted to encode a protein with the following domains: Phosphorylation site\; Armadillo-like helical\; and Armadillo-type fold.
B0410.3	N.A.	N.A.	N.A.	Is enriched in PLM and germline precursor cell based on tiling array and RNA-seq studies. Is affected by several genes including daf-2\; glp-1\; and skn-1 based on microarray\; tiling array\; and RNA-seq studies. Is affected by sixteen chemicals including methylmercuric chloride\; rotenone\; and D-glucose based on microarray and RNA-seq studies.
ceh-30	N.A.	cell death sexually dimorphic increased, cell death sexually dimorphic variant, cell survival sexually dimorphic increased, ciliated neuron morphology variant	ceh-30 encodes a homeodomain protein most similar to Drosophila and mammalian BarH1 (OMIM:605211) which function in neuronal cell fate determination\; CEH-30 functions as a key regulator of sex-specific apoptosis\; ceh-30 transcription is under the regulatory control of TRA-1A and UNC-86.	Is predicted to enable DNA binding activity. Is involved in negative regulation of apoptotic process\; nervous system development\; and sex differentiation. Located in nucleus. Is expressed in embryonic cell and neurons. Human ortholog(s) of this gene are implicated in colorectal cancer\; oral squamous cell carcinoma\; and stomach cancer. Is an ortholog of human BARHL2 (BarH like homeobox 2).
C33D12.11	N.A.	cell death sexually dimorphic increased, cell death sexually dimorphic variant, ciliated neuron morphology variant	N.A.	N.A.
K10B3.12	N.A.	N.A.	N.A.	N.A.
gpd-2	embryonic lethal, extended life span, fat content increased, fat content reduced, life span phenotype, transgene subcellular localization variant	N.A.	gpd-2 encodes one of four C. elegans glyceraldehyde-3-phosphate dehydrogenases (GAPDHs)\; by homology, GPD-2 is predicted to reversibly catalyze the oxidation and phosphorylation of glyceraldehyde-3-phosphate to 1,3-diphosphoglycerate during glycolysis\; in C. elegans, GPD-2 and GPD-3 constitute the major GAPDH isoenzymes and are expressed at highest levels during postembryonic development, prima…	Is predicted to enable NAD binding activity\; NADP binding activity\; and glyceraldehyde-3-phosphate dehydrogenase (NAD+) (phosphorylating) activity. Is expressed in several structures, including AB\; Psub1\; and head. Human ortholog(s) of this gene are implicated in Alzheimer's disease. Is an ortholog of human GAPDH (glyceraldehyde-3-phosphate dehydrogenase).
cka-2	reduced brood size, transgene expression increased	N.A.	cka-2 encodes an isoform of choline kinase whose activity has beenverified in vitro\; CKA-1 and CKA-2 comprise a related group ('A') ofcholine kinases\; purified CKA-2 is dimeric, requires 1 mM Mg(2+) foroptimal activity, and has a strong preference for choline overethanolamine\; CKA-2 has a pH optimum of 10 and a k(cat) of 74\/s, close tothe maximum rate observed for yeast and rat enzymes.	Enables choline kinase activity. Is involved in CDP-choline pathway. Human ortholog(s) of this gene are implicated in several diseases, including colon adenoma\; megaconial type congenital muscular dystrophy\; and narcolepsy. Is an ortholog of human CHKA (choline kinase alpha) and CHKB (choline kinase beta).
R08E3.6	N.A.	N.A.	N.A.	Is affected by hpl-2 based on RNA-seq studies.
ztf-16	N.A.	N.A.	ztf-16 encodes a hunchback\/Ikaros-like C2H2 zinc finger transcription factor\; ZTF-16 activity is required for remodeling of glial cells during dauer larval development\; ZTF-16 regulates dauer-specific changes to amphid glial cell morphology through regulation of the expression of ver-1, which encodes a receptor tyrosine kinase.	Is predicted to enable metal ion binding activity. Is involved in gonad development and positive regulation of gene expression. Located in nucleus. Is expressed in accessory cell\; gonad\; hypodermis\; and tail. Human ortholog(s) of this gene are implicated in B-lymphoblastic leukemia\/lymphoma and common variable immunodeficiency. Is an ortholog of several human genes including IKZF2 (IKAROS fam…
ZC449.4	N.A.	N.A.	N.A.	Is enriched in body wall musculature\; neurons\; and ventral nerve cord based on tiling array\; RNA-seq\; and microarray studies. Is affected by several genes including daf-16\; daf-2\; and sek-1 based on tiling array\; RNA-seq\; and microarray studies. Is affected by nine chemicals including rotenone\; D-glucose\; and Psoralens based on RNA-seq and microarray studies.
tbc-7	aging variant, aldicarb resistant, body wall muscle morphology variant, locomotion reduced, shortened life span	lethal, sterile	N.A.	Is expressed in head and intestine. Human ortholog(s) of this gene are implicated in DOORS syndrome\; epilepsy (multiple)\; and nonsyndromic deafness (multiple). Is predicted to encode a protein with the following domains: TLD\; Rab-GTPase-TBC domain\; Rab-GTPase-TBC domain\; TLDc domain\; and Rab-GTPase-TBC domain superfamily. Is an ortholog of human TBC1D24 (TBC1 domain family member 24).
F35C8.9	N.A.	N.A.	N.A.	Is enriched in AVK based on RNA-seq studies. Is affected by hpl-2\; hmg-3\; and daf-2 based on RNA-seq and microarray studies.
jkk-1	pathogen susceptibility increased, transgene expression reduced, transgene induced cosuppression variant	associative memory defective, genotoxic chemical induced apoptosis variant, locomotion variant, protein phosphorylation reduced, shortened life span	jkk-1 encodes a member of the MAP kinase kinase superfamily that affects synaptic vesicle localization and is required in type-D motor neurons for normal locomotion\; can function in the Hog1 MAP kinase pathway I in yeast as an activator of JNK and is expressed in most neurons	Enables JUN kinase kinase activity. Is involved in several processes, including activation of JUN kinase activity\; hyperosmotic response\; and protein phosphorylation. Located in axon\; cytoplasm\; and neuronal cell body. Is expressed in neurons. Human ortholog(s) of this gene are implicated in prostate carcinoma in situ. Is an ortholog of human MAP2K7 (mitogen-activated protein kinase kinase 7).
mec-2	N.A.	chloride chemotaxis defective, locomotion reduced, odorant positive chemotaxis defective, sluggish, sodium chemotaxis defective, touch resistant	The mec-2 gene encodes a stomatin homolog required to sense gentle mechanical stimuli (e.g. touch) along the body wall.	Enables cholesterol binding activity. Is involved in positive regulation of detection of mechanical stimulus involved in sensory perception of touch\; positive regulation of mechanosensory behavior\; and response to mechanical stimulus. Located in neuron projection membrane. Is expressed in touch receptor neurons. Is used to study nephrotic syndrome. Is an ortholog of human STOM (stomatin).
gar-1	frequency body bend reduced, locomotion variant	N.A.	gar-1 encodes a G protein-linked muscarinic acetylcholine receptor\; though gar-1 is most closely related to muscarinic acetylcholine receptors (mAChR), it is pharmacologically distinct from them in its response to certain ligands\; gar-1 gene transcripts are expressed at all developmental stages\; the GAR-1-GFP fusion protein is expressed in some head neurons and in the PVM neuron\; electrophysi…	Enables G protein-coupled acetylcholine receptor activity. Is involved in cholinergic synaptic transmission. Located in postsynaptic membrane. Is expressed in PVM and head neurons.
C25B8.11	N.A.	N.A.	N.A.	Is affected by adr-2 based on RNA-seq studies.
C25B8.8	N.A.	N.A.	N.A.	Is enriched in AFD\; ASER\; PLM\; and neurons based on tiling array and RNA-seq studies. Is affected by several genes including rrf-3\; hsf-1\; and eat-2 based on microarray and RNA-seq studies. Is affected by six chemicals including metformin\; Sirolimus\; and Rifampin based on RNA-seq and microarray studies.
C25B8.9	N.A.	N.A.	N.A.	Is affected by adr-1 and adr-2 based on RNA-seq studies.
T19D7.10	N.A.	N.A.	N.A.	Is affected by adr-1 and adr-2 based on RNA-seq studies.
T19D7.9	N.A.	N.A.	N.A.	Is affected by adr-1 and adr-2 based on RNA-seq studies.
T19D7.5	N.A.	N.A.	N.A.	Is enriched in intestine\; neurons\; and ventral nerve cord based on microarray\; tiling array\; and RNA-seq studies. Is affected by several genes including daf-16\; daf-1\; and alg-1 based on RNA-seq studies. Is affected by Colistin and Sirolimus based on microarray studies.
cest-19	N.A.	N.A.	N.A.	Is enriched in DA neuron\; VA neuron\; and neurons based on tiling array\; RNA-seq\; and microarray studies. Is affected by several genes including skn-1\; sir-2.1\; and sek-1 based on microarray and RNA-seq studies. Is affected by eleven chemicals including stavudine\; Zidovudine\; and Sodium Chloride based on RNA-seq and microarray studies. Is predicted to encode a protein with the following do…
adt-2	annulae morphology variant, avoids bacterial lawn, body length variant, clear, cuticle morphology variant, dumpy, engulfment variant, gene expression level reduced, larval arrest, late larval arrest, locomotion variant, molt defect, shortened life span, slow growth, small, thin	adult growth variant, annulae morphology variant, body width variant, cell size decreased, dumpy, growth rate variant, lethal, molt defect, shortened life span, small, sterile	adt-2 encodes a member of the ADAMTS (a disintegrin and metalloprotease with thrombospodin motif) family of secreated metalloproteases\; ADT-2 binds to extracellular matrix and is involved in remodeling of the extracellular matrix\; homozygous adt-2 mutants die at the 3-fold stage of embryogenesis or during hatching\; adult worms are about 20\% reduced body length as compared to the wild type\; a…	Is predicted to enable metal ion binding activity and metalloendopeptidase activity. Is involved in several processes, including collagen fibril organization\; determination of adult lifespan\; and regulation of cell size. Is expressed in socket cell and vulva.
T04G9.7	embryonic lethal	N.A.	N.A.	Is enriched in AVK\; cephalic sheath cell\; dopaminergic neurons\; germ line\; and head mesodermal cell based on tiling array and RNA-seq studies. Is affected by several genes including daf-16\; daf-2\; and rrf-3 based on microarray\; tiling array\; proteomic\; and RNA-seq studies. Is affected by thirteen chemicals including Heme\; hydrogen sulfide\; and rotenone based on microarray and RNA-seq s…
deg-1	N.A.	cell death variant, dye filling defect, embryonic lethal, neuron degeneration, nose touch defective, paralyzed arrested elongation two fold, touch resistant tail	deg-1 encodes a putative ion channel for which altered function induces necrotic cell death of neurons required for mechanosensory behavior\; expressed in the ASH, IL1, AVD, AVG, and PVC neurons in addition to some muscle cells.	Is predicted to enable sodium channel activity. Is involved in response to acidic pH and response to amino acid. Is expressed in AVG\; IL1 neuron\; anal depressor muscle\; body wall musculature\; and command interneuron. Is used to study hypokalemic periodic paralysis and neurodegenerative disease. Human ortholog(s) of this gene are implicated in bronchiectasis (multiple) and renal tubular transp…
adm-4	cell fate specification variant, maternal sterile, multiple anchor cells, organism development variant, sick	N.A.	adm-4 encodes a member of the ADAM (disintegrin plus metalloprotease) family\; ADM-4 is highly expressed in most post-embryonic tissues.	Is predicted to enable metal ion binding activity and metallopeptidase activity. Is involved in Notch signaling pathway and cell fate specification. Is expressed in spermatheca and tail. Human ortholog(s) of this gene are implicated in several diseases, including Alzheimer's disease\; renal fibrosis\; and type 2 diabetes mellitus. Is an ortholog of human ADAM17 (ADAM metallopeptidase domain 17).
mam-1	larval lethal, molt defect	N.A.	N.A.	Is affected by several genes including daf-16\; daf-2\; and skn-1 based on RNA-seq and microarray studies. Is affected by eleven chemicals including 1-methylnicotinamide\; methylmercuric chloride\; and stavudine based on RNA-seq and microarray studies. Is predicted to encode a protein with the following domains: MAM domain, meprin\/A5\/mu\; MAM domain\; and Concanavalin A-like lectin\/glucanase d…
ZC13.2	N.A.	N.A.	N.A.	Is enriched in ASER\; BAG\; dopaminergic neurons\; neurons\; and somatic gonad precursor based on tiling array and RNA-seq studies. Is affected by several genes including daf-12\; elt-2\; and eat-2 based on tiling array\; microarray\; and RNA-seq studies. Is affected by four chemicals including stavudine\; Zidovudine\; and Colistin based on RNA-seq and microarray studies.
T25B6.4	N.A.	N.A.	N.A.	Is enriched in AFD\; PLM\; coelomocyte\; and neurons based on tiling array\; RNA-seq\; and microarray studies. Is affected by several genes including eat-2\; sir-2.1\; and hpl-2 based on microarray\; tiling array\; and RNA-seq studies. Is affected by five chemicals including Rifampin\; Sirolimus\; and allantoin based on RNA-seq and microarray studies.
R07B1.5	N.A.	N.A.	N.A.	Is enriched in body wall muscle cell and hypodermis based on tiling array and RNA-seq studies. Is affected by several genes including daf-16\; daf-2\; and rrf-3 based on microarray\; RNA-seq\; and tiling array studies. Is affected by eleven chemicals including methylmercury hydroxide\; Alovudine\; and stavudine based on RNA-seq and microarray studies. Is predicted to encode a protein with the fol…
ZC506.1	N.A.	N.A.	N.A.	Is predicted to enable calcium ion binding activity and mannosyl-oligosaccharide 1,2-alpha-mannosidase activity. Is expressed in tail. Is an ortholog of human EDEM3 (ER degradation enhancing alpha-mannosidase like protein 3).
Multiple Output Below
twk-24	dauer lifespan extended	N.A.	N.A.	Is predicted to enable potassium channel activity.
twk-24	N.A.	N.A.	N.A.	Is predicted to enable potassium channel activity.
twk-13	linker cell migration variant	N.A.	twk-13 encodes one of 44 C. elegans TWK (two-P domain K+) potassium channel subunits that contain two pore-forming domains and four transmembrane domains\; as loss of TWK-13 function via RNA-mediated interference (RNAi) does not result in any abnormalities, the precise role of TWK-13 in C. elegans development and\/or behavior is not yet known\; however, TWK-13 likely functions redundantly with ot…	Is predicted to enable potassium channel activity. Is expressed in cholinergic neurons and ventral cord neurons.
twk-13	N.A.	N.A.	N.A.	Is predicted to enable potassium channel activity.

## Sheet: RW7000
Gene Name	RNAi Phenotype Observed	Allele Phenotype Observed	Concise Description	Automated Description
tli-1	N.A.	N.A.	N.A.	Is predicted to enable ubiquitin binding activity. Is expressed in head and tail. Is an ortholog of human TOLLIP (toll interacting protein).
B0205.4	N.A.	N.A.	The B0205.4 gene encodes a homolog of the human gene FUT1, which when mutated leads to leukocyte adhesion deficiency, type II (OMIM:266265).	Is predicted to enable galactoside 2-alpha-L-fucosyltransferase activity. Human ortholog(s) of this gene are implicated in vitamin B12 deficiency. Is an ortholog of human FUT1 (fucosyltransferase 1 (H blood group)) and FUT2 (fucosyltransferase 2).
oac-47	N.A.	N.A.	N.A.	Is affected by several genes including daf-2\; hsf-1\; and eat-2 based on tiling array\; RNA-seq\; and microarray studies. Is affected by four chemicals including cadmium\; fluoranthene\; and Chlorpyrifos based on microarray studies.
Y53C10A.10	N.A.	N.A.	N.A.	Is enriched in amphid sheath cell\; germ line\; and in male based on proteomic and RNA-seq studies. Is affected by several genes including daf-2\; eat-2\; and sir-2.1 based on microarray\; RNA-seq\; and tiling array studies. Is affected by eleven chemicals including hydrogen sulfide\; methylmercuric chloride\; and manganese chloride based on microarray and RNA-seq studies. Is predicted to encode …
F58D5.8	N.A.	N.A.	N.A.	Is enriched in germ line and in male based on RNA-seq studies. Is affected by several genes including daf-2\; age-1\; and eat-2 based on microarray\; RNA-seq\; and tiling array studies. Is affected by five chemicals including methylmercuric chloride\; Cry5B\; and paraquat based on microarray studies.
srw-111	shortened life span	N.A.	N.A.	Is predicted to enable G protein-coupled peptide receptor activity.
ZK1225.5	N.A.	N.A.	N.A.	Is affected by several genes including daf-2\; hsf-1\; and lin-4 based on microarray\; tiling array\; and RNA-seq studies. Is affected by thirteen chemicals including aldicarb\; methylmercuric chloride\; and multi-walled carbon nanotube based on microarray and RNA-seq studies.
vet-6	N.A.	N.A.	vet-6 encodes a protein that contains a spectrin repeat\; vet-6 is preferentially transcribed in embryos prior to gastrulation.	Is involved in gastrulation. Located in cytoplasm.
Y105E8A.25	apoptosis reduced, diplotene region organization variant, embryonic lethal, germ cell compartment morphology variant, germ cell compartment multinucleate, germline nuclear positioning variant, locomotion variant, maternal sterile, nuclear fallout, protruding vulva, sick, slow growth, sterile, sterile progeny, thin	N.A.	N.A.	Is predicted to enable guanyl-nucleotide exchange factor activity. Human ortholog(s) of this gene are implicated in neurodevelopmental disorder with midbrain and hindbrain malformations and retinitis pigmentosa. Is an ortholog of several human genes including AKAP13 (A-kinase anchoring protein 13)\; ARHGEF18 (Rho\/Rac guanine nucleotide exchange factor 18)\; and ARHGEF28 (Rho guanine nucleotide e…
Y105E8A.55	N.A.	N.A.	N.A.	N.A.
F11C3.1	growth variant	N.A.	N.A.	Is predicted to enable helicase activity.
fhod-1	body wall cell development variant, body wall muscle development variant	body wall cell development variant, body wall muscle dense body variant, body wall muscle development variant, body wall muscle sarcomere morphology variant, brood size variant, embryonic arrest, protein expression reduced	N.A.	Is expressed in muscle cell\; pharyngeal muscle cell\; and seam cell. Is predicted to encode a protein with the following domains: Formin Homology 2 Domain\; Armadillo-like helical\; Formin, FH2 domain\; Armadillo-type fold\; and Formin, FH2 domain superfamily. Is an ortholog of human FHOD1 (formin homology 2 domain containing 1) and FHOD3 (formin homology 2 domain containing 3).
linc-156	N.A.	N.A.	N.A.	Is affected by dlc-1 based on RNA-seq studies.
C09D4.2	N.A.	N.A.	N.A.	Is enriched in body wall muscle cell\; head mesodermal cell\; male-specific anatomical entity\; and muscle cell based on tiling array\; RNA-seq\; and microarray studies. Is affected by several genes including daf-16\; daf-2\; and glp-1 based on microarray and RNA-seq studies. Is affected by eleven chemicals including rotenone\; Cry5B\; and Psoralens based on RNA-seq and microarray studies. Is pre…
C04F1.1	N.A.	N.A.	N.A.	Is enriched in PLM based on RNA-seq studies. Is affected by several genes including daf-16\; let-60\; and rrf-3 based on microarray and RNA-seq studies. Is affected by thirteen chemicals including Ethanol\; methylmercury hydroxide\; and 1-methylnicotinamide based on RNA-seq and microarray studies. Is predicted to encode a protein with the following domains: Methyltransferase FkbM domain and Methy…
B0207.5	N.A.	N.A.	N.A.	Is expressed in vas deferens valve cell.
ZK484.11	N.A.	N.A.	N.A.	Is affected by dpy-21 and ints-4 based on RNA-seq studies.
ztf-4	cell proliferation increased, excess intestinal cells	lethal, sterile	N.A.	Is predicted to enable RNA binding activity. Is expressed in body wall musculature\; egg-laying apparatus\; neurons\; and pharynx. Human ortholog(s) of this gene are implicated in atherosclerosis and cervical cancer. Is an ortholog of human HNRNPC (heterogeneous nuclear ribonucleoprotein C)\; HNRNPCL1 (heterogeneous nuclear ribonucleoprotein C like 1)\; and RALY (RALY heterogeneous nuclear ribonu…
ubql-1	frequency body bend reduced, protein expression increased, protein ubiquitination variant, shortened life span, transgene expression increased	N.A.	N.A.	Is predicted to enable damaged DNA binding activity. Is involved in negative regulation of double-strand break repair via homologous recombination\; protein export from nucleus\; and response to endoplasmic reticulum stress. Human ortholog(s) of this gene are implicated in amyotrophic lateral sclerosis type 15. Is an ortholog of human UBQLN1 (ubiquilin 1).
T01G9.2	body wall muscle sarcomere morphology variant, mitochondria alignment variant	dendrite development variant	N.A.	Located in striated muscle dense body. Is an ortholog of human PHAF1 (phagosome assembly factor 1).
unc-130	body wall muscle sarcomere morphology variant, embryonic lethal, organism development variant	axon guidance variant, commissure absent, commisure growth variant, distal tip cell migration variant, ectopic expression transgene, embryonic morphology variant, locomotion variant, male tail morphology variant, organism morphology variable	A member of the forkhead domain family of transcription factors that affects the generation of the AWA and ASG chemosensory neurons and is partially required for male tail morphogenesis and embryogenesis\; it is expressed in the AWA and ASG precursors\; it is required for the graded spatial expression of the UNC-129 TGF-beta guidance factor.	Enables RNA polymerase II transcription regulatory region sequence-specific DNA binding activity and transcription corepressor activity. Is involved in maintenance of protein location\; multicellular organism development\; and negative regulation of transcription by RNA polymerase II. Located in nucleus. Is expressed in several structures, including HO neuron\; hypodermis\; ray\; tail\; and ventr…
C05D12.1	N.A.	N.A.	N.A.	Is enriched in GABAergic neurons\; excretory cell\; and neurons based on tiling array\; RNA-seq\; and microarray studies. Is affected by several genes including daf-16\; daf-2\; and daf-12 based on microarray and RNA-seq studies. Is affected by nine chemicals including D-glucose\; stavudine\; and Zidovudine based on RNA-seq and microarray studies. Is predicted to encode a protein with the followi…
nhr-235	N.A.	N.A.	N.A.	Is expressed in neurons. Is predicted to encode a protein with the following domains: Ligand-binding domain of nuclear hormone receptor\; Nuclear hormone receptor, ligand-binding domain\; and Nuclear hormone receptor-like domain superfamily.
cyd-1	distal tip cell migration variant, extended life span, gonad arm morphology variant, gonad development variant, larval arrest, larval lethal, late larval lethal, locomotion variant, male gonad development variant, male somatic gonad development variant, pattern of transgene expression variant, receptor mediated endocytosis defective, somatic gonad development variant, sterile	asymmetric cell division variant, cell cycle delayed, cell migration variant, distal tip cell development variant, ectopic expression transgene, ectopic vulva in male, gonad development variant, gonad morphology variant, linker cell absent, male gonad development variant, missing distal tip cells, missing gonad arms, somatic gonad development variant, somatic gonad precursor symmetrical sisters, …	cyd-1 encodes a cyclin D homolog that is required for escape from G1 cycle arrest in postembryonic blast cells, affects movement and larval viability, and may physically interact with CDK-46 and CKI-1\; expressed embryonically primarily in the head, ventral cord, tail, and is later expressed primarily in the seam cells and in the somatic gonad.	Is involved in several processes, including regulation of cell cycle process\; regulation of cell division\; and reproductive process. Is expressed in gonad\; hypodermis\; intestine\; neurons\; and vulva. Human ortholog(s) of this gene are implicated in several diseases, including breast carcinoma (multiple)\; carcinoma (multiple)\; and hematologic cancer (multiple). Is an ortholog of human CCND1…
unc-52	adult lethal, body wall muscle sarcomere morphology variant, dauer constitutive, dendrite development variant, distal tip cell migration variant, embryonic lethal, extended life span, larval lethal, lethal, locomotion reduced, locomotion variant, mitochondria morphology variant, molt defect, muscle detached, myopodia present, no induction of antimicrobial peptide expression after infection, organ…	adult behavior variant, axon trajectory variant, body wall muscle actin organization defective, body wall muscle cell polarization variant, body wall muscle myosin organization defective, body wall muscle thin filament variant, dendrite development variant, development phenotype, distal tip cell migration variant, egg laying defective, egg laying variant, egg shape variable, embryonic lethal, fla…	The unc-52 gene encodes perlecan, a protein orthologous to human basement membrane-specific heparan sulfate proteoglycan core protein (HSPG2\; OMIM:142461, which when mutated leads to Schwartz-Jampel syndrome or dyssegmental dysplasia)\; UNC-52 plays essential roles in muscle structure development and regulation of growth factor-like signaling pathways\; UNC-52 is synthesized by the hypodermis an…	Is an extracellular matrix structural constituent. Is involved in several processes, including cellular component assembly\; mitochondrion organization\; and multicellular organism development. Located in basement membrane and striated muscle dense body. Is expressed in alimentary muscle\; body wall musculature\; gonad\; and pharyngeal-intestinal valve. Human ortholog(s) of this gene are implicat…
emc-1	development phenotype, levamisole resistant, locomotor coordination variant, pattern of transgene expression variant, receptor mediated endocytosis defective, slow growth, transgene expression increased	N.A.	N.A.	Is enriched in EMS\; germ line\; head mesodermal cell\; and neurons based on RNA-seq and microarray studies. Is affected by several genes including daf-12\; let-7\; and gld-1 based on tiling array\; proteomic\; RNA-seq\; and microarray studies. Is affected by Zidovudine and Sirolimus based on RNA-seq and microarray studies. Is predicted to encode a protein with the following domains: Quinoprotein…
gst-32	dauer lifespan extended	N.A.	N.A.	Is predicted to enable transferase activity. Is involved in response to reactive oxygen species. Is an ortholog of human HPGDS (hematopoietic prostaglandin D synthase).
Y51H7BR.4	N.A.	N.A.	N.A.	Is enriched in coelomocyte\; hypodermis\; neurons\; and retrovesicular ganglion based on tiling array\; RNA-seq\; and microarray studies. Is affected by several genes including daf-16\; daf-2\; and let-60 based on microarray\; tiling array\; and RNA-seq studies. Is affected by methylmercury hydroxide and adsorbable organic bromine compound based on RNA-seq and microarray studies. Is predicted to …
K02F6.4	N.A.	N.A.	N.A.	Is affected by several genes including daf-2\; eat-2\; and pgl-1 based on tiling array\; RNA-seq\; and microarray studies. Is affected by eight chemicals including multi-walled carbon nanotube\; Psoralens\; and allantoin based on RNA-seq and microarray studies. Is predicted to encode a protein with the following domains: Domain of unknown function\; Ankyrin repeat\; BRCT domain\; Ankyrin repeat\;…
F22E5.19	N.A.	N.A.	N.A.	N.A.
fbxb-111	N.A.	N.A.	This gene encodes a protein containing an F-box, a motif predicted to mediate protein-protein interactions either with homologs of yeast Skp-1p or with other proteins\; its encoded protein also contains a Pfam-B45 motif of presently unknown function.	Is enriched in intestine based on tiling array studies. Is affected by several genes including daf-2\; eat-2\; and tph-1 based on tiling array\; RNA-seq\; and microarray studies. Is affected by ten chemicals including methylmercuric chloride\; multi-walled carbon nanotube\; and Alovudine based on microarray and RNA-seq studies. Is predicted to encode a protein with the following domains: F-box do…
F14D2.19	N.A.	N.A.	N.A.	Is enriched in head mesodermal cell based on RNA-seq studies. Is affected by several genes including daf-16\; daf-2\; and daf-12 based on RNA-seq and microarray studies. Is affected by six chemicals including Psoralens\; Sirolimus\; and Rifampin based on RNA-seq and microarray studies. Is predicted to encode a protein with the following domain: Papain-like cysteine peptidase superfamily.
F18A12.2	N.A.	N.A.	N.A.	Is affected by several genes including rrf-3\; eat-2\; and clk-1 based on microarray and RNA-seq studies. Is affected by six chemicals including Tunicamycin\; antimycin\; and Chlorpyrifos based on microarray and RNA-seq studies.
lgc-45	N.A.	N.A.	N.A.	Is predicted to enable extracellular ligand-gated ion channel activity and transmembrane signaling receptor activity.
srx-98	N.A.	N.A.	N.A.	Is enriched in neurons based on microarray studies. Is affected by several genes including eat-2\; clk-1\; and isp-1 based on microarray\; tiling array\; and RNA-seq studies. Is affected by seven chemicals including tryptophan\; multi-walled carbon nanotube\; and Rifampin based on microarray and RNA-seq studies. Is predicted to encode a protein with the following domains: Serpentine type 7TM GPCR…
R11F4.1	N.A.	N.A.	The R11F4.1 gene encodes a putative glycerol kinase and is orthologous to human glycerol kinase (GK)\; glycerol kinase catalyses the phosphorylation of glycerol to glycerol-3 phosphate\; in elegans, glycerol kinase is enriched in the dauer stage and is one of several genes involved in energy metabolism that are upregulated, when worms are grown in a nutrient deficient medium.	Is predicted to enable ATP binding activity and glycerol kinase activity. Human ortholog(s) of this gene are implicated in glycerol kinase deficiency. Is an ortholog of human GK (glycerol kinase) and GK2 (glycerol kinase 2).
tat-4	accumulated cell corpses, Bacillus thuringiensis toxin hypersensitive, development phenotype, larval arrest, larval lethal, lethal, morphology phenotype, pore forming toxin hypersensitive, protruding vulva, sick, small, sterile	N.A.	tat-4 encodes one of six C. elegans subfamily IV P-type ATPase that, by sequence similarity, is proposed to function as an aminophospholipid translocase (flippase)\; loss of tat-4 function via RNAi or deletion mutation results in no obvious developmental or morphological defects, however tat-4 deletion mutants are hypersensitive to sterol deprivation and this hypersensitivity is enhanced by a mut…	Is predicted to enable ATP binding activity\; ATPase-coupled intramembrane lipid transporter activity\; and magnesium ion binding activity. Is involved in sterol metabolic process. Is expressed in hermaphrodite gonad\; intestine\; pharyngeal-intestinal valve\; and rectal gland cell. Is an ortholog of human ATP10A (ATPase phospholipid transporting 10A (putative))\; ATP10B (ATPase phospholipid tran…
T24H7.8	larval arrest, larval lethal, lethal, protruding vulva, sick, small, sterile	N.A.	N.A.	Is enriched in PLM and germ line based on RNA-seq studies. Is affected by several genes including eat-2\; his-72\; and lem-2 based on RNA-seq studies. Is affected by five chemicals including mianserin\; Psoralens\; and allantoin based on RNA-seq studies.
F31E8.17	N.A.	N.A.	N.A.	N.A.
F31E8.20	N.A.	N.A.	N.A.	N.A.
T02G5.15	dauer lifespan extended, slow growth	N.A.	N.A.	Is enriched in GABAergic neurons and somatic gonad precursor based on RNA-seq studies. Is affected by several genes including daf-2\; rrf-3\; and sek-1 based on RNA-seq and microarray studies. Is affected by ten chemicals including Alovudine\; stavudine\; and Zidovudine based on RNA-seq and microarray studies.
T02G5.16	N.A.	N.A.	N.A.	N.A.
T02G5.14	dauer lifespan extended, slow growth	N.A.	N.A.	Is enriched in somatic gonad precursor based on RNA-seq studies. Is affected by several genes including daf-16\; daf-12\; and elt-2 based on microarray and RNA-seq studies. Is affected by eight chemicals including 1-methylnicotinamide\; rotenone\; and Psoralens based on RNA-seq and microarray studies. Is predicted to encode a protein with the following domains: F-box associated and F-box associat…
T05A6.8	N.A.	N.A.	N.A.	Is affected by let-418 based on RNA-seq studies.
nac-3	life span phenotype	N.A.	nac-3 encodes a high affinity, sodium-coupled dicarboxylate transporter that is one of four C. elegans proteins related to Drosophila Indy and the mammalian NaDC1 and NaDC3 transporters\; when expressed in a heterologous system, NAC-3 exhibits high affinity sodium\/succinate cotransporter activity indicating that, functionally, NAC-3 is more closely related to mammalian NaDC3 than NaDC1\; nac-3 m…	Enables high-affinity sodium:dicarboxylate symporter activity and succinate transmembrane transporter activity. Is involved in determination of adult lifespan and succinate transport. Is expressed in alimentary system. Human ortholog(s) of this gene are implicated in early infantile epileptic encephalopathy 25. Is an ortholog of human SLC13A2 (solute carrier family 13 member 2) and SLC13A5 (solut…
Y50D7A.8	N.A.	N.A.	N.A.	Is expressed in head. Is predicted to encode a protein with the following domain: .
unc-79	dauer lifespan extended, mitochondria morphology variant, organism development variant	amplitude of sinusoidal movement variant, backward locomotion variant, backward point velocity decreased, body posture amplitude decreased, body posture wavelength increased, coiling frequency variant, diethyl ether hypersensitive, ethanol resistant, fainter, fat, forward locomotion decreased, forward point velocity decreased, frequency of body bend variant, halothane hypersensitive, head bend an…	unc-79 encodes a novel, conserved protein\; unc-79 functions in a pathway with unc-77 and nca-2, which encode alpha-1 subunits of voltage-insensitive cation leak channels, to regulate locomotion and the response to specific volatile anesthetics\; unc-79 exerts its effects on these processes, at least in part, by regulating the levels of UNC-77 and NCA-2 proteins\; an unc-79::gfp reporter is expre…	Is involved in several processes, including response to anesthetic\; response to ethanol\; and response to toluene. Located in axon. Is expressed in head neurons\; nerve ring\; tail neurons\; and ventral cord neurons. Is used to study alcohol use disorder. Is an ortholog of human UNC79 (unc-79 homolog, NALCN channel complex subunit).
F54E7.6	N.A.	N.A.	N.A.	Is enriched in AFD and germline precursor cell based on tiling array and RNA-seq studies. Is affected by several genes including daf-16\; daf-2\; and rrf-3 based on microarray\; tiling array\; and RNA-seq studies. Is affected by nine chemicals including methylmercury hydroxide\; multi-walled carbon nanotube\; and Zidovudine based on RNA-seq and microarray studies.
best-17	N.A.	N.A.	N.A.	Is predicted to enable chloride channel activity. Human ortholog(s) of this gene are implicated in autosomal dominant vitreoretinochoroidopathy and retinal degeneration (multiple). Is an ortholog of human BEST1 (bestrophin 1)\; BEST2 (bestrophin 2)\; and BEST4 (bestrophin 4).
R05H11.1	fat content reduced	N.A.	This gene encodes a protein containing an F-box, a motif predicted to mediate protein-protein interactions either with homologs of yeast Skp-1p or with other proteins.	Is enriched in coelomocyte\; germ line\; and intestine based on tiling array and RNA-seq studies. Is affected by several genes including daf-2\; daf-12\; and eat-2 based on microarray\; tiling array\; and RNA-seq studies. Is affected by five chemicals including D-glucose\; Alovudine\; and Zidovudine based on RNA-seq and microarray studies. Is predicted to encode a protein with the following domai…
R09E10.13	N.A.	N.A.	N.A.	Is enriched in AVG\; RIM\; and command interneuron based on RNA-seq studies. Is affected by several genes including daf-16\; rrf-3\; and daf-12 based on RNA-seq and microarray studies. Is affected by six chemicals including tryptophan\; Sodium Chloride\; and allantoin based on microarray and RNA-seq studies.
duo-2	N.A.	N.A.	N.A.	Is enriched in germ line and germline precursor cell based on RNA-seq studies. Is affected by several genes including mex-1\; smg-2\; and let-418 based on microarray and RNA-seq studies. Is affected by six chemicals including Tunicamycin\; multi-walled carbon nanotube\; and metformin based on microarray and RNA-seq studies.
F29C4.3	N.A.	N.A.	N.A.	Is affected by clk-1\; dpy-7\; and smn-1 based on microarray and RNA-seq studies. Is affected by four chemicals including Psoralens\; allantoin\; and Sirolimus based on RNA-seq studies.
T12A7.6	N.A.	N.A.	N.A.	Is enriched in body wall muscle cell\; head mesodermal cell\; and muscle cell based on tiling array\; RNA-seq\; and microarray studies. Is affected by several genes including daf-2\; skn-1\; and rrf-3 based on microarray and RNA-seq studies. Is affected by thirteen chemicals including Cry5B\; levamisole\; and Alovudine based on RNA-seq and microarray studies.
ZK822.5	body wall muscle myosin organization defective	N.A.	N.A.	Is predicted to enable transmembrane transporter activity. Is expressed in several structures, including intestine\; nervous system\; non-striated muscle\; pharynx\; and rectal gland cell. Human ortholog(s) of this gene are implicated in congenital hypothyroidism. Is an ortholog of human SLC5A12 (solute carrier family 5 member 12) and SLC5A8 (solute carrier family 5 member 8).
F08G5.3	N.A.	N.A.	N.A.	Is enriched in head mesodermal cell\; muscle cell\; neurons\; and retrovesicular ganglion based on tiling array\; RNA-seq\; and microarray studies. Is affected by several genes including daf-2\; skn-1\; and daf-12 based on microarray and RNA-seq studies. Is affected by metformin\; Sirolimus\; and resveratrol based on RNA-seq and microarray studies.
wdfy-3	N.A.	N.A.	N.A.	Is predicted to enable metal ion binding activity. Human ortholog(s) of this gene are implicated in primary autosomal dominant microcephaly 18. Is an ortholog of human WDFY3 (WD repeat and FYVE domain containing 3).
F07C6.8	N.A.	N.A.	N.A.	Is affected by ints-9 and spc-1 based on RNA-seq studies.
clec-186	extended life span	N.A.	N.A.	Is predicted to enable carbohydrate binding activity. Is involved in innate immune response.
abt-3	N.A.	N.A.	N.A.	Is enriched in male based on RNA-seq studies. Is affected by several genes including eat-2\; sir-2.1\; and npr-1 based on RNA-seq\; tiling array\; and microarray studies. Is affected by four chemicals including Tunicamycin\; manganese chloride\; and multi-walled carbon nanotube based on microarray and RNA-seq studies.
C39E9.7	N.A.	N.A.	N.A.	Is predicted to enable transmembrane transporter activity.
unc-30	locomotion variant, shrinker, transgene expression increased	amplitude of sinusoidal movement variant, antibody staining reduced, axon fasciculation variant, axon outgrowth variant, backing decreased, backward locomotion variant, backward point velocity decreased, body posture amplitude decreased, body posture wavelength decreased, coiling frequency increased, embryonic lethal, forward locomotion decreased, forward point velocity decreased, frequency body …	unc-30 encodes a homeodomain-containing protein that is orthologous to the Pitx family of homeodomain transcription factors\; during develpoment, UNC-30 controls the terminal differentiation of all 19 type D GABA-ergic motor neurons by directly regulating the expression of UNC-25\/GAD and UNC-47\/VGAT, which regulate GABA formation and secretion, respectively\; UNC-30 is expressed most strongly i…	Enables sequence-specific DNA binding activity. Is involved in neuron differentiation\; positive regulation of transcription by RNA polymerase II\; and regulation of locomotion. Located in nucleus. Is expressed in intestine and neurons. Human ortholog(s) of this gene are implicated in Arts syndrome\; clubfoot\; and eye disease (multiple). Is an ortholog of human PITX2 (paired like homeodomain 2).
Y37A1B.17	aldicarb resistant, locomotion variant	N.A.	N.A.	Is predicted to enable guanyl-nucleotide exchange factor activity. Human ortholog(s) of this gene are implicated in cataract 48. Is an ortholog of human DNMBP (dynamin binding protein).
Y64G10A.7	organism development variant	sterile	The Y64G10A.7 gene encodes a homolog of the human gene FIBRILLIN-1, which when mutated leads to Marfan syndrome (OMIM:154700).	Is predicted to enable calcium ion binding activity. Is an ortholog of human MEGF6 (multiple EGF like domains 6).
F55B11.4	fat content reduced	N.A.	N.A.	Is enriched in OLL\; PVD\; head mesodermal cell\; intestine\; and pharyngeal muscle cell based on tiling array and RNA-seq studies. Is affected by several genes including daf-16\; daf-2\; and glp-1 based on microarray\; RNA-seq\; and tiling array studies. Is affected by thirteen chemicals including rotenone\; D-glucopyranose\; and Psoralens based on RNA-seq and microarray studies. Is predicted to…
21ur-6044	N.A.	N.A.	N.A.	N.A.
dmd-6	N.A.	N.A.	N.A.	Is predicted to enable metal ion binding activity and sequence-specific DNA binding activity. Is expressed in several structures, including neurons\; pharynx\; rectum\; tail\; and vulva.
Y105C5B.19	N.A.	N.A.	N.A.	Is expressed widely. Is predicted to encode a protein with the following domains: MSP (Major sperm protein) domain\; Major sperm protein (MSP) domain\; PapD-like superfamily\; and Immunoglobulin-like fold.
Y105C5B.30	N.A.	N.A.	N.A.	Is affected by several genes including skn-1\; eat-2\; and smn-1 based on RNA-seq studies. Is affected by four chemicals including Rifampin\; allantoin\; and Psoralens based on RNA-seq studies.
Y67D8C.24	N.A.	coelomocyte endocytosis defective, lethal, locomotion variant, mechanosensation variant, paralyzed, sterile, uptake of yolk defective	N.A.	N.A.
Y67D8C.25	N.A.	coelomocyte endocytosis defective, lethal, locomotion variant, mechanosensation variant, paralyzed, sterile, uptake of yolk defective	N.A.	N.A.
mca-3	adult lethal, coelomocyte endocytosis defective, embryonic arrest, nicotine hypersensitive, no induction of antimicrobial peptide expression after infection, paralyzed	coelomocyte endocytosis defective, lethal, locomotion variant, mechanosensation variant, paralyzed, sterile, uptake of yolk defective	mca-3 encodes one of three C. elegans plasma membrane Ca2+ ATPases (PMCAs)\; by homology, MCA-3 is predicted to function as a molecular pump that couples ATP hydrolysis to extrusion of cytosolic Ca2+\; mca-3 activity is required for coelomoycte endocytosis, normal coordinated locomotion, and embryonic and larval development\; in regulating endocytosis, MCA-3 is required specifically in the early …	Is predicted to enable calcium transmembrane transporter activity, phosphorylative mechanism. Is involved in several processes, including negative regulation of cytosolic calcium ion concentration\; positive regulation of endocytosis\; and positive regulation of growth rate. Located in plasma membrane. Is expressed in body wall musculature\; coelomocyte\; intestine\; nervous system\; and touch re…
Y67D8C.26	N.A.	coelomocyte endocytosis defective, lethal, locomotion variant, mechanosensation variant, paralyzed, sterile, uptake of yolk defective	N.A.	N.A.
B0212.3	N.A.	N.A.	N.A.	Is enriched in several structures, including Z1.p\; germ line\; male distal tip cell\; neurons\; and somatic gonad precursor based on tiling array\; RNA-seq\; and microarray studies. Is affected by several genes including daf-16\; daf-2\; and hsf-1 based on microarray and RNA-seq studies. Is affected by eleven chemicals including hydrogen sulfide\; rotenone\; and D-glucose based on microarray and…
M57.4	N.A.	N.A.	N.A.	N.A.
oac-23	dauer lifespan extended	N.A.	N.A.	Is predicted to enable transferase activity, transferring acyl groups other than amino-acyl groups.
hlh-30	autophagy variant, bacterially unswollen, developmental delay, fat content reduced, mRNA levels increased, mRNA levels reduced, reduced brood size, sterile, transgene expression reduced	autophagy variant, pathogen induced antimicrobial gene expression variant, pathogen susceptibility increased, pore forming toxin hypersensitive, shortened life span	hlh-30 encodes a predicted basic helix-loop-helix (bHLH) transcription factor, one of 42 such genes in the C. elegans genome, it is spliced to give 18 different transcripts\; it is orthologous to human microphthalmia-associated transcription factor (HGNC:MITF)\; loss of hlh-30 activity via RNAi results in reduced fat storage\; HLH-30 demonstrates sequence-specific DNA binding for the E box sequen…	Is predicted to enable DNA-binding transcription factor activity, RNA polymerase II-specific. Is involved in several processes, including defense response to bacterium\; determination of adult lifespan\; and positive regulation of transcription by RNA polymerase II. Located in cytoplasm and nucleus. Is expressed in several structures, including nerve ring\; rectal valve cell\; somatic cell\; sper…
ZK180.6	N.A.	N.A.	N.A.	Is enriched in DA neuron\; OLL\; PLM\; PVD\; and VA neuron based on microarray and RNA-seq studies. Is affected by several genes including daf-16\; daf-2\; and glp-1 based on microarray\; proteomic\; and RNA-seq studies. Is affected by sixteen chemicals including hydrogen sulfide\; Nitric Oxide\; and methylmercury hydroxide based on microarray and RNA-seq studies. Is predicted to encode a protein…
ZK180.13	N.A.	N.A.	N.A.	N.A.
ZK180.19	N.A.	N.A.	N.A.	N.A.
kcc-2	N.A.	body lengthening response to muscimol variant, egg laying defective, egg laying response to drug variant, gametogenesis variant, locomotion rate serotonin resistant, muscimol resistant, muscimol response variant, presynaptic vesicle number reduced, short, transgene expression increased	kcc-2 encodes a potassium chloride cotransporter\; in C. elegans, kcc-2 acts partially redundantly with the sodium-driven chloride-bicarbonate transporter, abts-1, for effecting GABA-receptor mediated inhibitory neurotransmission in the HSNs (hermaphrodite-specific neurons) that control egg-laying and in body wall muscle to control body length and movement\; neuronal expression studies indicate t…	Enables potassium:chloride symporter activity. Is involved in chloride transport\; potassium ion transport\; and regulation of GABAergic synaptic transmission. Is expressed in body wall musculature\; egg-laying apparatus\; hermaphrodite distal tip cell\; intestine\; and neurons. Human ortholog(s) of this gene are implicated in agenesis of the corpus callosum with peripheral neuropathy\; early inf…
21ur-919	N.A.	N.A.	N.A.	N.A.
Y73B6BL.278	N.A.	N.A.	N.A.	Is affected by dpy-21 based on RNA-seq studies.
prkl-1	cell polarity variant, ectopic neurite outgrowth, embryonic lethal, gonad development variant, male gonad development variant	anterior posterior neurite growth variant, cell cell contacts abnormal, cell position defective	prkl-1 encodes a homolog of Drosophila ESPINAS and PRICKLE, and of humanPRICKLE1, PRICKLE2, and LMO6\; prkl-1 enables Wnt-directed planar cellpolarity\; prkl-1 is required for the fully asymmetrical division of B.aversus B.p cells, though this requirement is quantitatively weak.	Is predicted to enable zinc ion binding activity. Is expressed in several structures, including QL\; egg-laying apparatus\; gonad\; head\; and somatic nervous system. Human ortholog(s) of this gene are implicated in progressive myoclonus epilepsy 1B. Is an ortholog of human PRICKLE2 (prickle planar cell polarity protein 2).
ZK381.37	N.A.	N.A.	N.A.	N.A.
Y55F3C.9	N.A.	N.A.	N.A.	Is enriched in Z1\; Z4\; body wall muscle cell\; and somatic gonad precursor based on tiling array and RNA-seq studies. Is affected by several genes including daf-2\; skn-1\; and pgl-1 based on microarray and RNA-seq studies. Is affected by seven chemicals including mianserin\; Psoralens\; and allantoin based on RNA-seq and microarray studies. Is predicted to encode a protein with the following d…
vit-6	cell homeostasis metabolism variant, lipid metabolism variant, nicotine hypersensitive, organism pathogen response variant, pathogen susceptibility increased, transgene subcellular localization variant	pathogen susceptibility increased, shortened life span, unfolded protein response variant	vit-6 encodes a vitellogenin precursor protein that is cleaved in the body cavity into two smaller yolk proteins, YP115 and YP88\; in C. elegans, vitellogenin genes exhibit stage-, sex-, and tissue-specific expression being expressed exclusively in the adult hermaphrodite intestine.	Is predicted to enable lipid transporter activity and nutrient reservoir activity. Is involved in negative regulation of protein oxidation\; negative regulation of reactive oxygen species biosynthetic process\; and positive regulation of cholesterol import.
lys-10	N.A.	organism environmental stimulus response variant	N.A.	Is enriched in germ line and intestine based on RNA-seq studies. Is affected by several genes including daf-2\; skn-1\; and daf-12 based on microarray and RNA-seq studies. Is affected by nineteen chemicals including 1-methylnicotinamide\; methylmercuric chloride\; and rotenone based on RNA-seq and microarray studies. Is predicted to encode a protein with the following domain: Glycoside hydrolase …
srz-84	N.A.	N.A.	N.A.	N.A.
T01B11.1	N.A.	N.A.	N.A.	Is enriched in neurons and somatic gonad precursor based on tiling array\; microarray\; and RNA-seq studies. Is affected by several genes including elt-2\; unc-70\; and ain-2 based on tiling array\; RNA-seq\; and microarray studies. Is affected by resveratrol based on microarray studies. Is predicted to encode a protein with the following domain: .
T28C6.7	N.A.	N.A.	N.A.	Is expressed in tail. Is predicted to encode a protein with the following domain: .
F49C12.5	N.A.	N.A.	N.A.	Is predicted to enable transferase activity, transferring glycosyl groups.
C10C5.5	transgene expression reduced	N.A.	N.A.	Is predicted to enable aminoacylase activity. Is an ortholog of human ACY1 (aminoacylase 1).
F56D5.9	fat content increased	N.A.	N.A.	Is affected by several genes including sir-2.1\; pgl-1\; and glh-1 based on tiling array\; RNA-seq\; and microarray studies. Is predicted to encode a protein with the following domains: Ankyrin repeats (3 copies)\; BRCT domain\; Ankyrin repeat\; Ankyrin repeat-containing domain\; BRCT domain superfamily\; and Ankyrin repeat-containing domain superfamily.
ugt-21	fat content increased	N.A.	N.A.	Is predicted to enable glucuronosyltransferase activity. Human ortholog(s) of this gene are implicated in several diseases, including Crigler-Najjar syndrome\; Gilbert syndrome\; and female reproductive organ cancer (multiple). Is an ortholog of several human genes including UGT1A10 (UDP glucuronosyltransferase family 1 member A10)\; UGT1A7 (UDP glucuronosyltransferase family 1 member A7)\; and U…
nhr-97	linker cell migration variant	lethal, sterile	N.A.	Is predicted to enable DNA-binding transcription factor activity\; sequence-specific DNA binding activity\; and zinc ion binding activity.
nhr-192	N.A.	lethal, sterile	N.A.	Is predicted to enable DNA-binding transcription factor activity\; sequence-specific DNA binding activity\; and zinc ion binding activity.
str-182	N.A.	pathogen resistance increased	N.A.	Is enriched in coelomocyte based on tiling array studies. Is affected by several genes including daf-2\; hpl-2\; and mir-243 based on RNA-seq and microarray studies. Is affected by eleven chemicals including tryptophan\; multi-walled carbon nanotube\; and Psoralens based on microarray and RNA-seq studies. Is predicted to encode a protein with the following domains: Serpentine type 7TM GPCR chemor…
str-224	N.A.	N.A.	N.A.	Is enriched in neurons based on microarray studies. Is affected by several genes including daf-2\; eat-2\; and clk-1 based on tiling array\; microarray\; and RNA-seq studies. Is affected by Chlorpyrifos\; Diazinon\; and allantoin based on microarray studies.
T21C9.6	transgene induced cosuppression variant	N.A.	N.A.	Is predicted to enable ATP binding activity and kinase activity.
cyp-29A2	egg laying defective, fat associated body size decreased, fat content reduced, lethal	N.A.	N.A.	Is predicted to enable heme binding activity\; iron ion binding activity\; and oxidoreductase activity. Human ortholog(s) of this gene are implicated in Bietti crystalline corneoretinal dystrophy. Is an ortholog of human CYP4V2 (cytochrome P450 family 4 subfamily V member 2).
npr-25	amplitude of sinusoidal movement decreased, frequency body bend reduced, locomotion variant, sluggish	N.A.	N.A.	Is predicted to enable G protein-coupled receptor activity.
D2023.6	N.A.	N.A.	D2023.6 is orthologous to a set of uncharacterized putative proteinkinases from eukaryotes and from prokaryotes (e.g., UbiB from E. coli),and paralogous to COQ-8 from C. elegans and ABC1 (COQ8) from S.cerevisiae\; like COQ-8, D2023.6 may be involved in ubiquinone (coenzymeQ9) biosynthesis.	Is enriched in AFD\; Psub1\; germ line\; and germline precursor cell based on RNA-seq studies. Is affected by several genes including daf-12\; hsf-1\; and eat-2 based on microarray\; tiling array\; and RNA-seq studies. Is affected by ten chemicals including stavudine\; Zidovudine\; and metformin based on RNA-seq and microarray studies. Is predicted to encode a protein with the following domains: …
R07B7.8	N.A.	N.A.	N.A.	Is predicted to enable phospholipase activity. Is an ortholog of human PLB1 (phospholipase B1).
R07B7.10	N.A.	N.A.	N.A.	Is enriched in several structures, including PLM\; body wall musculature\; intestine\; pharynx\; and somatic gonad precursor based on Chronogram\; tiling array\; RNA-seq\; and microarray studies. Is affected by several genes including daf-16\; daf-12\; and hsf-1 based on RNA-seq and microarray studies. Is affected by eight chemicals including rotenone\; Rifampin\; and Psoralens based on RNA-seq a…
C13C4.4	N.A.	N.A.	N.A.	Is predicted to enable phosphatase activity. Is an ortholog of human LHPP (phospholysine phosphohistidine inorganic pyrophosphate phosphatase).
spin-1	fat content reduced, peptide uptake by intestinal cell decreased	N.A.	N.A.	Is predicted to enable transmembrane transporter activity. Is expressed in tail. Human ortholog(s) of this gene are implicated in autosomal recessive nonsyndromic deafness 115. Is an ortholog of human SPNS1 (sphingolipid transporter 1 (putative))\; SPNS2 (sphingolipid transporter 2)\; and SPNS3 (sphingolipid transporter 3 (putative)).
twk-24	Multiple entries : 2
twk-13	Multiple entries : 2
F23H12.21	N.A.	N.A.	N.A.	Is affected by cox-5B\; mrps-5\; and sacy-1 based on RNA-seq studies.
cdr-7	N.A.	N.A.	N.A.	Is enriched in germ line and somatic gonad precursor based on RNA-seq studies. Is affected by several genes including daf-16\; daf-2\; and let-60 based on RNA-seq and microarray studies. Is affected by twelve chemicals including mianserin\; Alovudine\; and Psoralens based on RNA-seq and microarray studies. Is predicted to encode a protein with the following domains: Glutathione S-transferase, C-t…
srh-25	N.A.	N.A.	srh-25 encodes a seven transmembrane G protein-coupled olfactory receptor\; loss of srh-25 activity results in an altered response to high concentrations of diacetyl\; an srh-25 reporter fusion is expressed in the ADL nociceptive neuron.	Is expressed in ADLL and ADLR. Is predicted to encode a protein with the following domains: Serpentine type 7TM GPCR chemoreceptor Srh and 7TM GPCR, serpentine receptor class h (Srh).
F28C1.3	N.A.	N.A.	N.A.	Is enriched in body wall musculature\; coelomocyte\; head mesodermal cell\; intestine\; and neurons based on tiling array\; RNA-seq\; and microarray studies. Is affected by several genes including daf-16\; daf-2\; and daf-12 based on microarray\; tiling array\; and RNA-seq studies. Is affected by eight chemicals including rotenone\; D-glucose\; and stavudine based on RNA-seq and microarray studie…
str-178	N.A.	N.A.	N.A.	Is expressed in ADLL\; ADLR\; and PVT. Is predicted to encode a protein with the following domains: Serpentine type 7TM GPCR chemoreceptor Str and 7TM GPCR, serpentine receptor class r (Str).
gpa-13	N.A.	amplitude of sinusoidal movement variant, backward locomotion variant, backward point velocity increased, body posture amplitude increased, body posture wavelength increased, coiling frequency increased, fat, forward locomotion increased, forward point velocity increased, frequency of body bend variant, head bend angle increased, long, nose movement variant, path curvature decreased, pausing decr…	gpa-13 encodes a member of the G protein alpha subunit family of heterotrimeric GTPases\; it is expressed in ADF, ASH, AWC, PHA, and PHB.	Enables G-protein alpha-subunit binding activity. Located in axon\; neuronal cell body\; and non-motile cilium. Is expressed in ciliated neurons. Human ortholog(s) of this gene are implicated in achromatopsia 4\; congenital stationary night blindness 1G\; and congenital stationary night blindness autosomal dominant 3. Is an ortholog of several human genes including GNAI1 (G protein subunit alpha …
srbc-44	N.A.	N.A.	N.A.	Is affected by several genes including eat-2\; clk-1\; and mex-3 based on tiling array\; microarray\; and RNA-seq studies. Is affected by four chemicals including Psoralens\; allantoin\; and Sirolimus based on RNA-seq and microarray studies. Is predicted to encode a protein with the following domains: Serpentine type 7TM GPCR chemoreceptor Srbc and 7TM GPCR, serpentine receptor class bc (Srbc).
W07G4.7	N.A.	N.A.	N.A.	Is affected by several genes including daf-16\; daf-12\; and clk-1 based on microarray and RNA-seq studies. Is affected by tryptophan and dafa#1 based on microarray studies. Is predicted to encode a protein with the following domain: .
F57B1.5	N.A.	N.A.	N.A.	Is enriched in head mesodermal cell\; hypodermis\; intestine\; neurons\; and ventral nerve cord based on microarray\; tiling array\; and RNA-seq studies. Is affected by several genes including daf-16\; daf-12\; and hsf-1 based on microarray\; tiling array\; and RNA-seq studies. Is affected by eleven chemicals including Psoralens\; allantoin\; and Sirolimus based on RNA-seq and microarray studies.
T10G3.4	N.A.	N.A.	N.A.	Is affected by several genes including daf-2\; eat-2\; and alg-1 based on tiling array\; RNA-seq\; and microarray studies. Is affected by nine chemicals including Mercuric Chloride\; indole\; and Psoralens based on microarray and RNA-seq studies. Is predicted to encode a protein with the following domains: C. elegans Sre G protein-coupled chemoreceptor and 7TM GPCR, serpentine receptor class e (S…
clec-54	N.A.	N.A.	N.A.	Is predicted to enable carbohydrate binding activity.
mpst-3	N.A.	N.A.	N.A.	Is predicted to enable transferase activity. Is an ortholog of human MPST (mercaptopyruvate sulfurtransferase) and TST (thiosulfate sulfurtransferase).
C25D7.19	N.A.	activity level variant, amplitude of sinusoidal movement variant, axon development variant, axon guidance variant, axon morphology variant, axon outgrowth variant, axon trajectory variant, backing decreased, backward point velocity decreased, body posture amplitude variant, body posture wavelength decreased, coiling frequency increased, constitutive egg laying, curly, dosage compensation variant,…	N.A.	N.A.
C01G10.19	N.A.	N.A.	N.A.	Is affected by several genes including daf-2\; eat-2\; and sir-2.1 based on microarray studies. Is affected by resveratrol based on microarray studies.
wrt-7	alae secretion variant, body vacuole, intestinal vacuole, locomotion variant, multiple alae, multivulva, small, transgene expression increased	N.A.	wrt-7 encodes a hedgehog-like protein, with (from N- to C-terminus) asignal sequence, a Wart domain, and a Hint\/Hog domain\; the Hint\/Hogdomain is predicted to cut WRT-7 into two halves and then covalentlylink cholesterol to the C-terminus of the Wart domain\; the Wart domainis predicted to form a cysteine-crosslinked protein involved inintercellular signalling, and it has subtle similarity to …	Is affected by several genes including daf-16\; daf-2\; and daf-12 based on tiling array\; microarray\; and RNA-seq studies. Is affected by six chemicals including methylmercuric chloride\; sucrose\; and stearic acid based on microarray and RNA-seq studies. Human ortholog(s) of this gene are implicated in 46,XY sex reversal 7. Is predicted to encode a protein with the following domains: Hint modu…
srh-107	N.A.	N.A.	N.A.	Is affected by chd-3\; let-418\; and eat-2 based on RNA-seq and microarray studies. Is affected by dibromoacetic acid based on microarray studies.
sri-7	N.A.	N.A.	N.A.	Is affected by several genes including eat-2\; pgl-1\; and eri-1 based on RNA-seq and microarray studies. Is affected by five chemicals including Psoralens\; allantoin\; and metformin based on RNA-seq studies. Is predicted to encode a protein with the following domains: Serpentine type 7TM GPCR chemoreceptor Sri and 7TM GPCR, serpentine chemoreceptor class i (Sri).
fbxa-104	N.A.	N.A.	N.A.	Is enriched in intestine based on RNA-seq studies. Is affected by several genes including eat-2\; sir-2.1\; and csr-1 based on RNA-seq and microarray studies. Is affected by four chemicals including stearic acid\; sucrose\; and Sirolimus based on RNA-seq and microarray studies. Is predicted to encode a protein with the following domains: FTH domain\; F-box domain\; F-box domain\; Domain of unknow…
str-19	N.A.	N.A.	N.A.	Is affected by several genes including daf-2\; age-1\; and let-60 based on microarray\; tiling array\; and RNA-seq studies. Is affected by resveratrol\; adsorbable organic bromine compound\; and nitroguanidine based on microarray studies. Is predicted to encode a protein with the following domains: Serpentine type 7TM GPCR chemoreceptor Str and 7TM GPCR, serpentine receptor class r (Str).
srbc-48	N.A.	N.A.	N.A.	Is expressed in AWCL\; AWCR\; and head neurons. Is predicted to encode a protein with the following domains: Serpentine type 7TM GPCR chemoreceptor Srbc and 7TM GPCR, serpentine receptor class bc (Srbc).
nhr-102	N.A.	drug hypersensitive, gene expression level reduced, slow development	nhr-102 encodes a nuclear receptor that is most highly conserved amongst nematode species.	Is predicted to enable DNA-binding transcription factor activity\; sequence-specific DNA binding activity\; and zinc ion binding activity. Human ortholog(s) of this gene are implicated in several diseases, including cystic fibrosis\; hepatobiliary system cancer (multiple)\; and type 2 diabetes mellitus. Is an ortholog of human PPARA (peroxisome proliferator activated receptor alpha) and PPARD (pe…
gst-38	cadmium hypersensitive, chemical hypersensitive, dauer lifespan extended, organism electrophilic stress hypersensitive, slow growth	N.A.	gst-38 encodes a glutathione-S-transferase\; gst-38 is predicted to function as a phase II detoxification enzyme and its expression is altered in response to stress\; a GST-38::GFP reporter is expressed in the intestine.	Is predicted to enable transferase activity. Is involved in PERK-mediated unfolded protein response and innate immune response. Is an ortholog of human HPGDS (hematopoietic prostaglandin D synthase).
srw-56	N.A.	N.A.	N.A.	Is predicted to enable G protein-coupled peptide receptor activity.
F11A5.4	N.A.	N.A.	N.A.	Is predicted to enable GTP binding activity and GTPase activity. Is an ortholog of human RAB2B (RAB2B, member RAS oncogene family).
srw-77	N.A.	N.A.	N.A.	Is predicted to enable G protein-coupled peptide receptor activity.
srw-99	extended life span	N.A.	N.A.	Is predicted to enable G protein-coupled peptide receptor activity.
srh-252	N.A.	N.A.	N.A.	Is affected by several genes including eat-2\; mir-34\; and adr-1 based on tiling array\; microarray\; and RNA-seq studies. Is affected by dafa#1 based on microarray studies. Is predicted to encode a protein with the following domains: Serpentine type 7TM GPCR chemoreceptor Srh and 7TM GPCR, serpentine receptor class h (Srh).
K10G4.5	N.A.	N.A.	N.A.	Is affected by several genes including daf-16\; daf-2\; and daf-12 based on microarray\; tiling array\; and RNA-seq studies. Is affected by eight chemicals including methylmercuric chloride\; Tunicamycin\; and Psoralens based on microarray and RNA-seq studies. Is predicted to encode a protein with the following domains: F-box domain\; FTH domain\; F-box domain\; Domain of unknown function DUF38, …
srz-25	N.A.	N.A.	N.A.	Is affected by rsr-2 and clk-1 based on tiling array and microarray studies. Is predicted to encode a protein with the following domains: Serpentine type 7TM GPCR chemoreceptor Srz and 7TM GPCR, serpentine receptor class z (Srz).
srh-302	N.A.	N.A.	N.A.	Is affected by cyc-1 based on microarray studies.
srh-134	N.A.	N.A.	N.A.	Is affected by several genes including clk-1\; eri-1\; and drh-3 based on tiling array\; microarray\; and RNA-seq studies. Is affected by Rifampin and allantoin based on RNA-seq studies. Is predicted to encode a protein with the following domains: Serpentine type 7TM GPCR chemoreceptor Srh and 7TM GPCR, serpentine receptor class h (Srh).
fbxb-115	N.A.	N.A.	This gene encodes a protein containing an F-box, a motif predicted to mediate protein-protein interactions either with homologs of yeast Skp-1p or with other proteins\; its encoded protein also contains a Pfam-B45 motif of presently unknown function.	Is enriched in neurons based on microarray studies. Is affected by several genes including daf-2\; eat-2\; and sir-2.1 based on tiling array\; microarray\; and RNA-seq studies. Is affected by six chemicals including mianserin\; Psoralens\; and allantoin based on RNA-seq studies. Is predicted to encode a protein with the following domains: F-box associated and F-box associated domain, type 2.
F21D9.4	N.A.	N.A.	N.A.	Is enriched in ALM\; PLM\; body wall muscle cell\; and muscle cell based on tiling array and microarray studies. Is affected by several genes including rrf-3\; daf-12\; and eat-2 based on microarray and RNA-seq studies. Is affected by nine chemicals including D-glucose\; Zidovudine\; and allantoin based on RNA-seq and microarray studies. Is predicted to encode a protein with the following domains…
C43D7.8	N.A.	N.A.	This gene encodes a protein containing an F-box, a motif predicted to mediate protein-protein interactions either with homologs of yeast Skp-1p or with other proteins.	Is enriched in germ line based on RNA-seq studies. Is affected by several genes including daf-2\; eat-2\; and clk-1 based on microarray and RNA-seq studies. Is affected by five chemicals including bisphenol S\; Sirolimus\; and Rifampin based on RNA-seq and microarray studies. Is predicted to encode a protein with the following domain: .
F25C8.6	N.A.	N.A.	N.A.	Is affected by cep-1 based on RNA-seq studies.
unc-80	fainter, sluggish	amplitude of sinusoidal movement variant, backward locomotion variant, backward point velocity decreased, body posture amplitude decreased, body posture wavelength increased, coiling frequency decreased, diethyl ether hypersensitive, egg size defective early emb, fainter, forward locomotion decreased, forward point velocity decreased, frequency of body bend variant, halothane hypersensitive, head…	unc-80 encodes a novel protein, conserved amongst C. elegans, Drosophila, and vertebrates\; unc-79 functions in a pathway with unc-77 and nca-2, which encode alpha-1 subunits of voltage-insensitive cation leak channels, to regulate presynaptic activation and thus, locomotion and the response to specific volatile anesthetics\; co-expression of UNC-77 and UNC-80 in HEK293T cells results in increase…	Enables cation channel activity. Is involved in cation homeostasis\; positive regulation of locomotion\; and response to anesthetic. Located in axon. Part of cation channel complex. Is expressed in cholinergic neurons\; excretory canal\; hermaphrodite distal tip cell\; non-striated muscle\; and somatic nervous system. Is an ortholog of human UNC80 (unc-80 homolog, NALCN channel complex subunit).
T27B7.9	N.A.	N.A.	N.A.	Is affected by rrf-3 and sin-3 based on RNA-seq studies.
R02C2.1	aldicarb resistant	N.A.	N.A.	Is predicted to enable ATP binding activity and protein kinase activity.
Y45G12C.1	N.A.	N.A.	N.A.	Is enriched in OLL\; PVD\; and intestine based on microarray\; tiling array\; and RNA-seq studies. Is affected by several genes including daf-2\; rrf-3\; and hsf-1 based on microarray\; tiling array\; and RNA-seq studies. Is affected by nine chemicals including levamisole\; Zidovudine\; and Sodium Chloride based on microarray and RNA-seq studies. Is predicted to encode a protein with the followin…
srx-24	N.A.	N.A.	N.A.	Is affected by mir-34\; drh-3\; and ain-1 based on microarray and RNA-seq studies. Is affected by resveratrol based on microarray studies. Is predicted to encode a protein with the following domains: Serpentine type 7TM GPCR chemoreceptor Srx and 7TM GPCR, serpentine receptor class x (Srx).
srt-34	N.A.	N.A.	N.A.	Is affected by several genes including eat-2\; clk-1\; and nhr-25 based on tiling array\; microarray\; and RNA-seq studies. Is affected by resveratrol and allantoin based on microarray studies. Is predicted to encode a protein with the following domains: Serpentine type 7TM GPCR chemoreceptor Srt and 7TM GPCR, serpentine receptor class t (Srt).
srw-131	N.A.	N.A.	N.A.	Is affected by clk-1 and sir-2.1 based on microarray studies. Is affected by adsorbable organic bromine compound and allantoin based on microarray studies.
srt-9	N.A.	N.A.	N.A.	Is affected by mir-34 based on microarray studies. Is affected by Sirolimus based on microarray studies.
slc-28.2	N.A.	N.A.	N.A.	Is predicted to enable nucleoside transmembrane transporter activity. Is an ortholog of human SLC28A1 (solute carrier family 28 member 1) and SLC28A2 (solute carrier family 28 member 2).
nhr-93	N.A.	N.A.	N.A.	Is predicted to enable DNA-binding transcription factor activity\; sequence-specific DNA binding activity\; and zinc ion binding activity.
nhr-253	locomotion variant	N.A.	N.A.	Is predicted to enable DNA-binding transcription factor activity\; sequence-specific DNA binding activity\; and zinc ion binding activity. Is expressed in ASEL\; ASER\; and neurons.
srh-22	N.A.	N.A.	N.A.	Is enriched in germ line based on RNA-seq studies. Is affected by several genes including lin-4\; lin-14\; and sir-2.1 based on tiling array and microarray studies. Is affected by four chemicals including Tunicamycin\; resveratrol\; and Acrylamide based on microarray studies. Is predicted to encode a protein with the following domains: Serpentine type 7TM GPCR chemoreceptor Srh and 7TM GPCR, serp…
srg-67	N.A.	N.A.	N.A.	Is predicted to enable transmembrane signaling receptor activity.
C14C6.7	N.A.	N.A.	N.A.	Is affected by several genes including daf-2\; isp-1\; and alg-1 based on tiling array\; RNA-seq\; and microarray studies. Is affected by cadmium based on microarray studies.
picc-1	dauer lifespan extended	N.A.	N.A.	Is enriched in ASER\; germ line\; hypodermis\; and muscle cell based on tiling array\; RNA-seq\; and microarray studies. Is affected by several genes including dpy-10\; hsf-1\; and gld-1 based on microarray and RNA-seq studies. Is affected by eleven chemicals including Alovudine\; stavudine\; and Zidovudine based on RNA-seq and microarray studies. Is predicted to encode a protein with the followi…
F29G9.16	N.A.	N.A.	N.A.	N.A.
K08B12.3	N.A.	N.A.	N.A.	Is predicted to enable phosphatase activity. Is an ortholog of human HDHD2 (haloacid dehalogenase like hydrolase domain containing 2).
K08B12.4	N.A.	N.A.	N.A.	Is enriched in head mesodermal cell based on RNA-seq studies. Is affected by several genes including daf-16\; let-418\; and sin-3 based on RNA-seq studies. Is affected by allantoin\; Sirolimus\; and Rifampin based on RNA-seq studies.
T05H4.4	cell secretion variant, lysosome-related organelle morphology variant, pattern of transgene expression variant, RAB-11 recycling endosome localization variant, RAB-11 recycling endosome morphology variant, slow growth, transgene subcellular localization variant	N.A.	The T05H4.4 gene encodes a homolog of the human gene CYB5R3, which encodes a cytochrome b5 reductase.	Is predicted to enable cytochrome-b5 reductase activity, acting on NAD(P)H. Human ortholog(s) of this gene are implicated in estrogen-receptor negative breast cancer and methemoglobinemia. Is an ortholog of human CYB5R3 (cytochrome b5 reductase 3).
bbs-8	dauer lifespan extended	associative learning variant, cilia morphology variant, ivermectin resistant	bbs-8 encodes a tetratricopeptide repeat (TPR)-containing protein that is orthologous to the human Bardet-Biedl syndrome protein, BBS8\; in C. elegans, bbs-8 activity is required for cilia biogenesis and function\; accordingly, bbs-8 mutant animals display odorant chemotaxis defects and exhibit both aberrant motility and abnormal localization of at least two intraflagellar transport (IFT) protein…	Is involved in several processes, including cilium organization\; olfactory learning\; and regulation of cellular protein localization. Located in cilium and dendrite terminus. Is expressed in ciliated neurons\; head\; and sensory neurons. Is used to study Bardet-Biedl syndrome. Human ortholog(s) of this gene are implicated in Bardet-Biedl syndrome 8 and retinitis pigmentosa 51. Is an ortholog of…
srx-21	N.A.	N.A.	N.A.	Is affected by several genes including eat-2\; sir-2.1\; and pgl-1 based on tiling array\; microarray\; and RNA-seq studies. Is affected by multi-walled carbon nanotube and adsorbable organic bromine compound based on RNA-seq and microarray studies. Is predicted to encode a protein with the following domains: Serpentine type 7TM GPCR chemoreceptor Srx and 7TM GPCR, serpentine receptor class x (Sr…
T15B7.14	N.A.	N.A.	N.A.	Is affected by several genes including daf-2\; rrf-3\; and eat-2 based on RNA-seq and microarray studies. Is affected by nine chemicals including methylmercuric chloride\; Tunicamycin\; and allantoin based on microarray and RNA-seq studies.
C02H6.3	N.A.	N.A.	N.A.	Is affected by thoc-5 and mrps-5 based on RNA-seq studies.
str-143	N.A.	N.A.	N.A.	Is expressed in PVT\; excretory system\; head neurons\; intestine\; and pharynx. Is predicted to encode a protein with the following domains: Serpentine type 7TM GPCR chemoreceptor Str and 7TM GPCR, serpentine receptor class r (Str).
gpa-2	dauer lifespan extended	amplitude of sinusoidal movement variant, backing decreased, backward point velocity decreased, body posture amplitude increased, coiling frequency increased, dauer formation variant, fat, forward point velocity increased, frequency of body bend variant, head bend angle variant, nose movement variant, roaming increased, tail bend angle increased, turning frequency variant	gpa-2 encodes a member of the G protein alpha subunit family of heterotrimeric GTPases that is involved in dauer formation and chemotaxis to water-soluble odorants\; it is expressed in the phasmid neurons PHA and PHB, three pharyngeal neurons, one interneuron, three pairs of head neurons, and the anal sphincter muscle.	Is predicted to enable G-protein beta\/gamma-subunit complex binding activity\; GTPase activity\; and ion binding activity. Is involved in G protein-coupled receptor signaling pathway involved in defense response to Gram-negative bacterium\; olfactory learning\; and positive regulation of gene expression. Located in axon\; neuronal cell body\; and non-motile cilium. Is expressed in anal sphincter…
acr-16	dauer lifespan extended, locomotion variant, transgene expression increased	acetylcholine synaptic transmission variant, antihelmintic response variant, evoked postsynaptic current variant, lethal, life span phenotype, sterile	acr-16 encodes an alpha-7-like homomer-forming subunit of the nicotinic acetylcholine receptor (nAChR) superfamily orthologous to human nicotinic cholinergic receptor alpha 7 (CHRNA7\; OMIM:118511\; possibly associated with schizophrenia and juvenile myoclonic epilepsy)\; ACR-16 functions as a ligand-gated ion channel that is required for the major fast cholinergic excitatory current at C. elegan…	Enables acetylcholine-gated cation-selective channel activity. Is involved in ion transmembrane transport. Located in cell projection. Is expressed in body wall musculature\; linker cell\; muscle cell\; and neurons. Is used to study nicotine dependence. Is an ortholog of human CHRFAM7A (CHRNA7 (exons 5-10) and FAM7A (exons A-E) fusion).
rpm-1	apoptosis reduced, germ cell hypersensitive ionizing radiation, protein aggregation variant, transgene expression increased, transgene expression reduced, transgene subcellular localization variant	aldicarb hypersensitive, axon branching variant, axon outgrowth variant, axon regeneration enhanced, axon termination defective, axon trajectory variant, dumpy, egg laying defective, harsh body touch resistant, lawn leaving behavior variant, levamisole hypersensitive, level of transgene expression variant, motor neuron morphology variant, mRNA expression variant, neuron development variant, patte…	rpm-1 encodes an E3 ubiquitin ligase that contains an N-terminal RCC1 (regulator of chromosome condensation)-like guanine nucleotide exchange factor (GEF) domain and that is orthologous to Drosophila highwire and murine Phr1\; RPM-1 functions autonomously within several different types of neurons to regulate presynaptic differentiation\; in regulating axon termination, RPM-1 acts through the GLO-…	Enables mitogen-activated protein kinase kinase kinase binding activity\; protein phosphatase binding activity\; and ubiquitin protein ligase activity. Is involved in several processes, including negative regulation of intracellular signal transduction\; regulation of chemotaxis\; and regulation of synapse assembly. Located in axon\; neuromuscular junction\; and presynaptic periactive zone. Is ex…
gck-1	accumulated germline cell corpses, antibody staining variant, apoptosis increased, apoptosis variant, cell membrane organization biogenesis variant, chromosome condensation variant, chromosome segregation variant, cleavage furrow termination defective early emb, cortical dynamics defective early emb, diakinesis progression during oogenesis variant, diplotene region organization variant, fewer ger…	N.A.	gck-1 encodes one of eight C. elegans germinal center kinases (GCKs) that are members of the Ste20-related family of kinases\; GCK-1 is the sole C. elegans GCK-III subfamily member\; during reproductive development, GCK-1 functions in the germ line to regulate oocyte development by inhibiting activation of a specific MPK-1 isoform, MPK-1a, and by negatively regulating physiological germline apopt…	Enables mitogen-activated protein kinase binding activity and protein serine\/threonine kinase activity. Is involved in several processes, including negative regulation of MAP kinase activity\; positive regulation of endocytic recycling\; and regulation of Golgi organization. Located in cytoplasm and cytoplasmic side of apical plasma membrane. Is used to study cerebral cavernous malformation. Is …
str-87	N.A.	N.A.	N.A.	Is enriched in PLM based on RNA-seq studies. Is affected by several genes including elt-2\; eat-2\; and clk-1 based on microarray and RNA-seq studies. Is affected by six chemicals including Psoralens\; allantoin\; and metformin based on RNA-seq and microarray studies. Is predicted to encode a protein with the following domains: Serpentine type 7TM GPCR chemoreceptor Str and 7TM GPCR, serpentine r…
H24K24.2	N.A.	N.A.	N.A.	Is enriched in AVK based on RNA-seq studies. Is affected by several genes including daf-2\; eat-2\; and tph-1 based on microarray and RNA-seq studies. Is affected by eight chemicals including multi-walled carbon nanotube\; metformin\; and Sirolimus based on RNA-seq and microarray studies. Is predicted to encode a protein with the following domain: .
Y50D4C.14	N.A.	N.A.	N.A.	N.A.
ZK287.4	N.A.	N.A.	N.A.	Is predicted to enable serine-type endopeptidase inhibitor activity.
sru-38	N.A.	N.A.	N.A.	Located in neuronal cell body and plasma membrane bounded cell projection. Is expressed in ASHL\; ASHR\; AWBL\; and AWBR.
srab-19	N.A.	N.A.	N.A.	Is affected by several genes including lin-4\; lin-14\; and eat-2 based on microarray studies. Is affected by five chemicals including Psoralens\; allantoin\; and Sirolimus based on RNA-seq and microarray studies.
C27H6.10	N.A.	N.A.	N.A.	N.A.
R193.1	N.A.	N.A.	N.A.	Is affected by several genes including eat-2\; hrde-1\; and smn-1 based on tiling array\; RNA-seq\; and microarray studies. Is affected by resveratrol and adsorbable organic bromine compound based on microarray studies.
F55G7.4	N.A.	N.A.	N.A.	Is enriched in AFD\; GABAergic neurons\; and NSM based on tiling array and RNA-seq studies. Is affected by several genes including clk-1\; dpy-21\; and hpl-2 based on tiling array\; microarray\; and RNA-seq studies.
cab-1	aldicarb resistant, avoids bacterial lawn, Bacillus thuringiensis toxin hypersensitive, embryonic lethal, larval arrest, pore forming toxin hypersensitive, reduced brood size, transgene expression reduced	mechanosensation variant	Novel protein which has a C-terminal motif weakly homologous to mouse NPDC-1 and is involved in synaptic regulation\; it is expressed in various neurons including ventral cord and tail ganglion neurons\; it physically interacts with AEX-3, which is a guanine nucleotide exchange factor for the Rab3 GTPase.	Is involved in chemical synaptic transmission\; positive regulation of anterior\/posterior axon guidance\; and ventral cord development. Is an ortholog of human NPDC1 (neural proliferation, differentiation and control 1).
Y26E6A.2	N.A.	N.A.	This gene encodes a protein containing an F-box, a motif predicted to mediate protein-protein interactions either with homologs of yeast Skp-1p or with other proteins.	Is enriched in GABAergic neurons and neurons based on tiling array\; RNA-seq\; and microarray studies. Is affected by several genes including daf-16\; let-60\; and daf-12 based on tiling array\; RNA-seq\; and microarray studies. Is affected by Zidovudine and Sirolimus based on RNA-seq and microarray studies. Is predicted to encode a protein with the following domain: .
F19G12.2	N.A.	N.A.	N.A.	Is enriched in AVK based on RNA-seq studies. Is affected by several genes including daf-16\; let-60\; and sir-2.1 based on RNA-seq and microarray studies. Is affected by Microcystin-LR based on microarray studies. Human ortholog(s) of this gene are implicated in several diseases, including autosomal dominant progressive external ophthalmoplegia with mitochondrial DNA deletions 5\; mitochondrial D…
Y70D2A.1	N.A.	N.A.	N.A.	Is predicted to enable G protein-coupled receptor activity.
ocr-3	N.A.	amplitude of sinusoidal movement variant, backing increased, backward point velocity variant, body posture wavelength decreased, fat, forward locomotion increased, forward point velocity increased, frequency of body bend variant, head bend angle increased, nose movement increased, path curvature decreased, pausing decreased, tail bend angle increased, turning frequency variant	ocr-3 encodes a predicted TRPV channel (transient receptor potential cation channel, subfamily V) containing six membrane-spanning regions, cytoplasmic ankyrin repeats, and a long, unconserved cytoplasmic tail that is related to the mammalian TRPV1 cation channel (OMIM:602076) activated by capsaicin and other noxious stimuli\; although the precise role of OCR-3 in C. elegans development and\/or b…	Is predicted to enable ion channel activity. Is expressed in rectal gland cell and socket cell. Human ortholog(s) of this gene are implicated in hyperparathyroidism. Is an ortholog of human TRPV5 (transient receptor potential cation channel subfamily V member 5) and TRPV6 (transient receptor potential cation channel subfamily V member 6).
ptr-5	body vacuole, intestinal vacuole, locomotion variant, molt defect, small	N.A.	ptr-5 encodes a nematode-specific member of the sterol sensing domain(SSD) proteins, distantly paralogous to Drosophila PATCHED (PTC) andhuman PTCH (OMIM:601309, mutated in basal cell nevus syndrome)\; PTR-5 isweakly required for normal molting from L4 to adult stages\; PTR-5 isalso required for normal growth to full size and locomotion\; PTR-5 isexpressed in head and tail neurons, and in ventral…	Is involved in molting cycle. Human ortholog(s) of this gene are implicated in autistic disorder. Is an ortholog of human PTCHD1 (patched domain containing 1)\; PTCHD3 (patched domain containing 3)\; and PTCHD4 (patched domain containing 4).
F10D7.5	embryonic lethal, maternal sterile, sick	lethal, sterile	F10D7.5 encodes an ortholog of Drosophila NEURALIZED, and thus mayparticipate in GLP-1\/LIN-12 signalling\; the promoter or 5'protein-coding regions of F10D7.5 are bound by DAF-16 in vivo, andF10D7.5 expression drops by roughly one-half in daf-16(mu86) mutants.	Is predicted to enable metal ion binding activity. Is an ortholog of human NEURL1 (neuralized E3 ubiquitin protein ligase 1) and NEURL1B (neuralized E3 ubiquitin protein ligase 1B).
npr-24	N.A.	N.A.	N.A.	Is predicted to enable G protein-coupled receptor activity. Is used to study Parkinson's disease. Human ortholog(s) of this gene are implicated in bipolar disorder and morbid obesity. Is an ortholog of human SSTR5 (somatostatin receptor 5).
sav-1	N.A.	N.A.	N.A.	Is predicted to enable molecular adaptor activity. Is an ortholog of human SAV1 (salvador family WW domain containing protein 1).
K02E10.10	N.A.	N.A.	N.A.	N.A.
K02E10.1	N.A.	N.A.	N.A.	Is predicted to enable GTP binding activity and GTPase activity.
F53B3.3	N.A.	N.A.	N.A.	Is affected by several genes including daf-16\; skn-1\; and daf-12 based on microarray\; tiling array\; and RNA-seq studies. Is affected by fifteen chemicals including methylmercuric chloride\; rotenone\; and Tunicamycin based on microarray and RNA-seq studies. Is predicted to encode a protein with the following domains: Phosphorylation site\; Armadillo-like helical\; and Armadillo-type fold.
B0410.3	N.A.	N.A.	N.A.	Is enriched in PLM and germline precursor cell based on tiling array and RNA-seq studies. Is affected by several genes including daf-2\; glp-1\; and skn-1 based on microarray\; tiling array\; and RNA-seq studies. Is affected by sixteen chemicals including methylmercuric chloride\; rotenone\; and D-glucose based on microarray and RNA-seq studies.
C33D12.11	N.A.	cell death sexually dimorphic increased, cell death sexually dimorphic variant, ciliated neuron morphology variant	N.A.	N.A.
ceh-30	N.A.	cell death sexually dimorphic increased, cell death sexually dimorphic variant, cell survival sexually dimorphic increased, ciliated neuron morphology variant	ceh-30 encodes a homeodomain protein most similar to Drosophila and mammalian BarH1 (OMIM:605211) which function in neuronal cell fate determination\; CEH-30 functions as a key regulator of sex-specific apoptosis\; ceh-30 transcription is under the regulatory control of TRA-1A and UNC-86.	Is predicted to enable DNA binding activity. Is involved in negative regulation of apoptotic process\; nervous system development\; and sex differentiation. Located in nucleus. Is expressed in embryonic cell and neurons. Human ortholog(s) of this gene are implicated in colorectal cancer\; oral squamous cell carcinoma\; and stomach cancer. Is an ortholog of human BARHL2 (BarH like homeobox 2).
F47F2.1	body wall muscle myosin organization defective	N.A.	N.A.	Is predicted to enable AMP-activated protein kinase activity\; ATP binding activity\; and cAMP-dependent protein kinase activity. Located in cytoplasm. Is an ortholog of human PRKX (protein kinase X-linked).
ent-5	extended life span, organism oxidative stress resistant	N.A.	N.A.	Is predicted to enable nucleoside transmembrane transporter activity. Human ortholog(s) of this gene are implicated in histiocytosis-lymphadenopathy plus syndrome. Is an ortholog of human SLC29A1 (solute carrier family 29 member 1 (Augustine blood group))\; SLC29A2 (solute carrier family 29 member 2)\; and SLC29A3 (solute carrier family 29 member 3).
R08E3.6	N.A.	N.A.	N.A.	Is affected by hpl-2 based on RNA-seq studies.
ztf-16	N.A.	N.A.	ztf-16 encodes a hunchback\/Ikaros-like C2H2 zinc finger transcription factor\; ZTF-16 activity is required for remodeling of glial cells during dauer larval development\; ZTF-16 regulates dauer-specific changes to amphid glial cell morphology through regulation of the expression of ver-1, which encodes a receptor tyrosine kinase.	Is predicted to enable metal ion binding activity. Is involved in gonad development and positive regulation of gene expression. Located in nucleus. Is expressed in accessory cell\; gonad\; hypodermis\; and tail. Human ortholog(s) of this gene are implicated in B-lymphoblastic leukemia\/lymphoma and common variable immunodeficiency. Is an ortholog of several human genes including IKZF2 (IKAROS fam…
ZC449.4	N.A.	N.A.	N.A.	Is enriched in body wall musculature\; neurons\; and ventral nerve cord based on tiling array\; RNA-seq\; and microarray studies. Is affected by several genes including daf-16\; daf-2\; and sek-1 based on tiling array\; RNA-seq\; and microarray studies. Is affected by nine chemicals including rotenone\; D-glucose\; and Psoralens based on RNA-seq and microarray studies.
tbc-7	aging variant, aldicarb resistant, body wall muscle morphology variant, locomotion reduced, shortened life span	lethal, sterile	N.A.	Is expressed in head and intestine. Human ortholog(s) of this gene are implicated in DOORS syndrome\; epilepsy (multiple)\; and nonsyndromic deafness (multiple). Is predicted to encode a protein with the following domains: TLD\; Rab-GTPase-TBC domain\; Rab-GTPase-TBC domain\; TLDc domain\; and Rab-GTPase-TBC domain superfamily. Is an ortholog of human TBC1D24 (TBC1 domain family member 24).
jkk-1	pathogen susceptibility increased, transgene expression reduced, transgene induced cosuppression variant	associative memory defective, genotoxic chemical induced apoptosis variant, locomotion variant, protein phosphorylation reduced, shortened life span	jkk-1 encodes a member of the MAP kinase kinase superfamily that affects synaptic vesicle localization and is required in type-D motor neurons for normal locomotion\; can function in the Hog1 MAP kinase pathway I in yeast as an activator of JNK and is expressed in most neurons	Enables JUN kinase kinase activity. Is involved in several processes, including activation of JUN kinase activity\; hyperosmotic response\; and protein phosphorylation. Located in axon\; cytoplasm\; and neuronal cell body. Is expressed in neurons. Human ortholog(s) of this gene are implicated in prostate carcinoma in situ. Is an ortholog of human MAP2K7 (mitogen-activated protein kinase kinase 7).
F35C8.9	N.A.	N.A.	N.A.	Is enriched in AVK based on RNA-seq studies. Is affected by hpl-2\; hmg-3\; and daf-2 based on RNA-seq and microarray studies.
mec-2	N.A.	chloride chemotaxis defective, locomotion reduced, odorant positive chemotaxis defective, sluggish, sodium chemotaxis defective, touch resistant	The mec-2 gene encodes a stomatin homolog required to sense gentle mechanical stimuli (e.g. touch) along the body wall.	Enables cholesterol binding activity. Is involved in positive regulation of detection of mechanical stimulus involved in sensory perception of touch\; positive regulation of mechanosensory behavior\; and response to mechanical stimulus. Located in neuron projection membrane. Is expressed in touch receptor neurons. Is used to study nephrotic syndrome. Is an ortholog of human STOM (stomatin).
W05H9.2	N.A.	N.A.	N.A.	Is enriched in germ line\; neurons\; and somatic gonad precursor based on microarray and RNA-seq studies. Is affected by several genes including daf-16\; dpy-10\; and sir-2.1 based on microarray and RNA-seq studies. Is affected by six chemicals including D-glucose\; stavudine\; and Quercetin based on RNA-seq and microarray studies.
C15B12.4	N.A.	N.A.	N.A.	Is enriched in amphid sheath cell\; body wall muscle cell\; and head mesodermal cell based on tiling array and RNA-seq studies. Is affected by several genes including daf-16\; daf-2\; and daf-12 based on microarray and RNA-seq studies. Is affected by five chemicals including bisphenol A\; resveratrol\; and Chlorpyrifos based on RNA-seq and microarray studies.
gar-1	frequency body bend reduced, locomotion variant	N.A.	gar-1 encodes a G protein-linked muscarinic acetylcholine receptor\; though gar-1 is most closely related to muscarinic acetylcholine receptors (mAChR), it is pharmacologically distinct from them in its response to certain ligands\; gar-1 gene transcripts are expressed at all developmental stages\; the GAR-1-GFP fusion protein is expressed in some head neurons and in the PVM neuron\; electrophysi…	Enables G protein-coupled acetylcholine receptor activity. Is involved in cholinergic synaptic transmission. Located in postsynaptic membrane. Is expressed in PVM and head neurons.
T19D7.5	N.A.	N.A.	N.A.	Is enriched in intestine\; neurons\; and ventral nerve cord based on microarray\; tiling array\; and RNA-seq studies. Is affected by several genes including daf-16\; daf-1\; and alg-1 based on RNA-seq studies. Is affected by Colistin and Sirolimus based on microarray studies.
T19D7.9	N.A.	N.A.	N.A.	Is affected by adr-1 and adr-2 based on RNA-seq studies.
T19D7.10	N.A.	N.A.	N.A.	Is affected by adr-1 and adr-2 based on RNA-seq studies.
F41C6.14	N.A.	N.A.	N.A.	N.A.
unc-6	axon guidance variant, locomotion variant, organism development variant, protein degradation variant	anchor cell invasion variant, axodendritic polarity variant, axon branching variant, axon development variant, axon guidance variant, axon outgrowth variant, axon trajectory variant, backing uncoordinated, backward locomotion variant, cell polarity variant, commissure absent, connection of gonad variant, cord commissures fail to reach target, dendrite development variant, distal tip cell migratio…	unc-6 encodes a netrin orthologous to the human and mouse netrin-1 precursor proteins\; UNC-6 functions as a guidance molecule that regulates circumferential axon migrations as well as migration of mesodermal cells, such as the gonadal distal tip cell, along the dorsoventral axis\; in addition, UNC-6 mediates anchor cell (AC) invasion by regulating localization of the UNC-40 netrin receptor to th…	Is predicted to enable signaling receptor binding activity. Is involved in several processes, including cell morphogenesis\; regulation of locomotion\; and sex differentiation. Located in axon\; basement membrane\; and cytoplasm. Is expressed in several structures, including P1\; VA12\; accessory cell\; interneuron\; and somatic neurons. Human ortholog(s) of this gene are implicated in congenital…
cest-19	N.A.	N.A.	N.A.	Is enriched in DA neuron\; VA neuron\; and neurons based on tiling array\; RNA-seq\; and microarray studies. Is affected by several genes including skn-1\; sir-2.1\; and sek-1 based on microarray and RNA-seq studies. Is affected by eleven chemicals including stavudine\; Zidovudine\; and Sodium Chloride based on RNA-seq and microarray studies. Is predicted to encode a protein with the following do…
adt-2	annulae morphology variant, avoids bacterial lawn, body length variant, clear, cuticle morphology variant, dumpy, engulfment variant, gene expression level reduced, larval arrest, late larval arrest, locomotion variant, molt defect, shortened life span, slow growth, small, thin	adult growth variant, annulae morphology variant, body width variant, cell size decreased, dumpy, growth rate variant, lethal, molt defect, shortened life span, small, sterile	adt-2 encodes a member of the ADAMTS (a disintegrin and metalloprotease with thrombospodin motif) family of secreated metalloproteases\; ADT-2 binds to extracellular matrix and is involved in remodeling of the extracellular matrix\; homozygous adt-2 mutants die at the 3-fold stage of embryogenesis or during hatching\; adult worms are about 20\% reduced body length as compared to the wild type\; a…	Is predicted to enable metal ion binding activity and metalloendopeptidase activity. Is involved in several processes, including collagen fibril organization\; determination of adult lifespan\; and regulation of cell size. Is expressed in socket cell and vulva.
T04G9.7	embryonic lethal	N.A.	N.A.	Is enriched in AVK\; cephalic sheath cell\; dopaminergic neurons\; germ line\; and head mesodermal cell based on tiling array and RNA-seq studies. Is affected by several genes including daf-16\; daf-2\; and rrf-3 based on microarray\; tiling array\; proteomic\; and RNA-seq studies. Is affected by thirteen chemicals including Heme\; hydrogen sulfide\; and rotenone based on microarray and RNA-seq s…
deg-1	N.A.	cell death variant, dye filling defect, embryonic lethal, neuron degeneration, nose touch defective, paralyzed arrested elongation two fold, touch resistant tail	deg-1 encodes a putative ion channel for which altered function induces necrotic cell death of neurons required for mechanosensory behavior\; expressed in the ASH, IL1, AVD, AVG, and PVC neurons in addition to some muscle cells.	Is predicted to enable sodium channel activity. Is involved in response to acidic pH and response to amino acid. Is expressed in AVG\; IL1 neuron\; anal depressor muscle\; body wall musculature\; and command interneuron. Is used to study hypokalemic periodic paralysis and neurodegenerative disease. Human ortholog(s) of this gene are implicated in bronchiectasis (multiple) and renal tubular transp…
adm-4	cell fate specification variant, maternal sterile, multiple anchor cells, organism development variant, sick	N.A.	adm-4 encodes a member of the ADAM (disintegrin plus metalloprotease) family\; ADM-4 is highly expressed in most post-embryonic tissues.	Is predicted to enable metal ion binding activity and metallopeptidase activity. Is involved in Notch signaling pathway and cell fate specification. Is expressed in spermatheca and tail. Human ortholog(s) of this gene are implicated in several diseases, including Alzheimer's disease\; renal fibrosis\; and type 2 diabetes mellitus. Is an ortholog of human ADAM17 (ADAM metallopeptidase domain 17).
mam-1	larval lethal, molt defect	N.A.	N.A.	Is affected by several genes including daf-16\; daf-2\; and skn-1 based on RNA-seq and microarray studies. Is affected by eleven chemicals including 1-methylnicotinamide\; methylmercuric chloride\; and stavudine based on RNA-seq and microarray studies. Is predicted to encode a protein with the following domains: MAM domain, meprin\/A5\/mu\; MAM domain\; and Concanavalin A-like lectin\/glucanase d…
ZC13.2	N.A.	N.A.	N.A.	Is enriched in ASER\; BAG\; dopaminergic neurons\; neurons\; and somatic gonad precursor based on tiling array and RNA-seq studies. Is affected by several genes including daf-12\; elt-2\; and eat-2 based on tiling array\; microarray\; and RNA-seq studies. Is affected by four chemicals including stavudine\; Zidovudine\; and Colistin based on RNA-seq and microarray studies.
T25B6.4	N.A.	N.A.	N.A.	Is enriched in AFD\; PLM\; coelomocyte\; and neurons based on tiling array\; RNA-seq\; and microarray studies. Is affected by several genes including eat-2\; sir-2.1\; and hpl-2 based on microarray\; tiling array\; and RNA-seq studies. Is affected by five chemicals including Rifampin\; Sirolimus\; and allantoin based on RNA-seq and microarray studies.
R07B1.5	N.A.	N.A.	N.A.	Is enriched in body wall muscle cell and hypodermis based on tiling array and RNA-seq studies. Is affected by several genes including daf-16\; daf-2\; and rrf-3 based on microarray\; RNA-seq\; and tiling array studies. Is affected by eleven chemicals including methylmercury hydroxide\; Alovudine\; and stavudine based on RNA-seq and microarray studies. Is predicted to encode a protein with the fol…
ZC506.1	N.A.	N.A.	N.A.	Is predicted to enable calcium ion binding activity and mannosyl-oligosaccharide 1,2-alpha-mannosidase activity. Is expressed in tail. Is an ortholog of human EDEM3 (ER degradation enhancing alpha-mannosidase like protein 3).
Multiple Output Below
twk-24	dauer lifespan extended	N.A.	N.A.	Is predicted to enable potassium channel activity.
twk-24	N.A.	N.A.	N.A.	Is predicted to enable potassium channel activity.
twk-13	linker cell migration variant	N.A.	twk-13 encodes one of 44 C. elegans TWK (two-P domain K+) potassium channel subunits that contain two pore-forming domains and four transmembrane domains\; as loss of TWK-13 function via RNA-mediated interference (RNAi) does not result in any abnormalities, the precise role of TWK-13 in C. elegans development and\/or behavior is not yet known\; however, TWK-13 likely functions redundantly with ot…	Is predicted to enable potassium channel activity. Is expressed in cholinergic neurons and ventral cord neurons.
twk-13	N.A.	N.A.	N.A.	Is predicted to enable potassium channel activity.
