# Supplementary material for: Bergerac strains of Caenorhabditis elegans revisited: expansion of Tc1 elements imposes a significant genomic and fitness cost
Source: G3 (Bethesda). 2022 Aug 17;12(11):jkac214. doi: 10.1093/g3journal/jkac214 (PMC9635669; doi:10.1093/g3journal/jkac214)
Supplement: jkac214_Supplemental_Table_S11 [file jkac214_supplemental_table_s11.xlsx]

## Sheet: Table of Contents
Page	Description
MiModd SNPs	All SNPs and Indels predicted by MiModd that are homozygous in the Bergerac strains CB4851, RW6999, and RW7000, and not found in the strains N2, AB1, JU1568, JU2565, JU394, NIC1049, and NIC2.
SNPeff with Effect Annotated	Annotation, provided by SimpleMine on WormBase, for all Bergerac SNPs/indels causing an amino acid change.
SIFT Predictions	SIFT predictions for SNPs in all three Bererac strains and not found in N2, AB1, JU1568, JU2565, JU394, NIC1049, and NIC2.
SIFT Predictions Deleterious	SIFT predictions , for SNPs in all three Bererac strains and not found in N2, AB1, JU1568, JU2565, JU394, NIC1049, and NIC2, filtered for SNPs predicted to cause a deleterious effect
SIFT Deleterious Annotated	Annotations for SIFT predictions , for SNPs in all three Bererac strains and not found in N2, AB1, JU1568, JU2565, JU394, NIC1049, and NIC2, filtered for SNPs predicted to cause a deleterious effect
Deletions	Deletions >100bp predicted by MiModd and found in 2 or more Bergerac strains, but not found in the strains N2, AB1, JU1568, JU2565, JU394, NIC1049, and NIC2
Deletions Annotated	Annotations for Deletions >100bp predicted by MiModd and found in 2 or more Bergerac strains, but not found in the strains N2, AB1, JU1568, JU2565, JU394, NIC1049, and NIC2

## Sheet: MiModd SNPS
Chromosome	Position	Affected Gene	Transcript	Effects	genotype AB1	observed allele counts AB1	genotype quality AB1	genotype ECA243	observed allele counts ECA243	genotype quality ECA243	genotype JU1568	observed allele counts JU1568	genotype quality JU1568	genotype JU2565	observed allele counts JU2565	genotype quality JU2565	genotype JU394	observed allele counts JU394	genotype quality JU394	genotype NIC1049	observed allele counts NIC1049	genotype quality NIC1049	genotype NIC2	observed allele counts NIC2	genotype quality NIC2	genotype CB4851	observed allele counts CB4851	genotype quality CB4851	genotype N2	observed allele counts N2	genotype quality N2	genotype RW6999	observed allele counts RW6999	genotype quality RW6999	genotype RW7000	observed allele counts RW7000	genotype quality RW7000
I	288800	ztf-3	C53D5.4a.1	C: ref allele; A: missense_variant	0/0	25,0	74	1/1	0,13	33	0/0	15,0	44	0/0	20,0	59	0/0	9,0	26	0/0	28,0	83	0/0	11,0	32	1/1	0,52	127	0/0	90,0	127	1/1	0,56	127	1/1	0,114	127
I	288800	ztf-3	C53D5.4b.1	C: ref allele; A: missense_variant	0/0	25,0	74	1/1	0,13	33	0/0	15,0	44	0/0	20,0	59	0/0	9,0	26	0/0	28,0	83	0/0	11,0	32	1/1	0,52	127	0/0	90,0	127	1/1	0,56	127	1/1	0,114	127
I	288800	ztf-3	C53D5.4c.1	C: ref allele; A: missense_variant	0/0	25,0	74	1/1	0,13	33	0/0	15,0	44	0/0	20,0	59	0/0	9,0	26	0/0	28,0	83	0/0	11,0	32	1/1	0,52	127	0/0	90,0	127	1/1	0,56	127	1/1	0,114	127
I	288800	ztf-3	C53D5.4d.1	C: ref allele; A: missense_variant	0/0	25,0	74	1/1	0,13	33	0/0	15,0	44	0/0	20,0	59	0/0	9,0	26	0/0	28,0	83	0/0	11,0	32	1/1	0,52	127	0/0	90,0	127	1/1	0,56	127	1/1	0,114	127
I	288800	ztf-3	C53D5.4e.1	C: ref allele; A: upstream_gene_variant	0/0	25,0	74	1/1	0,13	33	0/0	15,0	44	0/0	20,0	59	0/0	9,0	26	0/0	28,0	83	0/0	11,0	32	1/1	0,52	127	0/0	90,0	127	1/1	0,56	127	1/1	0,114	127
I	288800	ztf-3	C53D5.4f.1	C: ref allele; A: upstream_gene_variant	0/0	25,0	74	1/1	0,13	33	0/0	15,0	44	0/0	20,0	59	0/0	9,0	26	0/0	28,0	83	0/0	11,0	32	1/1	0,52	127	0/0	90,0	127	1/1	0,56	127	1/1	0,114	127
I	288800	C53D5.1	C53D5.1a.1	C: ref allele; A: upstream_gene_variant	0/0	25,0	74	1/1	0,13	33	0/0	15,0	44	0/0	20,0	59	0/0	9,0	26	0/0	28,0	83	0/0	11,0	32	1/1	0,52	127	0/0	90,0	127	1/1	0,56	127	1/1	0,114	127
I	288800	marc-4	C53D5.2.1	C: ref allele; A: downstream_gene_variant	0/0	25,0	74	1/1	0,13	33	0/0	15,0	44	0/0	20,0	59	0/0	9,0	26	0/0	28,0	83	0/0	11,0	32	1/1	0,52	127	0/0	90,0	127	1/1	0,56	127	1/1	0,114	127
I	359794	rnp-8	R119.7a.1	C: ref allele; A: upstream_gene_variant; G: upstream_gene_variant	0/0	30,0,0	89	1/1	1,18,0	12	0/0	21,0,0	62	0/0	23,0,2	63	0/0	22,0,0	65	0/0	19,0,0	56	0/0	11,0,0	32	1/1	0,80,0	127	0/0	104,0,0	127	1/1	0,78,0	127	1/1	0,99,0	127
I	359794	Y48G1A.1	Y48G1A.1.1	C: ref allele; A: downstream_gene_variant; G: downstream_gene_variant	0/0	30,0,0	89	1/1	1,18,0	12	0/0	21,0,0	62	0/0	23,0,2	63	0/0	22,0,0	65	0/0	19,0,0	56	0/0	11,0,0	32	1/1	0,80,0	127	0/0	104,0,0	127	1/1	0,78,0	127	1/1	0,99,0	127
I	359794	R119.1	R119.1	C: ref allele; A: intron_variant; G: intron_variant	0/0	30,0,0	89	1/1	1,18,0	12	0/0	21,0,0	62	0/0	23,0,2	63	0/0	22,0,0	65	0/0	19,0,0	56	0/0	11,0,0	32	1/1	0,80,0	127	0/0	104,0,0	127	1/1	0,78,0	127	1/1	0,99,0	127
I	370084	rnp-8	R119.7a.1	CTTTTTTTTTT: ref allele; CTTTTTTTTT: downstream_gene_variant; CTTTTTTTTTTT: downstream_gene_variant	0/0	36,0,1	89	1/1	1,17,0	35	0/0	25,1,0	62	0/0	16,0,1	45	0/0	17,0,0	50	0/0	25,0,0	74	0/0	10,1,0	20	1/1	0,70,0	44	0/0	43,0,3	46	1/1	2,41,0	53	1/1	1,67,0	53
I	370084	rnp-8	R119.7b.1	CTTTTTTTTTT: ref allele; CTTTTTTTTT: downstream_gene_variant; CTTTTTTTTTTT: downstream_gene_variant	0/0	36,0,1	89	1/1	1,17,0	35	0/0	25,1,0	62	0/0	16,0,1	45	0/0	17,0,0	50	0/0	25,0,0	74	0/0	10,1,0	20	1/1	0,70,0	44	0/0	43,0,3	46	1/1	2,41,0	53	1/1	1,67,0	53
I	370084	R119.3	R119.3.1	CTTTTTTTTTT: ref allele; CTTTTTTTTT: downstream_gene_variant; CTTTTTTTTTTT: downstream_gene_variant	0/0	36,0,1	89	1/1	1,17,0	35	0/0	25,1,0	62	0/0	16,0,1	45	0/0	17,0,0	50	0/0	25,0,0	74	0/0	10,1,0	20	1/1	0,70,0	44	0/0	43,0,3	46	1/1	2,41,0	53	1/1	1,67,0	53
I	370084	R119.2	R119.2.1	CTTTTTTTTTT: ref allele; CTTTTTTTTT: intron_variant; CTTTTTTTTTTT: intron_variant	0/0	36,0,1	89	1/1	1,17,0	35	0/0	25,1,0	62	0/0	16,0,1	45	0/0	17,0,0	50	0/0	25,0,0	74	0/0	10,1,0	20	1/1	0,70,0	44	0/0	43,0,3	46	1/1	2,41,0	53	1/1	1,67,0	53
I	436251			G: ref allele; T: intergenic_region	0/0	38,0	113	1/1	0,20	54	0/0	19,0	56	0/0	22,0	65	0/0	14,0	41	0/0	16,0	47	0/0	16,0	47	1/1	0,80	127	0/0	92,0	127	1/1	0,72	127	1/1	0,112	127
I	466143	W04C9.8	W04C9.8	AT: ref allele; A: upstream_gene_variant	0/0	56,0	127	1/1	0,43	123	0/0	30,0	89	0/0	24,0	71	0/0	29,0	86	0/0	25,0	74	0/0	23,0	68	1/1	0,60	127	0/0	95,0	127	1/1	0,64	127	1/1	0,95	127
I	466143	tol-1	C07F11.1.1	AT: ref allele; A: downstream_gene_variant	0/0	56,0	127	1/1	0,43	123	0/0	30,0	89	0/0	24,0	71	0/0	29,0	86	0/0	25,0	74	0/0	23,0	68	1/1	0,60	127	0/0	95,0	127	1/1	0,64	127	1/1	0,95	127
I	466143	W04C9.4	W04C9.4.1	AT: ref allele; A: downstream_gene_variant	0/0	56,0	127	1/1	0,43	123	0/0	30,0	89	0/0	24,0	71	0/0	29,0	86	0/0	25,0	74	0/0	23,0	68	1/1	0,60	127	0/0	95,0	127	1/1	0,64	127	1/1	0,95	127
I	466143	21ur-8411	W04C9.7	AT: ref allele; A: downstream_gene_variant	0/0	56,0	127	1/1	0,43	123	0/0	30,0	89	0/0	24,0	71	0/0	29,0	86	0/0	25,0	74	0/0	23,0	68	1/1	0,60	127	0/0	95,0	127	1/1	0,64	127	1/1	0,95	127
I	466143	W04C9.5	W04C9.5.1	AT: ref allele; A: intron_variant	0/0	56,0	127	1/1	0,43	123	0/0	30,0	89	0/0	24,0	71	0/0	29,0	86	0/0	25,0	74	0/0	23,0	68	1/1	0,60	127	0/0	95,0	127	1/1	0,64	127	1/1	0,95	127
I	563275	Y65B4BR.1	Y65B4BR.1.1	T: ref allele; A: missense_variant	0/0	145,0	127	1/1	1,112	127	0/0	76,0	127	0/0	35,0	104	0/0	85,0	127	0/0	46,0	127	0/0	61,0	127	1/1	0,89	127	0/0	88,0	127	1/1	0,70	127	1/1	0,120	127
I	563275	lpr-1	Y65B4BR.2d.1	T: ref allele; A: downstream_gene_variant	0/0	145,0	127	1/1	1,112	127	0/0	76,0	127	0/0	35,0	104	0/0	85,0	127	0/0	46,0	127	0/0	61,0	127	1/1	0,89	127	0/0	88,0	127	1/1	0,70	127	1/1	0,120	127
I	563275	lpr-1	Y65B4BR.2a.1	T: ref allele; A: downstream_gene_variant	0/0	145,0	127	1/1	1,112	127	0/0	76,0	127	0/0	35,0	104	0/0	85,0	127	0/0	46,0	127	0/0	61,0	127	1/1	0,89	127	0/0	88,0	127	1/1	0,70	127	1/1	0,120	127
I	563275	lpr-1	Y65B4BR.2e.1	T: ref allele; A: downstream_gene_variant	0/0	145,0	127	1/1	1,112	127	0/0	76,0	127	0/0	35,0	104	0/0	85,0	127	0/0	46,0	127	0/0	61,0	127	1/1	0,89	127	0/0	88,0	127	1/1	0,70	127	1/1	0,120	127
I	563275	lpr-1	Y65B4BR.2f.1	T: ref allele; A: downstream_gene_variant	0/0	145,0	127	1/1	1,112	127	0/0	76,0	127	0/0	35,0	104	0/0	85,0	127	0/0	46,0	127	0/0	61,0	127	1/1	0,89	127	0/0	88,0	127	1/1	0,70	127	1/1	0,120	127
I	563275	lpr-1	Y65B4BR.2b.1	T: ref allele; A: downstream_gene_variant	0/0	145,0	127	1/1	1,112	127	0/0	76,0	127	0/0	35,0	104	0/0	85,0	127	0/0	46,0	127	0/0	61,0	127	1/1	0,89	127	0/0	88,0	127	1/1	0,70	127	1/1	0,120	127
I	563275	lpr-1	Y65B4BR.2c.1	T: ref allele; A: downstream_gene_variant	0/0	145,0	127	1/1	1,112	127	0/0	76,0	127	0/0	35,0	104	0/0	85,0	127	0/0	46,0	127	0/0	61,0	127	1/1	0,89	127	0/0	88,0	127	1/1	0,70	127	1/1	0,120	127
I	563275	ceh-9	Y65B4BR.9.1	T: ref allele; A: downstream_gene_variant	0/0	145,0	127	1/1	1,112	127	0/0	76,0	127	0/0	35,0	104	0/0	85,0	127	0/0	46,0	127	0/0	61,0	127	1/1	0,89	127	0/0	88,0	127	1/1	0,70	127	1/1	0,120	127
I	648695	Y65B4A.7	Y65B4A.7a.1	A: ref allele; C: upstream_gene_variant	0/0	56,0	127	1/1	0,53	127	0/0	36,0	107	0/0	16,0	47	0/0	72,0	127	0/0	19,0	56	0/0	19,0	56	1/1	0,140	127	0/0	122,0	127	1/1	0,84	127	1/1	0,134	127
I	648695	Y65B4A.7	Y65B4A.7b.1	A: ref allele; C: upstream_gene_variant	0/0	56,0	127	1/1	0,53	127	0/0	36,0	107	0/0	16,0	47	0/0	72,0	127	0/0	19,0	56	0/0	19,0	56	1/1	0,140	127	0/0	122,0	127	1/1	0,84	127	1/1	0,134	127
I	648695	Y65B4A.2	Y65B4A.2c.1	A: ref allele; C: intron_variant	0/0	56,0	127	1/1	0,53	127	0/0	36,0	107	0/0	16,0	47	0/0	72,0	127	0/0	19,0	56	0/0	19,0	56	1/1	0,140	127	0/0	122,0	127	1/1	0,84	127	1/1	0,134	127
I	648695	Y65B4A.2	Y65B4A.2b.1	A: ref allele; C: intron_variant	0/0	56,0	127	1/1	0,53	127	0/0	36,0	107	0/0	16,0	47	0/0	72,0	127	0/0	19,0	56	0/0	19,0	56	1/1	0,140	127	0/0	122,0	127	1/1	0,84	127	1/1	0,134	127
I	648695	Y65B4A.2	Y65B4A.2a.1	A: ref allele; C: intron_variant	0/0	56,0	127	1/1	0,53	127	0/0	36,0	107	0/0	16,0	47	0/0	72,0	127	0/0	19,0	56	0/0	19,0	56	1/1	0,140	127	0/0	122,0	127	1/1	0,84	127	1/1	0,134	127
I	680322	Y18H1A.11	Y18H1A.11a.1	T: ref allele; A: upstream_gene_variant	0/0	35,0	104	1/1	0,10	24	0/0	17,0	50	0/0	21,0	62	0/0	25,0	74	0/0	21,0	62	0/0	10,0	29	1/1	0,52	127	0/0	98,0	127	1/1	0,63	127	1/1	1,99	127
I	680322	Y18H1A.11	Y18H1A.11b.1	T: ref allele; A: upstream_gene_variant	0/0	35,0	104	1/1	0,10	24	0/0	17,0	50	0/0	21,0	62	0/0	25,0	74	0/0	21,0	62	0/0	10,0	29	1/1	0,52	127	0/0	98,0	127	1/1	0,63	127	1/1	1,99	127
I	680322	Y18H1A.11	Y18H1A.11c.1	T: ref allele; A: upstream_gene_variant	0/0	35,0	104	1/1	0,10	24	0/0	17,0	50	0/0	21,0	62	0/0	25,0	74	0/0	21,0	62	0/0	10,0	29	1/1	0,52	127	0/0	98,0	127	1/1	0,63	127	1/1	1,99	127
I	680322	Y18H1A.11	Y18H1A.11d.1	T: ref allele; A: upstream_gene_variant	0/0	35,0	104	1/1	0,10	24	0/0	17,0	50	0/0	21,0	62	0/0	25,0	74	0/0	21,0	62	0/0	10,0	29	1/1	0,52	127	0/0	98,0	127	1/1	0,63	127	1/1	1,99	127
I	680322	hasp-2	Y18H1A.10.1	T: ref allele; A: downstream_gene_variant	0/0	35,0	104	1/1	0,10	24	0/0	17,0	50	0/0	21,0	62	0/0	25,0	74	0/0	21,0	62	0/0	10,0	29	1/1	0,52	127	0/0	98,0	127	1/1	0,63	127	1/1	1,99	127
I	680322			T: ref allele; A: intergenic_region	0/0	35,0	104	1/1	0,10	24	0/0	17,0	50	0/0	21,0	62	0/0	25,0	74	0/0	21,0	62	0/0	10,0	29	1/1	0,52	127	0/0	98,0	127	1/1	0,63	127	1/1	1,99	127
I	813742	ZC123.7	ZC123.7	A: ref allele; G: upstream_gene_variant	0/0	18,0	53	1/1	0,7	15	0/0	16,0	47	0/0	12,0	35	0/0	31,0	92	0/0	20,0	59	0/0	5,0	14	1/1	0,107	127	0/0	88,0	127	1/1	0,78	127	1/1	0,133	127
I	813742	ZC123.5	ZC123.5	A: ref allele; G: upstream_gene_variant	0/0	18,0	53	1/1	0,7	15	0/0	16,0	47	0/0	12,0	35	0/0	31,0	92	0/0	20,0	59	0/0	5,0	14	1/1	0,107	127	0/0	88,0	127	1/1	0,78	127	1/1	0,133	127
I	813742	ZC123.9	ZC123.9	A: ref allele; G: upstream_gene_variant	0/0	18,0	53	1/1	0,7	15	0/0	16,0	47	0/0	12,0	35	0/0	31,0	92	0/0	20,0	59	0/0	5,0	14	1/1	0,107	127	0/0	88,0	127	1/1	0,78	127	1/1	0,133	127
I	813742	ZC123.11	ZC123.11	A: ref allele; G: downstream_gene_variant	0/0	18,0	53	1/1	0,7	15	0/0	16,0	47	0/0	12,0	35	0/0	31,0	92	0/0	20,0	59	0/0	5,0	14	1/1	0,107	127	0/0	88,0	127	1/1	0,78	127	1/1	0,133	127
I	813742	zfh-2	ZC123.3a.1	A: ref allele; G: intron_variant	0/0	18,0	53	1/1	0,7	15	0/0	16,0	47	0/0	12,0	35	0/0	31,0	92	0/0	20,0	59	0/0	5,0	14	1/1	0,107	127	0/0	88,0	127	1/1	0,78	127	1/1	0,133	127
I	813742	zfh-2	ZC123.3b.1	A: ref allele; G: intron_variant	0/0	18,0	53	1/1	0,7	15	0/0	16,0	47	0/0	12,0	35	0/0	31,0	92	0/0	20,0	59	0/0	5,0	14	1/1	0,107	127	0/0	88,0	127	1/1	0,78	127	1/1	0,133	127
I	1245069	herc-1	Y48G8AL.1e.1	G: ref allele; A: upstream_gene_variant	0/0	19,0	56	1/1	0,11	27	0/0	16,0	47	0/0	18,0	53	0/0	22,0	65	0/0	27,0	80	0/0	17,0	50	1/1	0,66	127	0/0	78,0	127	1/1	0,39	111	1/1	0,85	127
I	1245069	herc-1	Y48G8AL.1a.1	G: ref allele; A: intron_variant	0/0	19,0	56	1/1	0,11	27	0/0	16,0	47	0/0	18,0	53	0/0	22,0	65	0/0	27,0	80	0/0	17,0	50	1/1	0,66	127	0/0	78,0	127	1/1	0,39	111	1/1	0,85	127
I	1245069	herc-1	Y48G8AL.1a.2	G: ref allele; A: intron_variant	0/0	19,0	56	1/1	0,11	27	0/0	16,0	47	0/0	18,0	53	0/0	22,0	65	0/0	27,0	80	0/0	17,0	50	1/1	0,66	127	0/0	78,0	127	1/1	0,39	111	1/1	0,85	127
I	1245069	herc-1	Y48G8AL.1b.1	G: ref allele; A: intron_variant	0/0	19,0	56	1/1	0,11	27	0/0	16,0	47	0/0	18,0	53	0/0	22,0	65	0/0	27,0	80	0/0	17,0	50	1/1	0,66	127	0/0	78,0	127	1/1	0,39	111	1/1	0,85	127
I	1245069	herc-1	Y48G8AL.1c.1	G: ref allele; A: intron_variant	0/0	19,0	56	1/1	0,11	27	0/0	16,0	47	0/0	18,0	53	0/0	22,0	65	0/0	27,0	80	0/0	17,0	50	1/1	0,66	127	0/0	78,0	127	1/1	0,39	111	1/1	0,85	127
I	1245069	herc-1	Y48G8AL.1d.1	G: ref allele; A: intron_variant	0/0	19,0	56	1/1	0,11	27	0/0	16,0	47	0/0	18,0	53	0/0	22,0	65	0/0	27,0	80	0/0	17,0	50	1/1	0,66	127	0/0	78,0	127	1/1	0,39	111	1/1	0,85	127
I	1553301	21ur-12465	Y92H12A.7	G: ref allele; A: downstream_gene_variant; T: downstream_gene_variant	0/0	37,0,0	110	1/1	0,23,0	63	0/0	26,0,0	77	0/0	45,0,0	127	0/0	19,0,0	56	0/0	46,0,0	127	0/0	16,0,0	47	1/1	0,96,0	127	0/0	93,0,1	127	1/1	0,70,0	127	1/1	0,129,0	127
I	1553301	Y92H12A.2	Y92H12A.2a.1	G: ref allele; A: intron_variant; T: intron_variant	0/0	37,0,0	110	1/1	0,23,0	63	0/0	26,0,0	77	0/0	45,0,0	127	0/0	19,0,0	56	0/0	46,0,0	127	0/0	16,0,0	47	1/1	0,96,0	127	0/0	93,0,1	127	1/1	0,70,0	127	1/1	0,129,0	127
I	1553301	Y92H12A.2	Y92H12A.2b.1	G: ref allele; A: intron_variant; T: intron_variant	0/0	37,0,0	110	1/1	0,23,0	63	0/0	26,0,0	77	0/0	45,0,0	127	0/0	19,0,0	56	0/0	46,0,0	127	0/0	16,0,0	47	1/1	0,96,0	127	0/0	93,0,1	127	1/1	0,70,0	127	1/1	0,129,0	127
I	1568308	src-1	Y92H12A.1c.1	G: ref allele; A: upstream_gene_variant	0/0	22,0	65	1/1	0,6	12	0/0	14,0	41	0/0	19,0	56	0/0	12,0	35	0/0	14,0	41	0/0	10,0	29	1/1	0,55	127	0/0	75,0	127	1/1	0,50	127	1/1	0,102	127
I	1568308	src-1	Y92H12A.1b.1	G: ref allele; A: intron_variant	0/0	22,0	65	1/1	0,6	12	0/0	14,0	41	0/0	19,0	56	0/0	12,0	35	0/0	14,0	41	0/0	10,0	29	1/1	0,55	127	0/0	75,0	127	1/1	0,50	127	1/1	0,102	127
I	1568308	src-1	Y92H12A.1b.2	G: ref allele; A: intron_variant	0/0	22,0	65	1/1	0,6	12	0/0	14,0	41	0/0	19,0	56	0/0	12,0	35	0/0	14,0	41	0/0	10,0	29	1/1	0,55	127	0/0	75,0	127	1/1	0,50	127	1/1	0,102	127
I	1568308	src-1	Y92H12A.1a.2	G: ref allele; A: intron_variant	0/0	22,0	65	1/1	0,6	12	0/0	14,0	41	0/0	19,0	56	0/0	12,0	35	0/0	14,0	41	0/0	10,0	29	1/1	0,55	127	0/0	75,0	127	1/1	0,50	127	1/1	0,102	127
I	1568308	src-1	Y92H12A.1a.1	G: ref allele; A: intron_variant	0/0	22,0	65	1/1	0,6	12	0/0	14,0	41	0/0	19,0	56	0/0	12,0	35	0/0	14,0	41	0/0	10,0	29	1/1	0,55	127	0/0	75,0	127	1/1	0,50	127	1/1	0,102	127
I	1568312	src-1	Y92H12A.1c.1	G: ref allele; A: upstream_gene_variant	0/0	22,0	65	1/1	0,6	12	0/0	14,0	41	0/0	19,0	56	0/0	11,0	32	0/0	15,0	44	0/0	11,0	32	1/1	0,53	127	0/0	75,0	127	1/1	0,50	127	1/1	0,104	127
I	1568312	src-1	Y92H12A.1b.1	G: ref allele; A: intron_variant	0/0	22,0	65	1/1	0,6	12	0/0	14,0	41	0/0	19,0	56	0/0	11,0	32	0/0	15,0	44	0/0	11,0	32	1/1	0,53	127	0/0	75,0	127	1/1	0,50	127	1/1	0,104	127
I	1568312	src-1	Y92H12A.1b.2	G: ref allele; A: intron_variant	0/0	22,0	65	1/1	0,6	12	0/0	14,0	41	0/0	19,0	56	0/0	11,0	32	0/0	15,0	44	0/0	11,0	32	1/1	0,53	127	0/0	75,0	127	1/1	0,50	127	1/1	0,104	127
I	1568312	src-1	Y92H12A.1a.2	G: ref allele; A: intron_variant	0/0	22,0	65	1/1	0,6	12	0/0	14,0	41	0/0	19,0	56	0/0	11,0	32	0/0	15,0	44	0/0	11,0	32	1/1	0,53	127	0/0	75,0	127	1/1	0,50	127	1/1	0,104	127
I	1568312	src-1	Y92H12A.1a.1	G: ref allele; A: intron_variant	0/0	22,0	65	1/1	0,6	12	0/0	14,0	41	0/0	19,0	56	0/0	11,0	32	0/0	15,0	44	0/0	11,0	32	1/1	0,53	127	0/0	75,0	127	1/1	0,50	127	1/1	0,104	127
I	1676393	Y71G12B.35	Y71G12B.35.1	G: ref allele; A: missense_variant	0/0	39,0	116	1/1	0,26	72	0/0	22,0	65	0/0	24,0	71	0/0	26,0	77	0/0	19,0	56	0/0	11,0	32	1/1	0,82	127	0/0	72,0	127	1/1	0,47	127	1/1	0,99	127
I	1676393	Y71G12B.23	Y71G12B.23a.1	G: ref allele; A: upstream_gene_variant	0/0	39,0	116	1/1	0,26	72	0/0	22,0	65	0/0	24,0	71	0/0	26,0	77	0/0	19,0	56	0/0	11,0	32	1/1	0,82	127	0/0	72,0	127	1/1	0,47	127	1/1	0,99	127
I	1676393	Y71G12B.23	Y71G12B.23b.1	G: ref allele; A: upstream_gene_variant	0/0	39,0	116	1/1	0,26	72	0/0	22,0	65	0/0	24,0	71	0/0	26,0	77	0/0	19,0	56	0/0	11,0	32	1/1	0,82	127	0/0	72,0	127	1/1	0,47	127	1/1	0,99	127
I	1676393	drag-1	Y71G12B.16.1	G: ref allele; A: upstream_gene_variant	0/0	39,0	116	1/1	0,26	72	0/0	22,0	65	0/0	24,0	71	0/0	26,0	77	0/0	19,0	56	0/0	11,0	32	1/1	0,82	127	0/0	72,0	127	1/1	0,47	127	1/1	0,99	127
I	1943107	Y51F10.4	Y51F10.4e.1	ATTTTTTTT: ref allele; ATTTTTTTTT: upstream_gene_variant	0/0	136,0	127	1/1	0,83	123	0/0	5,0	14	0/0	33,0	98	0/0	59,1	114	0/0	33,0	98	0/0	53,0	127	1/1	0,76	109	0/0	93,0	123	1/1	1,73	103	1/1	0,102	116
I	1943107	Y51F10.4	Y51F10.4a.1	ATTTTTTTT: ref allele; ATTTTTTTTT: intron_variant	0/0	136,0	127	1/1	0,83	123	0/0	5,0	14	0/0	33,0	98	0/0	59,1	114	0/0	33,0	98	0/0	53,0	127	1/1	0,76	109	0/0	93,0	123	1/1	1,73	103	1/1	0,102	116
I	1943107	Y51F10.4	Y51F10.4b.1	ATTTTTTTT: ref allele; ATTTTTTTTT: intron_variant	0/0	136,0	127	1/1	0,83	123	0/0	5,0	14	0/0	33,0	98	0/0	59,1	114	0/0	33,0	98	0/0	53,0	127	1/1	0,76	109	0/0	93,0	123	1/1	1,73	103	1/1	0,102	116
I	1943107	Y51F10.4	Y51F10.4c.1	ATTTTTTTT: ref allele; ATTTTTTTTT: intron_variant	0/0	136,0	127	1/1	0,83	123	0/0	5,0	14	0/0	33,0	98	0/0	59,1	114	0/0	33,0	98	0/0	53,0	127	1/1	0,76	109	0/0	93,0	123	1/1	1,73	103	1/1	0,102	116
I	1943107	Y51F10.4	Y51F10.4d.1	ATTTTTTTT: ref allele; ATTTTTTTTT: intron_variant	0/0	136,0	127	1/1	0,83	123	0/0	5,0	14	0/0	33,0	98	0/0	59,1	114	0/0	33,0	98	0/0	53,0	127	1/1	0,76	109	0/0	93,0	123	1/1	1,73	103	1/1	0,102	116
I	1943107	Y51F10.15	Y51F10.15.1	ATTTTTTTT: ref allele; ATTTTTTTTT: downstream_gene_variant	0/0	136,0	127	1/1	0,83	123	0/0	5,0	14	0/0	33,0	98	0/0	59,1	114	0/0	33,0	98	0/0	53,0	127	1/1	0,76	109	0/0	93,0	123	1/1	1,73	103	1/1	0,102	116
I	1973524	Y51F10.12	Y51F10.12	TAAAAAAAA: ref allele; TAAAAAAA: upstream_gene_variant; TAAAAAAAAA: upstream_gene_variant	0/0	14,0,0	41	1/1	0,8,0	18	0/0	7,0,0	20	0/0	10,0,0	29	0/0	5,0,0	14	0/0	10,0,0	29	0/0	4,0,0	11	1/1	0,52,0	124	0/0	71,1,1	127	1/1	0,51,0	123	1/1	0,118,0	127
I	1973524	Y51F10.2	Y51F10.2a.1	TAAAAAAAA: ref allele; TAAAAAAA: upstream_gene_variant; TAAAAAAAAA: upstream_gene_variant	0/0	14,0,0	41	1/1	0,8,0	18	0/0	7,0,0	20	0/0	10,0,0	29	0/0	5,0,0	14	0/0	10,0,0	29	0/0	4,0,0	11	1/1	0,52,0	124	0/0	71,1,1	127	1/1	0,51,0	123	1/1	0,118,0	127
I	1973524	Y51F10.2	Y51F10.2a.2	TAAAAAAAA: ref allele; TAAAAAAA: upstream_gene_variant; TAAAAAAAAA: upstream_gene_variant	0/0	14,0,0	41	1/1	0,8,0	18	0/0	7,0,0	20	0/0	10,0,0	29	0/0	5,0,0	14	0/0	10,0,0	29	0/0	4,0,0	11	1/1	0,52,0	124	0/0	71,1,1	127	1/1	0,51,0	123	1/1	0,118,0	127
I	1973524	Y51F10.2	Y51F10.2b.1	TAAAAAAAA: ref allele; TAAAAAAA: upstream_gene_variant; TAAAAAAAAA: upstream_gene_variant	0/0	14,0,0	41	1/1	0,8,0	18	0/0	7,0,0	20	0/0	10,0,0	29	0/0	5,0,0	14	0/0	10,0,0	29	0/0	4,0,0	11	1/1	0,52,0	124	0/0	71,1,1	127	1/1	0,51,0	123	1/1	0,118,0	127
I	1973524	Y51F10.2	Y51F10.2b.2	TAAAAAAAA: ref allele; TAAAAAAA: upstream_gene_variant; TAAAAAAAAA: upstream_gene_variant	0/0	14,0,0	41	1/1	0,8,0	18	0/0	7,0,0	20	0/0	10,0,0	29	0/0	5,0,0	14	0/0	10,0,0	29	0/0	4,0,0	11	1/1	0,52,0	124	0/0	71,1,1	127	1/1	0,51,0	123	1/1	0,118,0	127
I	1973524	Y51F10.2	Y51F10.2b.3	TAAAAAAAA: ref allele; TAAAAAAA: upstream_gene_variant; TAAAAAAAAA: upstream_gene_variant	0/0	14,0,0	41	1/1	0,8,0	18	0/0	7,0,0	20	0/0	10,0,0	29	0/0	5,0,0	14	0/0	10,0,0	29	0/0	4,0,0	11	1/1	0,52,0	124	0/0	71,1,1	127	1/1	0,51,0	123	1/1	0,118,0	127
I	1973524	Y51F10.2	Y51F10.2b.4	TAAAAAAAA: ref allele; TAAAAAAA: upstream_gene_variant; TAAAAAAAAA: upstream_gene_variant	0/0	14,0,0	41	1/1	0,8,0	18	0/0	7,0,0	20	0/0	10,0,0	29	0/0	5,0,0	14	0/0	10,0,0	29	0/0	4,0,0	11	1/1	0,52,0	124	0/0	71,1,1	127	1/1	0,51,0	123	1/1	0,118,0	127
I	1973524	Y51F10.2	Y51F10.2b.5	TAAAAAAAA: ref allele; TAAAAAAA: upstream_gene_variant; TAAAAAAAAA: upstream_gene_variant	0/0	14,0,0	41	1/1	0,8,0	18	0/0	7,0,0	20	0/0	10,0,0	29	0/0	5,0,0	14	0/0	10,0,0	29	0/0	4,0,0	11	1/1	0,52,0	124	0/0	71,1,1	127	1/1	0,51,0	123	1/1	0,118,0	127
I	1973524	Y51F10.2	Y51F10.2b.6	TAAAAAAAA: ref allele; TAAAAAAA: upstream_gene_variant; TAAAAAAAAA: upstream_gene_variant	0/0	14,0,0	41	1/1	0,8,0	18	0/0	7,0,0	20	0/0	10,0,0	29	0/0	5,0,0	14	0/0	10,0,0	29	0/0	4,0,0	11	1/1	0,52,0	124	0/0	71,1,1	127	1/1	0,51,0	123	1/1	0,118,0	127
I	1973524	Y51F10.2	Y51F10.2b.7	TAAAAAAAA: ref allele; TAAAAAAA: upstream_gene_variant; TAAAAAAAAA: upstream_gene_variant	0/0	14,0,0	41	1/1	0,8,0	18	0/0	7,0,0	20	0/0	10,0,0	29	0/0	5,0,0	14	0/0	10,0,0	29	0/0	4,0,0	11	1/1	0,52,0	124	0/0	71,1,1	127	1/1	0,51,0	123	1/1	0,118,0	127
I	1973524	Y51F10.2	Y51F10.2c.1	TAAAAAAAA: ref allele; TAAAAAAA: upstream_gene_variant; TAAAAAAAAA: upstream_gene_variant	0/0	14,0,0	41	1/1	0,8,0	18	0/0	7,0,0	20	0/0	10,0,0	29	0/0	5,0,0	14	0/0	10,0,0	29	0/0	4,0,0	11	1/1	0,52,0	124	0/0	71,1,1	127	1/1	0,51,0	123	1/1	0,118,0	127
I	1973524	Y51F10.2	Y51F10.2c.2	TAAAAAAAA: ref allele; TAAAAAAA: upstream_gene_variant; TAAAAAAAAA: upstream_gene_variant	0/0	14,0,0	41	1/1	0,8,0	18	0/0	7,0,0	20	0/0	10,0,0	29	0/0	5,0,0	14	0/0	10,0,0	29	0/0	4,0,0	11	1/1	0,52,0	124	0/0	71,1,1	127	1/1	0,51,0	123	1/1	0,118,0	127
I	1973524	Y51F10.2	Y51F10.2c.3	TAAAAAAAA: ref allele; TAAAAAAA: upstream_gene_variant; TAAAAAAAAA: upstream_gene_variant	0/0	14,0,0	41	1/1	0,8,0	18	0/0	7,0,0	20	0/0	10,0,0	29	0/0	5,0,0	14	0/0	10,0,0	29	0/0	4,0,0	11	1/1	0,52,0	124	0/0	71,1,1	127	1/1	0,51,0	123	1/1	0,118,0	127
I	1973524	Y51F10.2	Y51F10.2b.8	TAAAAAAAA: ref allele; TAAAAAAA: upstream_gene_variant; TAAAAAAAAA: upstream_gene_variant	0/0	14,0,0	41	1/1	0,8,0	18	0/0	7,0,0	20	0/0	10,0,0	29	0/0	5,0,0	14	0/0	10,0,0	29	0/0	4,0,0	11	1/1	0,52,0	124	0/0	71,1,1	127	1/1	0,51,0	123	1/1	0,118,0	127
I	1973524	Y51F10.2	Y51F10.2b.9	TAAAAAAAA: ref allele; TAAAAAAA: upstream_gene_variant; TAAAAAAAAA: upstream_gene_variant	0/0	14,0,0	41	1/1	0,8,0	18	0/0	7,0,0	20	0/0	10,0,0	29	0/0	5,0,0	14	0/0	10,0,0	29	0/0	4,0,0	11	1/1	0,52,0	124	0/0	71,1,1	127	1/1	0,51,0	123	1/1	0,118,0	127
I	1973524	Y51F10.2	Y51F10.2b.10	TAAAAAAAA: ref allele; TAAAAAAA: upstream_gene_variant; TAAAAAAAAA: upstream_gene_variant	0/0	14,0,0	41	1/1	0,8,0	18	0/0	7,0,0	20	0/0	10,0,0	29	0/0	5,0,0	14	0/0	10,0,0	29	0/0	4,0,0	11	1/1	0,52,0	124	0/0	71,1,1	127	1/1	0,51,0	123	1/1	0,118,0	127
I	1973524	Y51F10.13	Y51F10.13	TAAAAAAAA: ref allele; TAAAAAAA: downstream_gene_variant; TAAAAAAAAA: downstream_gene_variant	0/0	14,0,0	41	1/1	0,8,0	18	0/0	7,0,0	20	0/0	10,0,0	29	0/0	5,0,0	14	0/0	10,0,0	29	0/0	4,0,0	11	1/1	0,52,0	124	0/0	71,1,1	127	1/1	0,51,0	123	1/1	0,118,0	127
I	1973524	Y51F10.3	Y51F10.3a.1	TAAAAAAAA: ref allele; TAAAAAAA: intron_variant; TAAAAAAAAA: intron_variant	0/0	14,0,0	41	1/1	0,8,0	18	0/0	7,0,0	20	0/0	10,0,0	29	0/0	5,0,0	14	0/0	10,0,0	29	0/0	4,0,0	11	1/1	0,52,0	124	0/0	71,1,1	127	1/1	0,51,0	123	1/1	0,118,0	127
I	1973524	Y51F10.3	Y51F10.3b.1	TAAAAAAAA: ref allele; TAAAAAAA: intron_variant; TAAAAAAAAA: intron_variant	0/0	14,0,0	41	1/1	0,8,0	18	0/0	7,0,0	20	0/0	10,0,0	29	0/0	5,0,0	14	0/0	10,0,0	29	0/0	4,0,0	11	1/1	0,52,0	124	0/0	71,1,1	127	1/1	0,51,0	123	1/1	0,118,0	127
I	2262558	abt-2	F12B6.1a.1	G: ref allele; A: missense_variant	0/0	97,0	127	1/1	0,95	127	0/0	73,0	127	0/0	22,0	65	0/0	74,0	127	0/0	21,0	62	0/0	44,0	127	1/1	0,98	127	0/0	85,0	127	1/1	0,78	127	1/1	0,123	127
I	2262558	abt-2	F12B6.1b.1	G: ref allele; A: missense_variant	0/0	97,0	127	1/1	0,95	127	0/0	73,0	127	0/0	22,0	65	0/0	74,0	127	0/0	21,0	62	0/0	44,0	127	1/1	0,98	127	0/0	85,0	127	1/1	0,78	127	1/1	0,123	127
I	2304488	tpxl-1	Y39G10AR.12a.1	G: ref allele; A: upstream_gene_variant	0/0	49,0	127	1/1	0,21	57	0/0	28,0	83	0/0	26,0	77	0/0	24,0	71	0/0	32,0	95	0/0	16,0	47	1/1	0,61	127	0/0	84,0	127	1/1	0,74	127	1/1	0,113	127
I	2304488	tpxl-1	Y39G10AR.12b.1	G: ref allele; A: upstream_gene_variant	0/0	49,0	127	1/1	0,21	57	0/0	28,0	83	0/0	26,0	77	0/0	24,0	71	0/0	32,0	95	0/0	16,0	47	1/1	0,61	127	0/0	84,0	127	1/1	0,74	127	1/1	0,113	127
I	2304488	Y39G10AR.9	Y39G10AR.9b.1	G: ref allele; A: upstream_gene_variant	0/0	49,0	127	1/1	0,21	57	0/0	28,0	83	0/0	26,0	77	0/0	24,0	71	0/0	32,0	95	0/0	16,0	47	1/1	0,61	127	0/0	84,0	127	1/1	0,74	127	1/1	0,113	127
I	2304488	Y39G10AR.9	Y39G10AR.9a.2	G: ref allele; A: upstream_gene_variant	0/0	49,0	127	1/1	0,21	57	0/0	28,0	83	0/0	26,0	77	0/0	24,0	71	0/0	32,0	95	0/0	16,0	47	1/1	0,61	127	0/0	84,0	127	1/1	0,74	127	1/1	0,113	127
I	2304488	Y39G10AR.9	Y39G10AR.9a.1	G: ref allele; A: upstream_gene_variant	0/0	49,0	127	1/1	0,21	57	0/0	28,0	83	0/0	26,0	77	0/0	24,0	71	0/0	32,0	95	0/0	16,0	47	1/1	0,61	127	0/0	84,0	127	1/1	0,74	127	1/1	0,113	127
I	2304488	nsun-4	Y39G10AR.21a.1	G: ref allele; A: upstream_gene_variant	0/0	49,0	127	1/1	0,21	57	0/0	28,0	83	0/0	26,0	77	0/0	24,0	71	0/0	32,0	95	0/0	16,0	47	1/1	0,61	127	0/0	84,0	127	1/1	0,74	127	1/1	0,113	127
I	2304488	epg-2	Y39G10AR.10.1	G: ref allele; A: downstream_gene_variant	0/0	49,0	127	1/1	0,21	57	0/0	28,0	83	0/0	26,0	77	0/0	24,0	71	0/0	32,0	95	0/0	16,0	47	1/1	0,61	127	0/0	84,0	127	1/1	0,74	127	1/1	0,113	127
I	2304488	icp-1	Y39G10AR.13a.1	G: ref allele; A: downstream_gene_variant	0/0	49,0	127	1/1	0,21	57	0/0	28,0	83	0/0	26,0	77	0/0	24,0	71	0/0	32,0	95	0/0	16,0	47	1/1	0,61	127	0/0	84,0	127	1/1	0,74	127	1/1	0,113	127
I	2304488	icp-1	Y39G10AR.13b.1	G: ref allele; A: downstream_gene_variant	0/0	49,0	127	1/1	0,21	57	0/0	28,0	83	0/0	26,0	77	0/0	24,0	71	0/0	32,0	95	0/0	16,0	47	1/1	0,61	127	0/0	84,0	127	1/1	0,74	127	1/1	0,113	127
I	2304488	icp-1	Y39G10AR.13a.2	G: ref allele; A: downstream_gene_variant	0/0	49,0	127	1/1	0,21	57	0/0	28,0	83	0/0	26,0	77	0/0	24,0	71	0/0	32,0	95	0/0	16,0	47	1/1	0,61	127	0/0	84,0	127	1/1	0,74	127	1/1	0,113	127
I	2304488			G: ref allele; A: intergenic_region	0/0	49,0	127	1/1	0,21	57	0/0	28,0	83	0/0	26,0	77	0/0	24,0	71	0/0	32,0	95	0/0	16,0	47	1/1	0,61	127	0/0	84,0	127	1/1	0,74	127	1/1	0,113	127
I	2823028	W03D8.3	W03D8.3.1	CAAAAAAAAAAA: ref allele; CAAAAAAAAA: upstream_gene_variant; CAAAAAAAAAA: upstream_gene_variant; CAAAAAAAAAAAA: upstream_gene_variant	0/0	44,3,1,0	28	1/1	2,32,0,2	21	0/0	29,1,3,0	45	0/0	33,0,0,0	39	0/0	17,0,1,0	44	0/0	22,0,1,0	29	0/0	16,0,2,0	34	1/1	0,71,0,2	52	0/0	67,2,6,0	42	1/1	0,64,0,4	42	1/1	2,92,0,2	42
I	2823028	W03D8.13	W03D8.13	CAAAAAAAAAAA: ref allele; CAAAAAAAAA: upstream_gene_variant; CAAAAAAAAAA: upstream_gene_variant; CAAAAAAAAAAAA: upstream_gene_variant	0/0	44,3,1,0	28	1/1	2,32,0,2	21	0/0	29,1,3,0	45	0/0	33,0,0,0	39	0/0	17,0,1,0	44	0/0	22,0,1,0	29	0/0	16,0,2,0	34	1/1	0,71,0,2	52	0/0	67,2,6,0	42	1/1	0,64,0,4	42	1/1	2,92,0,2	42
I	2823028	W03D8.11	W03D8.11.1	CAAAAAAAAAAA: ref allele; CAAAAAAAAA: downstream_gene_variant; CAAAAAAAAAA: downstream_gene_variant; CAAAAAAAAAAAA: downstream_gene_variant	0/0	44,3,1,0	28	1/1	2,32,0,2	21	0/0	29,1,3,0	45	0/0	33,0,0,0	39	0/0	17,0,1,0	44	0/0	22,0,1,0	29	0/0	16,0,2,0	34	1/1	0,71,0,2	52	0/0	67,2,6,0	42	1/1	0,64,0,4	42	1/1	2,92,0,2	42
I	2823028	pop-1	W10C8.2.1	CAAAAAAAAAAA: ref allele; CAAAAAAAAA: downstream_gene_variant; CAAAAAAAAAA: downstream_gene_variant; CAAAAAAAAAAAA: downstream_gene_variant	0/0	44,3,1,0	28	1/1	2,32,0,2	21	0/0	29,1,3,0	45	0/0	33,0,0,0	39	0/0	17,0,1,0	44	0/0	22,0,1,0	29	0/0	16,0,2,0	34	1/1	0,71,0,2	52	0/0	67,2,6,0	42	1/1	0,64,0,4	42	1/1	2,92,0,2	42
I	2823028	W10C8.17	W10C8.17	CAAAAAAAAAAA: ref allele; CAAAAAAAAA: downstream_gene_variant; CAAAAAAAAAA: downstream_gene_variant; CAAAAAAAAAAAA: downstream_gene_variant	0/0	44,3,1,0	28	1/1	2,32,0,2	21	0/0	29,1,3,0	45	0/0	33,0,0,0	39	0/0	17,0,1,0	44	0/0	22,0,1,0	29	0/0	16,0,2,0	34	1/1	0,71,0,2	52	0/0	67,2,6,0	42	1/1	0,64,0,4	42	1/1	2,92,0,2	42
I	2823028			CAAAAAAAAAAA: ref allele; CAAAAAAAAA: intergenic_region; CAAAAAAAAAA: intergenic_region; CAAAAAAAAAAAA: intergenic_region	0/0	44,3,1,0	28	1/1	2,32,0,2	21	0/0	29,1,3,0	45	0/0	33,0,0,0	39	0/0	17,0,1,0	44	0/0	22,0,1,0	29	0/0	16,0,2,0	34	1/1	0,71,0,2	52	0/0	67,2,6,0	42	1/1	0,64,0,4	42	1/1	2,92,0,2	42
I	2824324	W03D8.3	W03D8.3.1	T: ref allele; G: upstream_gene_variant	0/0	4,0	11	1/1	0,3	5	0/0	9,0	26	0/0	28,0	83	0/0	12,0	35	0/0	25,0	74	0/0	8,0	23	1/1	0,48	127	0/0	68,0	127	1/1	0,47	127	1/1	0,83	127
I	2824324	W03D8.13	W03D8.13	T: ref allele; G: upstream_gene_variant	0/0	4,0	11	1/1	0,3	5	0/0	9,0	26	0/0	28,0	83	0/0	12,0	35	0/0	25,0	74	0/0	8,0	23	1/1	0,48	127	0/0	68,0	127	1/1	0,47	127	1/1	0,83	127
I	2824324	W03D8.11	W03D8.11.1	T: ref allele; G: downstream_gene_variant	0/0	4,0	11	1/1	0,3	5	0/0	9,0	26	0/0	28,0	83	0/0	12,0	35	0/0	25,0	74	0/0	8,0	23	1/1	0,48	127	0/0	68,0	127	1/1	0,47	127	1/1	0,83	127
I	2824324	W10C8.17	W10C8.17	T: ref allele; G: downstream_gene_variant	0/0	4,0	11	1/1	0,3	5	0/0	9,0	26	0/0	28,0	83	0/0	12,0	35	0/0	25,0	74	0/0	8,0	23	1/1	0,48	127	0/0	68,0	127	1/1	0,47	127	1/1	0,83	127
I	2824324	pop-1	W10C8.2.1	T: ref allele; G: intron_variant	0/0	4,0	11	1/1	0,3	5	0/0	9,0	26	0/0	28,0	83	0/0	12,0	35	0/0	25,0	74	0/0	8,0	23	1/1	0,48	127	0/0	68,0	127	1/1	0,47	127	1/1	0,83	127
I	2824325	W03D8.3	W03D8.3.1	G: ref allele; A: upstream_gene_variant	0/0	4,0	11	1/1	0,3	5	0/0	9,0	26	0/0	28,0	83	0/0	11,0	32	0/0	24,1	58	0/0	8,0	23	1/1	0,48	127	0/0	68,0	127	1/1	0,48	127	1/1	0,87	127
I	2824325	W03D8.13	W03D8.13	G: ref allele; A: upstream_gene_variant	0/0	4,0	11	1/1	0,3	5	0/0	9,0	26	0/0	28,0	83	0/0	11,0	32	0/0	24,1	58	0/0	8,0	23	1/1	0,48	127	0/0	68,0	127	1/1	0,48	127	1/1	0,87	127
I	2824325	W03D8.11	W03D8.11.1	G: ref allele; A: downstream_gene_variant	0/0	4,0	11	1/1	0,3	5	0/0	9,0	26	0/0	28,0	83	0/0	11,0	32	0/0	24,1	58	0/0	8,0	23	1/1	0,48	127	0/0	68,0	127	1/1	0,48	127	1/1	0,87	127
I	2824325	W10C8.17	W10C8.17	G: ref allele; A: downstream_gene_variant	0/0	4,0	11	1/1	0,3	5	0/0	9,0	26	0/0	28,0	83	0/0	11,0	32	0/0	24,1	58	0/0	8,0	23	1/1	0,48	127	0/0	68,0	127	1/1	0,48	127	1/1	0,87	127
I	2824325	pop-1	W10C8.2.1	G: ref allele; A: intron_variant	0/0	4,0	11	1/1	0,3	5	0/0	9,0	26	0/0	28,0	83	0/0	11,0	32	0/0	24,1	58	0/0	8,0	23	1/1	0,48	127	0/0	68,0	127	1/1	0,48	127	1/1	0,87	127
I	2824326	W03D8.3	W03D8.3.1	C: ref allele; A: upstream_gene_variant; T: upstream_gene_variant	0/0	4,0,0	11	1/1	0,3,0	5	0/0	9,0,0	26	0/0	28,0,0	83	0/0	10,0,0	29	0/0	24,0,1	71	0/0	8,0,0	23	1/1	0,49,0	127	0/0	66,0,0	127	1/1	0,48,0	127	1/1	0,87,0	127
I	2824326	W03D8.13	W03D8.13	C: ref allele; A: upstream_gene_variant; T: upstream_gene_variant	0/0	4,0,0	11	1/1	0,3,0	5	0/0	9,0,0	26	0/0	28,0,0	83	0/0	10,0,0	29	0/0	24,0,1	71	0/0	8,0,0	23	1/1	0,49,0	127	0/0	66,0,0	127	1/1	0,48,0	127	1/1	0,87,0	127
I	2824326	W03D8.11	W03D8.11.1	C: ref allele; A: downstream_gene_variant; T: downstream_gene_variant	0/0	4,0,0	11	1/1	0,3,0	5	0/0	9,0,0	26	0/0	28,0,0	83	0/0	10,0,0	29	0/0	24,0,1	71	0/0	8,0,0	23	1/1	0,49,0	127	0/0	66,0,0	127	1/1	0,48,0	127	1/1	0,87,0	127
I	2824326	W10C8.17	W10C8.17	C: ref allele; A: downstream_gene_variant; T: downstream_gene_variant	0/0	4,0,0	11	1/1	0,3,0	5	0/0	9,0,0	26	0/0	28,0,0	83	0/0	10,0,0	29	0/0	24,0,1	71	0/0	8,0,0	23	1/1	0,49,0	127	0/0	66,0,0	127	1/1	0,48,0	127	1/1	0,87,0	127
I	2824326	pop-1	W10C8.2.1	C: ref allele; A: intron_variant; T: intron_variant	0/0	4,0,0	11	1/1	0,3,0	5	0/0	9,0,0	26	0/0	28,0,0	83	0/0	10,0,0	29	0/0	24,0,1	71	0/0	8,0,0	23	1/1	0,49,0	127	0/0	66,0,0	127	1/1	0,48,0	127	1/1	0,87,0	127
I	3000883	dnj-28	Y54E10BL.4.1	C: ref allele; T: stop_gained	0/0	36,0	107	1/1	0,24	66	0/0	32,0	95	0/0	16,0	47	0/0	42,0	125	0/0	26,0	77	0/0	12,0	35	1/1	0,96	127	0/0	111,0	127	1/1	0,92	127	1/1	0,117	127
I	3000883	supr-1	Y71F9AR.3.1	C: ref allele; T: upstream_gene_variant	0/0	36,0	107	1/1	0,24	66	0/0	32,0	95	0/0	16,0	47	0/0	42,0	125	0/0	26,0	77	0/0	12,0	35	1/1	0,96	127	0/0	111,0	127	1/1	0,92	127	1/1	0,117	127
I	3000883	Y54E10BL.3	Y54E10BL.3.1	C: ref allele; T: upstream_gene_variant	0/0	36,0	107	1/1	0,24	66	0/0	32,0	95	0/0	16,0	47	0/0	42,0	125	0/0	26,0	77	0/0	12,0	35	1/1	0,96	127	0/0	111,0	127	1/1	0,92	127	1/1	0,117	127
I	3000883	nduf-5	Y54E10BL.5.1	C: ref allele; T: downstream_gene_variant	0/0	36,0	107	1/1	0,24	66	0/0	32,0	95	0/0	16,0	47	0/0	42,0	125	0/0	26,0	77	0/0	12,0	35	1/1	0,96	127	0/0	111,0	127	1/1	0,92	127	1/1	0,117	127
I	3000883	mek-2	Y54E10BL.6.1	C: ref allele; T: downstream_gene_variant	0/0	36,0	107	1/1	0,24	66	0/0	32,0	95	0/0	16,0	47	0/0	42,0	125	0/0	26,0	77	0/0	12,0	35	1/1	0,96	127	0/0	111,0	127	1/1	0,92	127	1/1	0,117	127
I	3241065	mab-31	Y54E10A.16.1	GAAAAAAAAA: ref allele; GAAAAAAAA: downstream_gene_variant; GAAAAAAAAAA: downstream_gene_variant; GAAAAAAAAAAA: downstream_gene_variant	0/0	29,0,0,0	86	1/1	1,30,1,0	71	0/0	22,0,0,0	65	0/0	20,0,0,0	59	0/0	11,0,0,0	32	0/0	19,0,0,0	56	0/0	10,0,0,0	29	1/1	0,76,0,0	88	0/0	83,0,0,0	95	1/1	0,57,0,0	95	1/1	1,98,3,1	83
I	3241065	cogc-1	Y54E10A.2.1	GAAAAAAAAA: ref allele; GAAAAAAAA: intron_variant; GAAAAAAAAAA: intron_variant; GAAAAAAAAAAA: intron_variant	0/0	29,0,0,0	86	1/1	1,30,1,0	71	0/0	22,0,0,0	65	0/0	20,0,0,0	59	0/0	11,0,0,0	32	0/0	19,0,0,0	56	0/0	10,0,0,0	29	1/1	0,76,0,0	88	0/0	83,0,0,0	95	1/1	0,57,0,0	95	1/1	1,98,3,1	83
I	3466768	spg-7	Y47G6A.10.1	G: ref allele; A: upstream_gene_variant	0/0	32,0	95	1/1	0,14	36	0/0	30,0	89	0/0	15,0	44	0/0	13,0	38	0/0	17,0	50	0/0	17,0	50	1/1	0,73	127	0/0	114,0	127	1/1	0,77	127	1/1	0,103	127
I	3466768	Y47G6A.14	Y47G6A.14.2	G: ref allele; A: upstream_gene_variant	0/0	32,0	95	1/1	0,14	36	0/0	30,0	89	0/0	15,0	44	0/0	13,0	38	0/0	17,0	50	0/0	17,0	50	1/1	0,73	127	0/0	114,0	127	1/1	0,77	127	1/1	0,103	127
I	3466768	Y47G6A.14	Y47G6A.14.1	G: ref allele; A: intron_variant	0/0	32,0	95	1/1	0,14	36	0/0	30,0	89	0/0	15,0	44	0/0	13,0	38	0/0	17,0	50	0/0	17,0	50	1/1	0,73	127	0/0	114,0	127	1/1	0,77	127	1/1	0,103	127
I	3466768	msh-6	Y47G6A.11.1	G: ref allele; A: downstream_gene_variant	0/0	32,0	95	1/1	0,14	36	0/0	30,0	89	0/0	15,0	44	0/0	13,0	38	0/0	17,0	50	0/0	17,0	50	1/1	0,73	127	0/0	114,0	127	1/1	0,77	127	1/1	0,103	127
I	3551627	rnp-6	Y47G6A.20b.1	A: ref allele; T: upstream_gene_variant	0/0	46,0	127	1/1	0,23	63	0/0	36,0	107	0/0	27,0	80	0/0	24,0	71	0/0	28,0	83	0/0	19,0	56	1/1	0,94	127	0/0	135,0	127	1/1	0,82	127	1/1	0,122	127
I	3551627	rnp-6	Y47G6A.20a.1	A: ref allele; T: upstream_gene_variant	0/0	46,0	127	1/1	0,23	63	0/0	36,0	107	0/0	27,0	80	0/0	24,0	71	0/0	28,0	83	0/0	19,0	56	1/1	0,94	127	0/0	135,0	127	1/1	0,82	127	1/1	0,122	127
I	3551627	rnp-6	Y47G6A.20c.1	A: ref allele; T: upstream_gene_variant	0/0	46,0	127	1/1	0,23	63	0/0	36,0	107	0/0	27,0	80	0/0	24,0	71	0/0	28,0	83	0/0	19,0	56	1/1	0,94	127	0/0	135,0	127	1/1	0,82	127	1/1	0,122	127
I	3551627	Y47G6A.34	Y47G6A.34	A: ref allele; T: upstream_gene_variant	0/0	46,0	127	1/1	0,23	63	0/0	36,0	107	0/0	27,0	80	0/0	24,0	71	0/0	28,0	83	0/0	19,0	56	1/1	0,94	127	0/0	135,0	127	1/1	0,82	127	1/1	0,122	127
I	3551627	miro-3	Y47G6A.27	A: ref allele; T: upstream_gene_variant	0/0	46,0	127	1/1	0,23	63	0/0	36,0	107	0/0	27,0	80	0/0	24,0	71	0/0	28,0	83	0/0	19,0	56	1/1	0,94	127	0/0	135,0	127	1/1	0,82	127	1/1	0,122	127
I	3551627	Y47G6A.21	Y47G6A.21.1	A: ref allele; T: downstream_gene_variant	0/0	46,0	127	1/1	0,23	63	0/0	36,0	107	0/0	27,0	80	0/0	24,0	71	0/0	28,0	83	0/0	19,0	56	1/1	0,94	127	0/0	135,0	127	1/1	0,82	127	1/1	0,122	127
I	3551627	rde-10	Y47G6A.4.1	A: ref allele; T: intron_variant	0/0	46,0	127	1/1	0,23	63	0/0	36,0	107	0/0	27,0	80	0/0	24,0	71	0/0	28,0	83	0/0	19,0	56	1/1	0,94	127	0/0	135,0	127	1/1	0,82	127	1/1	0,122	127
I	3745467	larp-5	T12F5.5a.1	T: ref allele; A: upstream_gene_variant	0/0	23,0	68	1/1	0,12	30	0/0	17,0	50	0/0	29,0	86	0/0	13,0	38	0/0	25,0	74	0/0	11,0	32	1/1	0,51	127	0/0	88,0	127	1/1	0,74	127	1/1	0,124	127
I	3745467	21ur-11567	T12F5.6	T: ref allele; A: upstream_gene_variant	0/0	23,0	68	1/1	0,12	30	0/0	17,0	50	0/0	29,0	86	0/0	13,0	38	0/0	25,0	74	0/0	11,0	32	1/1	0,51	127	0/0	88,0	127	1/1	0,74	127	1/1	0,124	127
I	3745467	math-46	Y8G1A.1a.1	T: ref allele; A: upstream_gene_variant	0/0	23,0	68	1/1	0,12	30	0/0	17,0	50	0/0	29,0	86	0/0	13,0	38	0/0	25,0	74	0/0	11,0	32	1/1	0,51	127	0/0	88,0	127	1/1	0,74	127	1/1	0,124	127
I	3745467	math-46	Y8G1A.1b.1	T: ref allele; A: upstream_gene_variant	0/0	23,0	68	1/1	0,12	30	0/0	17,0	50	0/0	29,0	86	0/0	13,0	38	0/0	25,0	74	0/0	11,0	32	1/1	0,51	127	0/0	88,0	127	1/1	0,74	127	1/1	0,124	127
I	3745467	sld-2	T12F5.1.1	T: ref allele; A: downstream_gene_variant	0/0	23,0	68	1/1	0,12	30	0/0	17,0	50	0/0	29,0	86	0/0	13,0	38	0/0	25,0	74	0/0	11,0	32	1/1	0,51	127	0/0	88,0	127	1/1	0,74	127	1/1	0,124	127
I	3745467	Y8G1A.3	Y8G1A.3	T: ref allele; A: downstream_gene_variant	0/0	23,0	68	1/1	0,12	30	0/0	17,0	50	0/0	29,0	86	0/0	13,0	38	0/0	25,0	74	0/0	11,0	32	1/1	0,51	127	0/0	88,0	127	1/1	0,74	127	1/1	0,124	127
I	3745467	inx-13	Y8G1A.2.1	T: ref allele; A: downstream_gene_variant	0/0	23,0	68	1/1	0,12	30	0/0	17,0	50	0/0	29,0	86	0/0	13,0	38	0/0	25,0	74	0/0	11,0	32	1/1	0,51	127	0/0	88,0	127	1/1	0,74	127	1/1	0,124	127
I	3745467			T: ref allele; A: intergenic_region	0/0	23,0	68	1/1	0,12	30	0/0	17,0	50	0/0	29,0	86	0/0	13,0	38	0/0	25,0	74	0/0	11,0	32	1/1	0,51	127	0/0	88,0	127	1/1	0,74	127	1/1	0,124	127
I	4072833	clec-89	C09D1.2.1	A: ref allele; G: missense_variant	0/0	76,0	127	1/1	0,65	127	0/0	85,0	127	0/0	31,0	92	0/0	67,0	127	0/0	43,0	127	0/0	36,0	107	1/1	0,88	127	0/0	120,0	127	1/1	0,82	127	1/1	0,142	127
I	4072833	unc-89	C09D1.1b.1	A: ref allele; G: intron_variant	0/0	76,0	127	1/1	0,65	127	0/0	85,0	127	0/0	31,0	92	0/0	67,0	127	0/0	43,0	127	0/0	36,0	107	1/1	0,88	127	0/0	120,0	127	1/1	0,82	127	1/1	0,142	127
I	4072833	unc-89	C09D1.1a.1	A: ref allele; G: intron_variant	0/0	76,0	127	1/1	0,65	127	0/0	85,0	127	0/0	31,0	92	0/0	67,0	127	0/0	43,0	127	0/0	36,0	107	1/1	0,88	127	0/0	120,0	127	1/1	0,82	127	1/1	0,142	127
I	4072833	unc-89	C09D1.1e.1	A: ref allele; G: intron_variant	0/0	76,0	127	1/1	0,65	127	0/0	85,0	127	0/0	31,0	92	0/0	67,0	127	0/0	43,0	127	0/0	36,0	107	1/1	0,88	127	0/0	120,0	127	1/1	0,82	127	1/1	0,142	127
I	4072833	unc-89	C09D1.1l.1	A: ref allele; G: intron_variant	0/0	76,0	127	1/1	0,65	127	0/0	85,0	127	0/0	31,0	92	0/0	67,0	127	0/0	43,0	127	0/0	36,0	107	1/1	0,88	127	0/0	120,0	127	1/1	0,82	127	1/1	0,142	127
I	4072833	unc-89	C09D1.1o.1	A: ref allele; G: intron_variant	0/0	76,0	127	1/1	0,65	127	0/0	85,0	127	0/0	31,0	92	0/0	67,0	127	0/0	43,0	127	0/0	36,0	107	1/1	0,88	127	0/0	120,0	127	1/1	0,82	127	1/1	0,142	127
I	4072833	unc-89	C09D1.1f.1	A: ref allele; G: intron_variant	0/0	76,0	127	1/1	0,65	127	0/0	85,0	127	0/0	31,0	92	0/0	67,0	127	0/0	43,0	127	0/0	36,0	107	1/1	0,88	127	0/0	120,0	127	1/1	0,82	127	1/1	0,142	127
I	4072833	unc-89	C09D1.1k.1	A: ref allele; G: intron_variant	0/0	76,0	127	1/1	0,65	127	0/0	85,0	127	0/0	31,0	92	0/0	67,0	127	0/0	43,0	127	0/0	36,0	107	1/1	0,88	127	0/0	120,0	127	1/1	0,82	127	1/1	0,142	127
I	4072833	unc-89	C09D1.1m.1	A: ref allele; G: intron_variant	0/0	76,0	127	1/1	0,65	127	0/0	85,0	127	0/0	31,0	92	0/0	67,0	127	0/0	43,0	127	0/0	36,0	107	1/1	0,88	127	0/0	120,0	127	1/1	0,82	127	1/1	0,142	127
I	4072833	unc-89	C09D1.1n.1	A: ref allele; G: intron_variant	0/0	76,0	127	1/1	0,65	127	0/0	85,0	127	0/0	31,0	92	0/0	67,0	127	0/0	43,0	127	0/0	36,0	107	1/1	0,88	127	0/0	120,0	127	1/1	0,82	127	1/1	0,142	127
I	4072833	unc-89	C09D1.1g.1	A: ref allele; G: intron_variant	0/0	76,0	127	1/1	0,65	127	0/0	85,0	127	0/0	31,0	92	0/0	67,0	127	0/0	43,0	127	0/0	36,0	107	1/1	0,88	127	0/0	120,0	127	1/1	0,82	127	1/1	0,142	127
I	4072833	unc-89	C09D1.1h.1	A: ref allele; G: intron_variant	0/0	76,0	127	1/1	0,65	127	0/0	85,0	127	0/0	31,0	92	0/0	67,0	127	0/0	43,0	127	0/0	36,0	107	1/1	0,88	127	0/0	120,0	127	1/1	0,82	127	1/1	0,142	127
I	4072833	unc-89	C09D1.1i.1	A: ref allele; G: intron_variant	0/0	76,0	127	1/1	0,65	127	0/0	85,0	127	0/0	31,0	92	0/0	67,0	127	0/0	43,0	127	0/0	36,0	107	1/1	0,88	127	0/0	120,0	127	1/1	0,82	127	1/1	0,142	127
I	4072833	unc-89	C09D1.1j.1	A: ref allele; G: intron_variant	0/0	76,0	127	1/1	0,65	127	0/0	85,0	127	0/0	31,0	92	0/0	67,0	127	0/0	43,0	127	0/0	36,0	107	1/1	0,88	127	0/0	120,0	127	1/1	0,82	127	1/1	0,142	127
I	4072833	unc-89	C09D1.1p.1	A: ref allele; G: intron_variant	0/0	76,0	127	1/1	0,65	127	0/0	85,0	127	0/0	31,0	92	0/0	67,0	127	0/0	43,0	127	0/0	36,0	107	1/1	0,88	127	0/0	120,0	127	1/1	0,82	127	1/1	0,142	127
I	4239788	nab-1	C43E11.6a.1	G: ref allele; A: downstream_gene_variant	0/0	60,0	127	1/1	1,33	81	0/0	39,0	116	0/0	22,0	65	0/0	17,0	50	0/0	28,0	83	0/0	16,0	47	1/1	0,69	127	0/0	90,0	127	1/1	0,63	127	1/1	1,111	127
I	4239788	nab-1	C43E11.6b.2	G: ref allele; A: downstream_gene_variant	0/0	60,0	127	1/1	1,33	81	0/0	39,0	116	0/0	22,0	65	0/0	17,0	50	0/0	28,0	83	0/0	16,0	47	1/1	0,69	127	0/0	90,0	127	1/1	0,63	127	1/1	1,111	127
I	4239788	nab-1	C43E11.6d.2	G: ref allele; A: downstream_gene_variant	0/0	60,0	127	1/1	1,33	81	0/0	39,0	116	0/0	22,0	65	0/0	17,0	50	0/0	28,0	83	0/0	16,0	47	1/1	0,69	127	0/0	90,0	127	1/1	0,63	127	1/1	1,111	127
I	4239788	nab-1	C43E11.6b.1	G: ref allele; A: downstream_gene_variant	0/0	60,0	127	1/1	1,33	81	0/0	39,0	116	0/0	22,0	65	0/0	17,0	50	0/0	28,0	83	0/0	16,0	47	1/1	0,69	127	0/0	90,0	127	1/1	0,63	127	1/1	1,111	127
I	4239788	nab-1	C43E11.6d.1	G: ref allele; A: downstream_gene_variant	0/0	60,0	127	1/1	1,33	81	0/0	39,0	116	0/0	22,0	65	0/0	17,0	50	0/0	28,0	83	0/0	16,0	47	1/1	0,69	127	0/0	90,0	127	1/1	0,63	127	1/1	1,111	127
I	4239788	nab-1	C43E11.6a.3	G: ref allele; A: downstream_gene_variant	0/0	60,0	127	1/1	1,33	81	0/0	39,0	116	0/0	22,0	65	0/0	17,0	50	0/0	28,0	83	0/0	16,0	47	1/1	0,69	127	0/0	90,0	127	1/1	0,63	127	1/1	1,111	127
I	4239788	nab-1	C43E11.6a.2	G: ref allele; A: downstream_gene_variant	0/0	60,0	127	1/1	1,33	81	0/0	39,0	116	0/0	22,0	65	0/0	17,0	50	0/0	28,0	83	0/0	16,0	47	1/1	0,69	127	0/0	90,0	127	1/1	0,63	127	1/1	1,111	127
I	4239788	nab-1	C43E11.6e.3	G: ref allele; A: downstream_gene_variant	0/0	60,0	127	1/1	1,33	81	0/0	39,0	116	0/0	22,0	65	0/0	17,0	50	0/0	28,0	83	0/0	16,0	47	1/1	0,69	127	0/0	90,0	127	1/1	0,63	127	1/1	1,111	127
I	4239788	nab-1	C43E11.6e.2	G: ref allele; A: downstream_gene_variant	0/0	60,0	127	1/1	1,33	81	0/0	39,0	116	0/0	22,0	65	0/0	17,0	50	0/0	28,0	83	0/0	16,0	47	1/1	0,69	127	0/0	90,0	127	1/1	0,63	127	1/1	1,111	127
I	4239788	nab-1	C43E11.6e.1	G: ref allele; A: downstream_gene_variant	0/0	60,0	127	1/1	1,33	81	0/0	39,0	116	0/0	22,0	65	0/0	17,0	50	0/0	28,0	83	0/0	16,0	47	1/1	0,69	127	0/0	90,0	127	1/1	0,63	127	1/1	1,111	127
I	4239788	C43E11.5	C43E11.5.1	G: ref allele; A: downstream_gene_variant	0/0	60,0	127	1/1	1,33	81	0/0	39,0	116	0/0	22,0	65	0/0	17,0	50	0/0	28,0	83	0/0	16,0	47	1/1	0,69	127	0/0	90,0	127	1/1	0,63	127	1/1	1,111	127
I	4239788	exoc-7	C43E11.8.1	G: ref allele; A: downstream_gene_variant	0/0	60,0	127	1/1	1,33	81	0/0	39,0	116	0/0	22,0	65	0/0	17,0	50	0/0	28,0	83	0/0	16,0	47	1/1	0,69	127	0/0	90,0	127	1/1	0,63	127	1/1	1,111	127
I	4239788	ndx-7	C43E11.7.1	G: ref allele; A: intron_variant	0/0	60,0	127	1/1	1,33	81	0/0	39,0	116	0/0	22,0	65	0/0	17,0	50	0/0	28,0	83	0/0	16,0	47	1/1	0,69	127	0/0	90,0	127	1/1	0,63	127	1/1	1,111	127
I	4245572	ndx-7	C43E11.7.1	GTTTTTTTTT: ref allele; GTTTTTTTTTT: upstream_gene_variant; GTTTTTTTTTTT: upstream_gene_variant	0/0	21,1,0	45	1/1	0,6,0	12	0/0	10,0,0	29	0/0	18,0,0	53	0/0	6,0,0	17	0/0	21,0,0	62	0/0	10,0,0	29	1/1	0,35,5	25	0/0	82,1,0	105	1/1	0,62,1	77	1/1	2,95,2	79
I	4245572	tufm-2	C43E11.4.1	GTTTTTTTTT: ref allele; GTTTTTTTTTT: upstream_gene_variant; GTTTTTTTTTTT: upstream_gene_variant	0/0	21,1,0	45	1/1	0,6,0	12	0/0	10,0,0	29	0/0	18,0,0	53	0/0	6,0,0	17	0/0	21,0,0	62	0/0	10,0,0	29	1/1	0,35,5	25	0/0	82,1,0	105	1/1	0,62,1	77	1/1	2,95,2	79
I	4245572	cogc-5	C43E11.11.1	GTTTTTTTTT: ref allele; GTTTTTTTTTT: upstream_gene_variant; GTTTTTTTTTTT: upstream_gene_variant	0/0	21,1,0	45	1/1	0,6,0	12	0/0	10,0,0	29	0/0	18,0,0	53	0/0	6,0,0	17	0/0	21,0,0	62	0/0	10,0,0	29	1/1	0,35,5	25	0/0	82,1,0	105	1/1	0,62,1	77	1/1	2,95,2	79
I	4245572	cogc-5	C43E11.11.2	GTTTTTTTTT: ref allele; GTTTTTTTTTT: upstream_gene_variant; GTTTTTTTTTTT: upstream_gene_variant	0/0	21,1,0	45	1/1	0,6,0	12	0/0	10,0,0	29	0/0	18,0,0	53	0/0	6,0,0	17	0/0	21,0,0	62	0/0	10,0,0	29	1/1	0,35,5	25	0/0	82,1,0	105	1/1	0,62,1	77	1/1	2,95,2	79
I	4245572	exoc-7	C43E11.8.1	GTTTTTTTTT: ref allele; GTTTTTTTTTT: intron_variant; GTTTTTTTTTTT: intron_variant	0/0	21,1,0	45	1/1	0,6,0	12	0/0	10,0,0	29	0/0	18,0,0	53	0/0	6,0,0	17	0/0	21,0,0	62	0/0	10,0,0	29	1/1	0,35,5	25	0/0	82,1,0	105	1/1	0,62,1	77	1/1	2,95,2	79
I	4309356	T03A1.5	T03A1.5	G: ref allele; T: upstream_gene_variant	0/0	38,0	113	1/1	0,23	63	0/0	28,0	83	0/0	24,0	71	0/0	27,0	80	0/0	40,0	119	0/0	12,0	35	1/1	0,62	127	0/0	104,0	127	1/1	0,84	127	1/1	0,136	127
I	4309356	Y47D9A.1	Y47D9A.1a.1	G: ref allele; T: downstream_gene_variant	0/0	38,0	113	1/1	0,23	63	0/0	28,0	83	0/0	24,0	71	0/0	27,0	80	0/0	40,0	119	0/0	12,0	35	1/1	0,62	127	0/0	104,0	127	1/1	0,84	127	1/1	0,136	127
I	4309356	Y47D9A.1	Y47D9A.1b.1	G: ref allele; T: downstream_gene_variant	0/0	38,0	113	1/1	0,23	63	0/0	28,0	83	0/0	24,0	71	0/0	27,0	80	0/0	40,0	119	0/0	12,0	35	1/1	0,62	127	0/0	104,0	127	1/1	0,84	127	1/1	0,136	127
I	4309356			G: ref allele; T: intergenic_region	0/0	38,0	113	1/1	0,23	63	0/0	28,0	83	0/0	24,0	71	0/0	27,0	80	0/0	40,0	119	0/0	12,0	35	1/1	0,62	127	0/0	104,0	127	1/1	0,84	127	1/1	0,136	127
I	4376266	ZK973.9	ZK973.9.1	T: ref allele; A: upstream_gene_variant	0/0	39,0	116	1/1	0,29	81	0/0	26,0	77	0/0	27,0	80	0/0	21,0	62	0/0	27,0	80	0/0	21,0	62	1/1	0,63	127	0/0	93,0	127	1/1	0,74	127	1/1	0,95	127
I	4376266	lpd-5	ZK973.10.1	T: ref allele; A: upstream_gene_variant	0/0	39,0	116	1/1	0,29	81	0/0	26,0	77	0/0	27,0	80	0/0	21,0	62	0/0	27,0	80	0/0	21,0	62	1/1	0,63	127	0/0	93,0	127	1/1	0,74	127	1/1	0,95	127
I	4376266	ZK973.11	ZK973.11.1	T: ref allele; A: downstream_gene_variant	0/0	39,0	116	1/1	0,29	81	0/0	26,0	77	0/0	27,0	80	0/0	21,0	62	0/0	27,0	80	0/0	21,0	62	1/1	0,63	127	0/0	93,0	127	1/1	0,74	127	1/1	0,95	127
I	4376266	cec-10	ZK973.2.1	T: ref allele; A: intron_variant	0/0	39,0	116	1/1	0,29	81	0/0	26,0	77	0/0	27,0	80	0/0	21,0	62	0/0	27,0	80	0/0	21,0	62	1/1	0,63	127	0/0	93,0	127	1/1	0,74	127	1/1	0,95	127
I	4376266	cec-10	ZK973.2.2	T: ref allele; A: intron_variant	0/0	39,0	116	1/1	0,29	81	0/0	26,0	77	0/0	27,0	80	0/0	21,0	62	0/0	27,0	80	0/0	21,0	62	1/1	0,63	127	0/0	93,0	127	1/1	0,74	127	1/1	0,95	127
I	4393945	dhc-1	T21E12.4a.1	A: ref allele; G: missense_variant	0/0	104,0	127	1/1	1,106	127	0/0	77,0	127	0/0	39,0	116	0/0	69,0	127	0/0	52,0	127	0/0	54,0	127	1/1	0,65	127	0/0	93,0	127	1/1	0,73	127	1/1	0,150	127
I	4393945	dhc-1	T21E12.4a.2	A: ref allele; G: missense_variant	0/0	104,0	127	1/1	1,106	127	0/0	77,0	127	0/0	39,0	116	0/0	69,0	127	0/0	52,0	127	0/0	54,0	127	1/1	0,65	127	0/0	93,0	127	1/1	0,73	127	1/1	0,150	127
I	4393945	dhc-1	T21E12.4b.1	A: ref allele; G: missense_variant	0/0	104,0	127	1/1	1,106	127	0/0	77,0	127	0/0	39,0	116	0/0	69,0	127	0/0	52,0	127	0/0	54,0	127	1/1	0,65	127	0/0	93,0	127	1/1	0,73	127	1/1	0,150	127
I	4394212	dhc-1	T21E12.4a.1	T: ref allele; A: missense_variant	0/0	79,0	127	1/1	0,79	127	0/0	85,0	127	0/0	28,0	83	0/0	65,0	127	0/0	36,0	107	0/0	41,0	122	1/1	0,55	127	0/0	90,0	127	1/1	0,67	127	1/1	0,129	127
I	4394212	dhc-1	T21E12.4a.2	T: ref allele; A: missense_variant	0/0	79,0	127	1/1	0,79	127	0/0	85,0	127	0/0	28,0	83	0/0	65,0	127	0/0	36,0	107	0/0	41,0	122	1/1	0,55	127	0/0	90,0	127	1/1	0,67	127	1/1	0,129	127
I	4394212	dhc-1	T21E12.4b.1	T: ref allele; A: missense_variant	0/0	79,0	127	1/1	0,79	127	0/0	85,0	127	0/0	28,0	83	0/0	65,0	127	0/0	36,0	107	0/0	41,0	122	1/1	0,55	127	0/0	90,0	127	1/1	0,67	127	1/1	0,129	127
I	4421563	tiam-1	C11D9.1.1	A: ref allele; T: intron_variant	0/0	36,0	107	1/1	0,12	30	0/0	14,0	41	0/0	24,2	36	0/0	19,0	56	0/0	29,0	86	0/0	16,0	47	1/1	0,74	127	0/0	121,0	127	1/1	0,101	127	1/1	1,155	127
I	4432228	C41D11.3	C41D11.3b.1	ACACGTGGTGTCA: ref allele; ACA: upstream_gene_variant	0/0	131,0	127	1/1	0,36	102	0/0	140,0	127	0/0	33,0	98	0/0	104,0	127	0/0	35,0	104	0/0	64,0	127	1/1	0,26	72	0/0	117,0	127	1/1	0,33	93	1/1	0,39	111
I	4432228	C41D11.3	C41D11.3b.2	ACACGTGGTGTCA: ref allele; ACA: upstream_gene_variant	0/0	131,0	127	1/1	0,36	102	0/0	140,0	127	0/0	33,0	98	0/0	104,0	127	0/0	35,0	104	0/0	64,0	127	1/1	0,26	72	0/0	117,0	127	1/1	0,33	93	1/1	0,39	111
I	4432228	C41D11.3	C41D11.3a.1	ACACGTGGTGTCA: ref allele; ACA: upstream_gene_variant	0/0	131,0	127	1/1	0,36	102	0/0	140,0	127	0/0	33,0	98	0/0	104,0	127	0/0	35,0	104	0/0	64,0	127	1/1	0,26	72	0/0	117,0	127	1/1	0,33	93	1/1	0,39	111
I	4432228	C41D11.3	C41D11.3c.1	ACACGTGGTGTCA: ref allele; ACA: intron_variant	0/0	131,0	127	1/1	0,36	102	0/0	140,0	127	0/0	33,0	98	0/0	104,0	127	0/0	35,0	104	0/0	64,0	127	1/1	0,26	72	0/0	117,0	127	1/1	0,33	93	1/1	0,39	111
I	4432228	C41D11.3	C41D11.3d.1	ACACGTGGTGTCA: ref allele; ACA: intron_variant	0/0	131,0	127	1/1	0,36	102	0/0	140,0	127	0/0	33,0	98	0/0	104,0	127	0/0	35,0	104	0/0	64,0	127	1/1	0,26	72	0/0	117,0	127	1/1	0,33	93	1/1	0,39	111
I	4432228	C41D11.3	C41D11.3c.2	ACACGTGGTGTCA: ref allele; ACA: intron_variant	0/0	131,0	127	1/1	0,36	102	0/0	140,0	127	0/0	33,0	98	0/0	104,0	127	0/0	35,0	104	0/0	64,0	127	1/1	0,26	72	0/0	117,0	127	1/1	0,33	93	1/1	0,39	111
I	4432228	C41D11.3	C41D11.3d.2	ACACGTGGTGTCA: ref allele; ACA: intron_variant	0/0	131,0	127	1/1	0,36	102	0/0	140,0	127	0/0	33,0	98	0/0	104,0	127	0/0	35,0	104	0/0	64,0	127	1/1	0,26	72	0/0	117,0	127	1/1	0,33	93	1/1	0,39	111
I	4432228	C41D11.10	C41D11.10.1	ACACGTGGTGTCA: ref allele; ACA: downstream_gene_variant	0/0	131,0	127	1/1	0,36	102	0/0	140,0	127	0/0	33,0	98	0/0	104,0	127	0/0	35,0	104	0/0	64,0	127	1/1	0,26	72	0/0	117,0	127	1/1	0,33	93	1/1	0,39	111
I	4432231	C41D11.3	C41D11.3b.1	C: ref allele; G: upstream_gene_variant	0/0	119,0	127	1/1	0,15	39	0/0	121,0	127	0/0	33,0	98	0/0	91,0	127	0/0	37,0	110	0/0	62,0	127	1/1	0,45	127	0/0	107,0	127	1/1	0,41	117	1/1	0,89	127
I	4432231	C41D11.3	C41D11.3b.2	C: ref allele; G: upstream_gene_variant	0/0	119,0	127	1/1	0,15	39	0/0	121,0	127	0/0	33,0	98	0/0	91,0	127	0/0	37,0	110	0/0	62,0	127	1/1	0,45	127	0/0	107,0	127	1/1	0,41	117	1/1	0,89	127
I	4432231	C41D11.3	C41D11.3a.1	C: ref allele; G: upstream_gene_variant	0/0	119,0	127	1/1	0,15	39	0/0	121,0	127	0/0	33,0	98	0/0	91,0	127	0/0	37,0	110	0/0	62,0	127	1/1	0,45	127	0/0	107,0	127	1/1	0,41	117	1/1	0,89	127
I	4432231	C41D11.3	C41D11.3c.1	C: ref allele; G: intron_variant	0/0	119,0	127	1/1	0,15	39	0/0	121,0	127	0/0	33,0	98	0/0	91,0	127	0/0	37,0	110	0/0	62,0	127	1/1	0,45	127	0/0	107,0	127	1/1	0,41	117	1/1	0,89	127
I	4432231	C41D11.3	C41D11.3d.1	C: ref allele; G: intron_variant	0/0	119,0	127	1/1	0,15	39	0/0	121,0	127	0/0	33,0	98	0/0	91,0	127	0/0	37,0	110	0/0	62,0	127	1/1	0,45	127	0/0	107,0	127	1/1	0,41	117	1/1	0,89	127
I	4432231	C41D11.3	C41D11.3c.2	C: ref allele; G: intron_variant	0/0	119,0	127	1/1	0,15	39	0/0	121,0	127	0/0	33,0	98	0/0	91,0	127	0/0	37,0	110	0/0	62,0	127	1/1	0,45	127	0/0	107,0	127	1/1	0,41	117	1/1	0,89	127
I	4432231	C41D11.3	C41D11.3d.2	C: ref allele; G: intron_variant	0/0	119,0	127	1/1	0,15	39	0/0	121,0	127	0/0	33,0	98	0/0	91,0	127	0/0	37,0	110	0/0	62,0	127	1/1	0,45	127	0/0	107,0	127	1/1	0,41	117	1/1	0,89	127
I	4432231	C41D11.10	C41D11.10.1	C: ref allele; G: downstream_gene_variant	0/0	119,0	127	1/1	0,15	39	0/0	121,0	127	0/0	33,0	98	0/0	91,0	127	0/0	37,0	110	0/0	62,0	127	1/1	0,45	127	0/0	107,0	127	1/1	0,41	117	1/1	0,89	127
I	4432233	C41D11.3	C41D11.3b.1	T: ref allele; C: upstream_gene_variant	0/0	116,0	127	1/1	0,15	39	0/0	116,0	127	0/0	33,0	98	0/0	87,0	127	0/0	37,0	110	0/0	61,0	127	1/1	0,44	126	0/0	102,0	127	1/1	0,41	117	1/1	0,90	127
I	4432233	C41D11.3	C41D11.3b.2	T: ref allele; C: upstream_gene_variant	0/0	116,0	127	1/1	0,15	39	0/0	116,0	127	0/0	33,0	98	0/0	87,0	127	0/0	37,0	110	0/0	61,0	127	1/1	0,44	126	0/0	102,0	127	1/1	0,41	117	1/1	0,90	127
I	4432233	C41D11.3	C41D11.3a.1	T: ref allele; C: upstream_gene_variant	0/0	116,0	127	1/1	0,15	39	0/0	116,0	127	0/0	33,0	98	0/0	87,0	127	0/0	37,0	110	0/0	61,0	127	1/1	0,44	126	0/0	102,0	127	1/1	0,41	117	1/1	0,90	127
I	4432233	C41D11.3	C41D11.3c.1	T: ref allele; C: intron_variant	0/0	116,0	127	1/1	0,15	39	0/0	116,0	127	0/0	33,0	98	0/0	87,0	127	0/0	37,0	110	0/0	61,0	127	1/1	0,44	126	0/0	102,0	127	1/1	0,41	117	1/1	0,90	127
I	4432233	C41D11.3	C41D11.3d.1	T: ref allele; C: intron_variant	0/0	116,0	127	1/1	0,15	39	0/0	116,0	127	0/0	33,0	98	0/0	87,0	127	0/0	37,0	110	0/0	61,0	127	1/1	0,44	126	0/0	102,0	127	1/1	0,41	117	1/1	0,90	127
I	4432233	C41D11.3	C41D11.3c.2	T: ref allele; C: intron_variant	0/0	116,0	127	1/1	0,15	39	0/0	116,0	127	0/0	33,0	98	0/0	87,0	127	0/0	37,0	110	0/0	61,0	127	1/1	0,44	126	0/0	102,0	127	1/1	0,41	117	1/1	0,90	127
I	4432233	C41D11.3	C41D11.3d.2	T: ref allele; C: intron_variant	0/0	116,0	127	1/1	0,15	39	0/0	116,0	127	0/0	33,0	98	0/0	87,0	127	0/0	37,0	110	0/0	61,0	127	1/1	0,44	126	0/0	102,0	127	1/1	0,41	117	1/1	0,90	127
I	4432233	C41D11.10	C41D11.10.1	T: ref allele; C: downstream_gene_variant	0/0	116,0	127	1/1	0,15	39	0/0	116,0	127	0/0	33,0	98	0/0	87,0	127	0/0	37,0	110	0/0	61,0	127	1/1	0,44	126	0/0	102,0	127	1/1	0,41	117	1/1	0,90	127
I	4432236	C41D11.3	C41D11.3b.1	T: ref allele; TCCCATAACA: upstream_gene_variant	0/0	135,0	127	1/1	0,20	54	0/0	138,0	127	0/0	36,0	107	0/0	110,0	127	0/0	43,0	127	0/0	71,0	127	1/1	0,45	127	0/0	127,0	127	1/1	0,44	126	1/1	0,88	127
I	4432236	C41D11.3	C41D11.3b.2	T: ref allele; TCCCATAACA: upstream_gene_variant	0/0	135,0	127	1/1	0,20	54	0/0	138,0	127	0/0	36,0	107	0/0	110,0	127	0/0	43,0	127	0/0	71,0	127	1/1	0,45	127	0/0	127,0	127	1/1	0,44	126	1/1	0,88	127
I	4432236	C41D11.3	C41D11.3a.1	T: ref allele; TCCCATAACA: upstream_gene_variant	0/0	135,0	127	1/1	0,20	54	0/0	138,0	127	0/0	36,0	107	0/0	110,0	127	0/0	43,0	127	0/0	71,0	127	1/1	0,45	127	0/0	127,0	127	1/1	0,44	126	1/1	0,88	127
I	4432236	C41D11.3	C41D11.3c.1	T: ref allele; TCCCATAACA: intron_variant	0/0	135,0	127	1/1	0,20	54	0/0	138,0	127	0/0	36,0	107	0/0	110,0	127	0/0	43,0	127	0/0	71,0	127	1/1	0,45	127	0/0	127,0	127	1/1	0,44	126	1/1	0,88	127
I	4432236	C41D11.3	C41D11.3d.1	T: ref allele; TCCCATAACA: intron_variant	0/0	135,0	127	1/1	0,20	54	0/0	138,0	127	0/0	36,0	107	0/0	110,0	127	0/0	43,0	127	0/0	71,0	127	1/1	0,45	127	0/0	127,0	127	1/1	0,44	126	1/1	0,88	127
I	4432236	C41D11.3	C41D11.3c.2	T: ref allele; TCCCATAACA: intron_variant	0/0	135,0	127	1/1	0,20	54	0/0	138,0	127	0/0	36,0	107	0/0	110,0	127	0/0	43,0	127	0/0	71,0	127	1/1	0,45	127	0/0	127,0	127	1/1	0,44	126	1/1	0,88	127
I	4432236	C41D11.3	C41D11.3d.2	T: ref allele; TCCCATAACA: intron_variant	0/0	135,0	127	1/1	0,20	54	0/0	138,0	127	0/0	36,0	107	0/0	110,0	127	0/0	43,0	127	0/0	71,0	127	1/1	0,45	127	0/0	127,0	127	1/1	0,44	126	1/1	0,88	127
I	4432236	C41D11.10	C41D11.10.1	T: ref allele; TCCCATAACA: downstream_gene_variant	0/0	135,0	127	1/1	0,20	54	0/0	138,0	127	0/0	36,0	107	0/0	110,0	127	0/0	43,0	127	0/0	71,0	127	1/1	0,45	127	0/0	127,0	127	1/1	0,44	126	1/1	0,88	127
I	4432238	C41D11.3	C41D11.3b.1	T: ref allele; A: upstream_gene_variant; G: upstream_gene_variant	0/0	116,0,0	127	1/1	0,8,0	18	0/0	114,0,0	127	0/0	35,0,1	104	0/0	87,0,0	127	0/0	41,0,0	122	0/0	60,0,0	127	1/1	0,39,0	111	0/0	115,0,0	127	1/1	0,37,0	104	1/1	0,85,0	127
I	4432238	C41D11.3	C41D11.3b.2	T: ref allele; A: upstream_gene_variant; G: upstream_gene_variant	0/0	116,0,0	127	1/1	0,8,0	18	0/0	114,0,0	127	0/0	35,0,1	104	0/0	87,0,0	127	0/0	41,0,0	122	0/0	60,0,0	127	1/1	0,39,0	111	0/0	115,0,0	127	1/1	0,37,0	104	1/1	0,85,0	127
I	4432238	C41D11.3	C41D11.3a.1	T: ref allele; A: upstream_gene_variant; G: upstream_gene_variant	0/0	116,0,0	127	1/1	0,8,0	18	0/0	114,0,0	127	0/0	35,0,1	104	0/0	87,0,0	127	0/0	41,0,0	122	0/0	60,0,0	127	1/1	0,39,0	111	0/0	115,0,0	127	1/1	0,37,0	104	1/1	0,85,0	127
I	4432238	C41D11.3	C41D11.3c.1	T: ref allele; A: intron_variant; G: intron_variant	0/0	116,0,0	127	1/1	0,8,0	18	0/0	114,0,0	127	0/0	35,0,1	104	0/0	87,0,0	127	0/0	41,0,0	122	0/0	60,0,0	127	1/1	0,39,0	111	0/0	115,0,0	127	1/1	0,37,0	104	1/1	0,85,0	127
I	4432238	C41D11.3	C41D11.3d.1	T: ref allele; A: intron_variant; G: intron_variant	0/0	116,0,0	127	1/1	0,8,0	18	0/0	114,0,0	127	0/0	35,0,1	104	0/0	87,0,0	127	0/0	41,0,0	122	0/0	60,0,0	127	1/1	0,39,0	111	0/0	115,0,0	127	1/1	0,37,0	104	1/1	0,85,0	127
I	4432238	C41D11.3	C41D11.3c.2	T: ref allele; A: intron_variant; G: intron_variant	0/0	116,0,0	127	1/1	0,8,0	18	0/0	114,0,0	127	0/0	35,0,1	104	0/0	87,0,0	127	0/0	41,0,0	122	0/0	60,0,0	127	1/1	0,39,0	111	0/0	115,0,0	127	1/1	0,37,0	104	1/1	0,85,0	127
I	4432238	C41D11.3	C41D11.3d.2	T: ref allele; A: intron_variant; G: intron_variant	0/0	116,0,0	127	1/1	0,8,0	18	0/0	114,0,0	127	0/0	35,0,1	104	0/0	87,0,0	127	0/0	41,0,0	122	0/0	60,0,0	127	1/1	0,39,0	111	0/0	115,0,0	127	1/1	0,37,0	104	1/1	0,85,0	127
I	4432238	C41D11.10	C41D11.10.1	T: ref allele; A: downstream_gene_variant; G: downstream_gene_variant	0/0	116,0,0	127	1/1	0,8,0	18	0/0	114,0,0	127	0/0	35,0,1	104	0/0	87,0,0	127	0/0	41,0,0	122	0/0	60,0,0	127	1/1	0,39,0	111	0/0	115,0,0	127	1/1	0,37,0	104	1/1	0,85,0	127
I	4462873	C41D11.6	C41D11.6.1	ACCTACGTGTTACGCCTACGTGTTACGCCTACGTG: ref allele; ACCTACGTGTTACGCCTACGTG: upstream_gene_variant	0/0	58,0	127	1/1	0,18	48	0/0	56,0	127	0/0	10,0	29	0/0	39,0	116	0/0	21,0	62	0/0	18,0	53	1/1	0,36	102	0/0	60,0	127	1/1	0,30	84	1/1	0,48	127
I	4462873	eri-6	C41D11.1e.1	ACCTACGTGTTACGCCTACGTGTTACGCCTACGTG: ref allele; ACCTACGTGTTACGCCTACGTG: upstream_gene_variant	0/0	58,0	127	1/1	0,18	48	0/0	56,0	127	0/0	10,0	29	0/0	39,0	116	0/0	21,0	62	0/0	18,0	53	1/1	0,36	102	0/0	60,0	127	1/1	0,30	84	1/1	0,48	127
I	4462873	eri-6	C41D11.1f.2	ACCTACGTGTTACGCCTACGTGTTACGCCTACGTG: ref allele; ACCTACGTGTTACGCCTACGTG: upstream_gene_variant	0/0	58,0	127	1/1	0,18	48	0/0	56,0	127	0/0	10,0	29	0/0	39,0	116	0/0	21,0	62	0/0	18,0	53	1/1	0,36	102	0/0	60,0	127	1/1	0,30	84	1/1	0,48	127
I	4462873	eri-6	C41D11.1f.1	ACCTACGTGTTACGCCTACGTGTTACGCCTACGTG: ref allele; ACCTACGTGTTACGCCTACGTG: upstream_gene_variant	0/0	58,0	127	1/1	0,18	48	0/0	56,0	127	0/0	10,0	29	0/0	39,0	116	0/0	21,0	62	0/0	18,0	53	1/1	0,36	102	0/0	60,0	127	1/1	0,30	84	1/1	0,48	127
I	4462873	eri-6	C41D11.1f.3	ACCTACGTGTTACGCCTACGTGTTACGCCTACGTG: ref allele; ACCTACGTGTTACGCCTACGTG: upstream_gene_variant	0/0	58,0	127	1/1	0,18	48	0/0	56,0	127	0/0	10,0	29	0/0	39,0	116	0/0	21,0	62	0/0	18,0	53	1/1	0,36	102	0/0	60,0	127	1/1	0,30	84	1/1	0,48	127
I	4462873	eri-6	C41D11.1a.1	ACCTACGTGTTACGCCTACGTGTTACGCCTACGTG: ref allele; ACCTACGTGTTACGCCTACGTG: downstream_gene_variant	0/0	58,0	127	1/1	0,18	48	0/0	56,0	127	0/0	10,0	29	0/0	39,0	116	0/0	21,0	62	0/0	18,0	53	1/1	0,36	102	0/0	60,0	127	1/1	0,30	84	1/1	0,48	127
I	4462873	eri-6	C41D11.1b.1	ACCTACGTGTTACGCCTACGTGTTACGCCTACGTG: ref allele; ACCTACGTGTTACGCCTACGTG: downstream_gene_variant	0/0	58,0	127	1/1	0,18	48	0/0	56,0	127	0/0	10,0	29	0/0	39,0	116	0/0	21,0	62	0/0	18,0	53	1/1	0,36	102	0/0	60,0	127	1/1	0,30	84	1/1	0,48	127
I	4462873	eri-6	C41D11.1c.1	ACCTACGTGTTACGCCTACGTGTTACGCCTACGTG: ref allele; ACCTACGTGTTACGCCTACGTG: intron_variant	0/0	58,0	127	1/1	0,18	48	0/0	56,0	127	0/0	10,0	29	0/0	39,0	116	0/0	21,0	62	0/0	18,0	53	1/1	0,36	102	0/0	60,0	127	1/1	0,30	84	1/1	0,48	127
I	4462873	eri-6	C41D11.1d.1	ACCTACGTGTTACGCCTACGTGTTACGCCTACGTG: ref allele; ACCTACGTGTTACGCCTACGTG: intron_variant	0/0	58,0	127	1/1	0,18	48	0/0	56,0	127	0/0	10,0	29	0/0	39,0	116	0/0	21,0	62	0/0	18,0	53	1/1	0,36	102	0/0	60,0	127	1/1	0,30	84	1/1	0,48	127
I	4462873	T01A4.9	T01A4.9.1	ACCTACGTGTTACGCCTACGTGTTACGCCTACGTG: ref allele; ACCTACGTGTTACGCCTACGTG: upstream_gene_variant	0/0	58,0	127	1/1	0,18	48	0/0	56,0	127	0/0	10,0	29	0/0	39,0	116	0/0	21,0	62	0/0	18,0	53	1/1	0,36	102	0/0	60,0	127	1/1	0,30	84	1/1	0,48	127
I	4462873	linc-104	T01A4.7	ACCTACGTGTTACGCCTACGTGTTACGCCTACGTG: ref allele; ACCTACGTGTTACGCCTACGTG: downstream_gene_variant	0/0	58,0	127	1/1	0,18	48	0/0	56,0	127	0/0	10,0	29	0/0	39,0	116	0/0	21,0	62	0/0	18,0	53	1/1	0,36	102	0/0	60,0	127	1/1	0,30	84	1/1	0,48	127
I	4572650	col-52	D1007.2.1	T: ref allele; G: missense_variant	0/0	64,0	127	1/1	1,54	127	0/0	57,0	127	0/0	31,0	92	0/0	53,0	127	0/0	35,0	104	0/0	34,0	101	1/1	0,110	127	0/0	103,0	127	1/1	0,72	127	1/1	0,115	127
I	4572650	ceh-17	D1007.1.1	T: ref allele; G: upstream_gene_variant	0/0	64,0	127	1/1	1,54	127	0/0	57,0	127	0/0	31,0	92	0/0	53,0	127	0/0	35,0	104	0/0	34,0	101	1/1	0,110	127	0/0	103,0	127	1/1	0,72	127	1/1	0,115	127
I	4572650	D1007.13	D1007.13b.1	T: ref allele; G: downstream_gene_variant	0/0	64,0	127	1/1	1,54	127	0/0	57,0	127	0/0	31,0	92	0/0	53,0	127	0/0	35,0	104	0/0	34,0	101	1/1	0,110	127	0/0	103,0	127	1/1	0,72	127	1/1	0,115	127
I	4572650	D1007.13	D1007.13a.1	T: ref allele; G: downstream_gene_variant	0/0	64,0	127	1/1	1,54	127	0/0	57,0	127	0/0	31,0	92	0/0	53,0	127	0/0	35,0	104	0/0	34,0	101	1/1	0,110	127	0/0	103,0	127	1/1	0,72	127	1/1	0,115	127
I	4572650	D1007.3	D1007.3.1	T: ref allele; G: downstream_gene_variant	0/0	64,0	127	1/1	1,54	127	0/0	57,0	127	0/0	31,0	92	0/0	53,0	127	0/0	35,0	104	0/0	34,0	101	1/1	0,110	127	0/0	103,0	127	1/1	0,72	127	1/1	0,115	127
I	4628128	ubr-4	C44E4.1d.1	A: ref allele; G: missense_variant	0/0	56,0	127	1/1	0,51	127	0/0	45,0	127	0/0	26,0	77	0/0	37,0	110	0/0	30,0	89	0/0	28,0	83	1/1	0,69	127	0/0	102,0	127	1/1	0,79	127	1/1	0,130	127
I	4628128	ubr-4	C44E4.1a.1	A: ref allele; G: missense_variant	0/0	56,0	127	1/1	0,51	127	0/0	45,0	127	0/0	26,0	77	0/0	37,0	110	0/0	30,0	89	0/0	28,0	83	1/1	0,69	127	0/0	102,0	127	1/1	0,79	127	1/1	0,130	127
I	4628128	ubr-4	C44E4.1b.1	A: ref allele; G: 5_prime_UTR_variant	0/0	56,0	127	1/1	0,51	127	0/0	45,0	127	0/0	26,0	77	0/0	37,0	110	0/0	30,0	89	0/0	28,0	83	1/1	0,69	127	0/0	102,0	127	1/1	0,79	127	1/1	0,130	127
I	4628128	ubr-4	C44E4.1c	A: ref allele; G: non_coding_transcript_exon_variant	0/0	56,0	127	1/1	0,51	127	0/0	45,0	127	0/0	26,0	77	0/0	37,0	110	0/0	30,0	89	0/0	28,0	83	1/1	0,69	127	0/0	102,0	127	1/1	0,79	127	1/1	0,130	127
I	4751721	C10H11.12	C10H11.12	G: ref allele; C: downstream_gene_variant	0/0	80,0	127	1/1	0,74	127	0/0	78,0	127	0/0	35,0	104	0/0	58,0	127	0/0	33,0	98	0/0	56,0	127	1/1	0,79	127	0/0	105,0	127	1/1	0,85	127	1/1	0,125	127
I	4751721	C10H11.14	C10H11.14	G: ref allele; C: downstream_gene_variant	0/0	80,0	127	1/1	0,74	127	0/0	78,0	127	0/0	35,0	104	0/0	58,0	127	0/0	33,0	98	0/0	56,0	127	1/1	0,79	127	0/0	105,0	127	1/1	0,85	127	1/1	0,125	127
I	4751721	C10H11.13	C10H11.13	G: ref allele; C: downstream_gene_variant	0/0	80,0	127	1/1	0,74	127	0/0	78,0	127	0/0	35,0	104	0/0	58,0	127	0/0	33,0	98	0/0	56,0	127	1/1	0,79	127	0/0	105,0	127	1/1	0,85	127	1/1	0,125	127
I	4751721	viln-1	C10H11.1.1	G: ref allele; C: intron_variant	0/0	80,0	127	1/1	0,74	127	0/0	78,0	127	0/0	35,0	104	0/0	58,0	127	0/0	33,0	98	0/0	56,0	127	1/1	0,79	127	0/0	105,0	127	1/1	0,85	127	1/1	0,125	127
I	4860663	C01F4.6	C01F4.6	A: ref allele; T: upstream_gene_variant	0/0	66,0	127	1/1	1,42	90	0/0	51,0	127	0/0	39,0	116	0/0	43,0	127	0/0	42,0	125	0/0	43,0	127	1/1	0,63	127	0/0	91,0	127	1/1	2,72	127	1/1	2,119	127
I	4860663	C01F4.4	C01F4.4	A: ref allele; T: upstream_gene_variant	0/0	66,0	127	1/1	1,42	90	0/0	51,0	127	0/0	39,0	116	0/0	43,0	127	0/0	42,0	125	0/0	43,0	127	1/1	0,63	127	0/0	91,0	127	1/1	2,72	127	1/1	2,119	127
I	4860663	C01F4.5	C01F4.5	A: ref allele; T: upstream_gene_variant	0/0	66,0	127	1/1	1,42	90	0/0	51,0	127	0/0	39,0	116	0/0	43,0	127	0/0	42,0	125	0/0	43,0	127	1/1	0,63	127	0/0	91,0	127	1/1	2,72	127	1/1	2,119	127
I	4860663	C01F4.7	C01F4.7	A: ref allele; T: downstream_gene_variant	0/0	66,0	127	1/1	1,42	90	0/0	51,0	127	0/0	39,0	116	0/0	43,0	127	0/0	42,0	125	0/0	43,0	127	1/1	0,63	127	0/0	91,0	127	1/1	2,72	127	1/1	2,119	127
I	4860663	C01F4.8	C01F4.8	A: ref allele; T: downstream_gene_variant	0/0	66,0	127	1/1	1,42	90	0/0	51,0	127	0/0	39,0	116	0/0	43,0	127	0/0	42,0	125	0/0	43,0	127	1/1	0,63	127	0/0	91,0	127	1/1	2,72	127	1/1	2,119	127
I	4860663	rga-6	C01F4.2a.1	A: ref allele; T: intron_variant	0/0	66,0	127	1/1	1,42	90	0/0	51,0	127	0/0	39,0	116	0/0	43,0	127	0/0	42,0	125	0/0	43,0	127	1/1	0,63	127	0/0	91,0	127	1/1	2,72	127	1/1	2,119	127
I	4860663	rga-6	C01F4.2b.1	A: ref allele; T: intron_variant	0/0	66,0	127	1/1	1,42	90	0/0	51,0	127	0/0	39,0	116	0/0	43,0	127	0/0	42,0	125	0/0	43,0	127	1/1	0,63	127	0/0	91,0	127	1/1	2,72	127	1/1	2,119	127
I	5089831	kin-32	C30F8.4a.1	A: ref allele; T: missense_variant	0/0	78,0	127	1/1	1,97	127	0/0	72,0	127	0/0	43,0	127	0/0	59,0	127	0/0	40,0	119	0/0	49,0	127	1/1	0,96	127	0/0	109,0	127	1/1	0,74	127	1/1	0,118	127
I	5089831	kin-32	C30F8.4b.1	A: ref allele; T: missense_variant	0/0	78,0	127	1/1	1,97	127	0/0	72,0	127	0/0	43,0	127	0/0	59,0	127	0/0	40,0	119	0/0	49,0	127	1/1	0,96	127	0/0	109,0	127	1/1	0,74	127	1/1	0,118	127
I	5089831	kin-32	C30F8.4b.2	A: ref allele; T: missense_variant	0/0	78,0	127	1/1	1,97	127	0/0	72,0	127	0/0	43,0	127	0/0	59,0	127	0/0	40,0	119	0/0	49,0	127	1/1	0,96	127	0/0	109,0	127	1/1	0,74	127	1/1	0,118	127
I	5089831	C30F8.6	C30F8.6	A: ref allele; T: downstream_gene_variant	0/0	78,0	127	1/1	1,97	127	0/0	72,0	127	0/0	43,0	127	0/0	59,0	127	0/0	40,0	119	0/0	49,0	127	1/1	0,96	127	0/0	109,0	127	1/1	0,74	127	1/1	0,118	127
I	5089831	C30F8.5	C30F8.5	A: ref allele; T: downstream_gene_variant	0/0	78,0	127	1/1	1,97	127	0/0	72,0	127	0/0	43,0	127	0/0	59,0	127	0/0	40,0	119	0/0	49,0	127	1/1	0,96	127	0/0	109,0	127	1/1	0,74	127	1/1	0,118	127
I	5091121	C30F8.5	C30F8.5	GTTTTTTTTTTT: ref allele; GTTTTTTTTT: downstream_gene_variant; GTTTTTTTTTT: downstream_gene_variant; GTTTTTTTTTTTT: downstream_gene_variant	0/0	24,1,0,1	49	1/1	1,27,0,0	48	0/0	27,0,0,0	64	0/0	33,1,0,0	31	0/0	18,1,0,0	42	0/0	35,2,0,0	36	0/0	12,0,0,0	35	1/1	1,63,2,0	28	0/0	95,3,0,0	42	1/1	2,75,0,0	49	1/1	3,114,3,0	50
I	5091121	kin-32	C30F8.4a.1	GTTTTTTTTTTT: ref allele; GTTTTTTTTT: intron_variant; GTTTTTTTTTT: intron_variant; GTTTTTTTTTTTT: intron_variant	0/0	24,1,0,1	49	1/1	1,27,0,0	48	0/0	27,0,0,0	64	0/0	33,1,0,0	31	0/0	18,1,0,0	42	0/0	35,2,0,0	36	0/0	12,0,0,0	35	1/1	1,63,2,0	28	0/0	95,3,0,0	42	1/1	2,75,0,0	49	1/1	3,114,3,0	50
I	5091121	kin-32	C30F8.4b.1	GTTTTTTTTTTT: ref allele; GTTTTTTTTT: intron_variant; GTTTTTTTTTT: intron_variant; GTTTTTTTTTTTT: intron_variant	0/0	24,1,0,1	49	1/1	1,27,0,0	48	0/0	27,0,0,0	64	0/0	33,1,0,0	31	0/0	18,1,0,0	42	0/0	35,2,0,0	36	0/0	12,0,0,0	35	1/1	1,63,2,0	28	0/0	95,3,0,0	42	1/1	2,75,0,0	49	1/1	3,114,3,0	50
I	5091121	kin-32	C30F8.4b.2	GTTTTTTTTTTT: ref allele; GTTTTTTTTT: intron_variant; GTTTTTTTTTT: intron_variant; GTTTTTTTTTTTT: intron_variant	0/0	24,1,0,1	49	1/1	1,27,0,0	48	0/0	27,0,0,0	64	0/0	33,1,0,0	31	0/0	18,1,0,0	42	0/0	35,2,0,0	36	0/0	12,0,0,0	35	1/1	1,63,2,0	28	0/0	95,3,0,0	42	1/1	2,75,0,0	49	1/1	3,114,3,0	50
I	5243436	C32E12.4	C32E12.4.1	C: ref allele; T: upstream_gene_variant	0/0	73,0	127	1/1	0,74	127	0/0	78,0	127	0/0	27,0	80	0/0	43,0	127	0/0	28,0	83	0/0	65,0	127	1/1	0,77	127	0/0	87,0	127	1/1	0,81	127	1/1	0,161	127
I	5243436	C32E12.4	C32E12.4.2	C: ref allele; T: upstream_gene_variant	0/0	73,0	127	1/1	0,74	127	0/0	78,0	127	0/0	27,0	80	0/0	43,0	127	0/0	28,0	83	0/0	65,0	127	1/1	0,77	127	0/0	87,0	127	1/1	0,81	127	1/1	0,161	127
I	5243436	mrpl-47	B0261.4a.1	C: ref allele; T: upstream_gene_variant	0/0	73,0	127	1/1	0,74	127	0/0	78,0	127	0/0	27,0	80	0/0	43,0	127	0/0	28,0	83	0/0	65,0	127	1/1	0,77	127	0/0	87,0	127	1/1	0,81	127	1/1	0,161	127
I	5243436	mrpl-47	B0261.4b.1	C: ref allele; T: upstream_gene_variant	0/0	73,0	127	1/1	0,74	127	0/0	78,0	127	0/0	27,0	80	0/0	43,0	127	0/0	28,0	83	0/0	65,0	127	1/1	0,77	127	0/0	87,0	127	1/1	0,81	127	1/1	0,161	127
I	5243436	let-363	B0261.2a.1	C: ref allele; T: upstream_gene_variant	0/0	73,0	127	1/1	0,74	127	0/0	78,0	127	0/0	27,0	80	0/0	43,0	127	0/0	28,0	83	0/0	65,0	127	1/1	0,77	127	0/0	87,0	127	1/1	0,81	127	1/1	0,161	127
I	5243436	let-363	B0261.2b.1	C: ref allele; T: upstream_gene_variant	0/0	73,0	127	1/1	0,74	127	0/0	78,0	127	0/0	27,0	80	0/0	43,0	127	0/0	28,0	83	0/0	65,0	127	1/1	0,77	127	0/0	87,0	127	1/1	0,81	127	1/1	0,161	127
I	5243436			C: ref allele; T: intergenic_region	0/0	73,0	127	1/1	0,74	127	0/0	78,0	127	0/0	27,0	80	0/0	43,0	127	0/0	28,0	83	0/0	65,0	127	1/1	0,77	127	0/0	87,0	127	1/1	0,81	127	1/1	0,161	127
I	5311784	F48C1.3	F48C1.3.1	C: ref allele; T: upstream_gene_variant	0/0	60,0	127	1/1	0,47	127	0/0	56,0	127	0/0	36,0	107	0/0	61,0	127	0/0	38,0	113	0/0	45,0	127	1/1	0,112	127	0/0	100,0	127	1/1	0,82	127	1/1	0,144	127
I	5311784	F48C1.15	F48C1.15	C: ref allele; T: upstream_gene_variant	0/0	60,0	127	1/1	0,47	127	0/0	56,0	127	0/0	36,0	107	0/0	61,0	127	0/0	38,0	113	0/0	45,0	127	1/1	0,112	127	0/0	100,0	127	1/1	0,82	127	1/1	0,144	127
I	5311784	F48C1.13	F48C1.13	C: ref allele; T: upstream_gene_variant	0/0	60,0	127	1/1	0,47	127	0/0	56,0	127	0/0	36,0	107	0/0	61,0	127	0/0	38,0	113	0/0	45,0	127	1/1	0,112	127	0/0	100,0	127	1/1	0,82	127	1/1	0,144	127
I	5311784	let-526	C01G8.9a.1	C: ref allele; T: upstream_gene_variant	0/0	60,0	127	1/1	0,47	127	0/0	56,0	127	0/0	36,0	107	0/0	61,0	127	0/0	38,0	113	0/0	45,0	127	1/1	0,112	127	0/0	100,0	127	1/1	0,82	127	1/1	0,144	127
I	5311784	let-526	C01G8.9c.1	C: ref allele; T: intron_variant	0/0	60,0	127	1/1	0,47	127	0/0	56,0	127	0/0	36,0	107	0/0	61,0	127	0/0	38,0	113	0/0	45,0	127	1/1	0,112	127	0/0	100,0	127	1/1	0,82	127	1/1	0,144	127
I	5311784	let-526	C01G8.9c.2	C: ref allele; T: intron_variant	0/0	60,0	127	1/1	0,47	127	0/0	56,0	127	0/0	36,0	107	0/0	61,0	127	0/0	38,0	113	0/0	45,0	127	1/1	0,112	127	0/0	100,0	127	1/1	0,82	127	1/1	0,144	127
I	5311784	let-526	C01G8.9d.1	C: ref allele; T: intron_variant	0/0	60,0	127	1/1	0,47	127	0/0	56,0	127	0/0	36,0	107	0/0	61,0	127	0/0	38,0	113	0/0	45,0	127	1/1	0,112	127	0/0	100,0	127	1/1	0,82	127	1/1	0,144	127
I	5311784	let-526	C01G8.9e	C: ref allele; T: intron_variant	0/0	60,0	127	1/1	0,47	127	0/0	56,0	127	0/0	36,0	107	0/0	61,0	127	0/0	38,0	113	0/0	45,0	127	1/1	0,112	127	0/0	100,0	127	1/1	0,82	127	1/1	0,144	127
I	5311784	F48C1.12	F48C1.12	C: ref allele; T: downstream_gene_variant	0/0	60,0	127	1/1	0,47	127	0/0	56,0	127	0/0	36,0	107	0/0	61,0	127	0/0	38,0	113	0/0	45,0	127	1/1	0,112	127	0/0	100,0	127	1/1	0,82	127	1/1	0,144	127
I	5442498	F27C1.13	F27C1.13.1	A: ref allele; T: downstream_gene_variant	0/0	25,0	74	1/1	0,17	45	0/0	21,0	62	0/0	26,0	77	0/0	14,0	41	0/0	23,0	68	0/0	12,0	35	1/1	0,53	127	0/0	109,0	127	1/1	2,88	127	1/1	2,135	127
I	5442498	F27C1.11	F27C1.11.1	A: ref allele; T: intron_variant	0/0	25,0	74	1/1	0,17	45	0/0	21,0	62	0/0	26,0	77	0/0	14,0	41	0/0	23,0	68	0/0	12,0	35	1/1	0,53	127	0/0	109,0	127	1/1	2,88	127	1/1	2,135	127
I	5636467	F46F11.1	F46F11.1a.1	G: ref allele; A: intron_variant	0/0	50,0	127	1/1	0,25	69	0/0	38,0	113	0/0	38,0	113	0/0	20,0	59	0/0	32,0	95	0/0	32,0	95	1/1	0,85	127	0/0	114,0	127	1/1	1,75	127	1/1	0,113	127
I	5636467	F46F11.1	F46F11.1b.1	G: ref allele; A: intron_variant	0/0	50,0	127	1/1	0,25	69	0/0	38,0	113	0/0	38,0	113	0/0	20,0	59	0/0	32,0	95	0/0	32,0	95	1/1	0,85	127	0/0	114,0	127	1/1	1,75	127	1/1	0,113	127
I	5903058	hpo-27	C34G6.1.1	CAAAAAAAAAAA: ref allele; CAAAAAAAAAAAA: upstream_gene_variant; CAAAAAAAAAAAAA: upstream_gene_variant; CAAAAAAAAAAAAAA: upstream_gene_variant	0/0	31,0,0,0	88	1/1	0,17,1,0	38	0/0	22,0,0,0	64	0/0	15,1,0,0	35	0/0	16,0,0,0	46	0/0	15,2,0,0	27	0/0	15,0,0,0	43	1/1	1,89,10,1	30	0/0	87,7,2,0	61	1/1	1,80,9,2	30	1/1	3,105,19,1	7
I	5903058	tyr-4	C34G6.2.1	CAAAAAAAAAAA: ref allele; CAAAAAAAAAAAA: downstream_gene_variant; CAAAAAAAAAAAAA: downstream_gene_variant; CAAAAAAAAAAAAAA: downstream_gene_variant	0/0	31,0,0,0	88	1/1	0,17,1,0	38	0/0	22,0,0,0	64	0/0	15,1,0,0	35	0/0	16,0,0,0	46	0/0	15,2,0,0	27	0/0	15,0,0,0	43	1/1	1,89,10,1	30	0/0	87,7,2,0	61	1/1	1,80,9,2	30	1/1	3,105,19,1	7
I	5903058	stam-1	C34G6.7a.1	CAAAAAAAAAAA: ref allele; CAAAAAAAAAAAA: intron_variant; CAAAAAAAAAAAAA: intron_variant; CAAAAAAAAAAAAAA: intron_variant	0/0	31,0,0,0	88	1/1	0,17,1,0	38	0/0	22,0,0,0	64	0/0	15,1,0,0	35	0/0	16,0,0,0	46	0/0	15,2,0,0	27	0/0	15,0,0,0	43	1/1	1,89,10,1	30	0/0	87,7,2,0	61	1/1	1,80,9,2	30	1/1	3,105,19,1	7
I	5903058	stam-1	C34G6.7a.2	CAAAAAAAAAAA: ref allele; CAAAAAAAAAAAA: intron_variant; CAAAAAAAAAAAAA: intron_variant; CAAAAAAAAAAAAAA: intron_variant	0/0	31,0,0,0	88	1/1	0,17,1,0	38	0/0	22,0,0,0	64	0/0	15,1,0,0	35	0/0	16,0,0,0	46	0/0	15,2,0,0	27	0/0	15,0,0,0	43	1/1	1,89,10,1	30	0/0	87,7,2,0	61	1/1	1,80,9,2	30	1/1	3,105,19,1	7
I	5903058	stam-1	C34G6.7b.1	CAAAAAAAAAAA: ref allele; CAAAAAAAAAAAA: intron_variant; CAAAAAAAAAAAAA: intron_variant; CAAAAAAAAAAAAAA: intron_variant	0/0	31,0,0,0	88	1/1	0,17,1,0	38	0/0	22,0,0,0	64	0/0	15,1,0,0	35	0/0	16,0,0,0	46	0/0	15,2,0,0	27	0/0	15,0,0,0	43	1/1	1,89,10,1	30	0/0	87,7,2,0	61	1/1	1,80,9,2	30	1/1	3,105,19,1	7
I	5954026	B0207.16	B0207.16	A: ref allele; G: upstream_gene_variant	0/0	33,0	98	1/1	0,18	48	0/0	31,0	92	0/0	23,0	68	0/0	18,0	53	0/0	22,0	65	0/0	13,0	38	1/1	0,63	127	0/0	112,0	127	1/1	0,76	127	1/1	1,149	127
I	5954026	B0207.8	B0207.8.1	A: ref allele; G: upstream_gene_variant	0/0	33,0	98	1/1	0,18	48	0/0	31,0	92	0/0	23,0	68	0/0	18,0	53	0/0	22,0	65	0/0	13,0	38	1/1	0,63	127	0/0	112,0	127	1/1	0,76	127	1/1	1,149	127
I	5954026	B0207.2	B0207.2.1	A: ref allele; G: upstream_gene_variant	0/0	33,0	98	1/1	0,18	48	0/0	31,0	92	0/0	23,0	68	0/0	18,0	53	0/0	22,0	65	0/0	13,0	38	1/1	0,63	127	0/0	112,0	127	1/1	0,76	127	1/1	1,149	127
I	5954026	B0207.9	B0207.9.1	A: ref allele; G: downstream_gene_variant	0/0	33,0	98	1/1	0,18	48	0/0	31,0	92	0/0	23,0	68	0/0	18,0	53	0/0	22,0	65	0/0	13,0	38	1/1	0,63	127	0/0	112,0	127	1/1	0,76	127	1/1	1,149	127
I	5954026	B0207.9	B0207.9.2	A: ref allele; G: downstream_gene_variant	0/0	33,0	98	1/1	0,18	48	0/0	31,0	92	0/0	23,0	68	0/0	18,0	53	0/0	22,0	65	0/0	13,0	38	1/1	0,63	127	0/0	112,0	127	1/1	0,76	127	1/1	1,149	127
I	5954026	B0207.10	B0207.10.1	A: ref allele; G: downstream_gene_variant	0/0	33,0	98	1/1	0,18	48	0/0	31,0	92	0/0	23,0	68	0/0	18,0	53	0/0	22,0	65	0/0	13,0	38	1/1	0,63	127	0/0	112,0	127	1/1	0,76	127	1/1	1,149	127
I	5954026			A: ref allele; G: intergenic_region	0/0	33,0	98	1/1	0,18	48	0/0	31,0	92	0/0	23,0	68	0/0	18,0	53	0/0	22,0	65	0/0	13,0	38	1/1	0,63	127	0/0	112,0	127	1/1	0,76	127	1/1	1,149	127
I	6004279	C06A5.2	C06A5.2.1	C: ref allele; A: upstream_gene_variant	0/0	52,0	127	1/1	0,40	114	0/0	70,0	127	0/0	26,0	77	0/0	43,0	127	0/0	30,0	89	0/0	35,0	104	1/1	0,61	127	0/0	114,0	127	1/1	0,95	127	1/1	0,148	127
I	6004279	unc-94	C06A5.7a.2	C: ref allele; A: upstream_gene_variant	0/0	52,0	127	1/1	0,40	114	0/0	70,0	127	0/0	26,0	77	0/0	43,0	127	0/0	30,0	89	0/0	35,0	104	1/1	0,61	127	0/0	114,0	127	1/1	0,95	127	1/1	0,148	127
I	6004279	unc-94	C06A5.7a.1	C: ref allele; A: upstream_gene_variant	0/0	52,0	127	1/1	0,40	114	0/0	70,0	127	0/0	26,0	77	0/0	43,0	127	0/0	30,0	89	0/0	35,0	104	1/1	0,61	127	0/0	114,0	127	1/1	0,95	127	1/1	0,148	127
I	6004279	C06A5.12	C06A5.12.1	C: ref allele; A: downstream_gene_variant	0/0	52,0	127	1/1	0,40	114	0/0	70,0	127	0/0	26,0	77	0/0	43,0	127	0/0	30,0	89	0/0	35,0	104	1/1	0,61	127	0/0	114,0	127	1/1	0,95	127	1/1	0,148	127
I	6004279	C06A5.12	C06A5.12.2	C: ref allele; A: downstream_gene_variant	0/0	52,0	127	1/1	0,40	114	0/0	70,0	127	0/0	26,0	77	0/0	43,0	127	0/0	30,0	89	0/0	35,0	104	1/1	0,61	127	0/0	114,0	127	1/1	0,95	127	1/1	0,148	127
I	6004279	C06A5.8	C06A5.8a.1	C: ref allele; A: downstream_gene_variant	0/0	52,0	127	1/1	0,40	114	0/0	70,0	127	0/0	26,0	77	0/0	43,0	127	0/0	30,0	89	0/0	35,0	104	1/1	0,61	127	0/0	114,0	127	1/1	0,95	127	1/1	0,148	127
I	6004279	C06A5.8	C06A5.8b.2	C: ref allele; A: downstream_gene_variant	0/0	52,0	127	1/1	0,40	114	0/0	70,0	127	0/0	26,0	77	0/0	43,0	127	0/0	30,0	89	0/0	35,0	104	1/1	0,61	127	0/0	114,0	127	1/1	0,95	127	1/1	0,148	127
I	6004279	C06A5.8	C06A5.8b.1	C: ref allele; A: downstream_gene_variant	0/0	52,0	127	1/1	0,40	114	0/0	70,0	127	0/0	26,0	77	0/0	43,0	127	0/0	30,0	89	0/0	35,0	104	1/1	0,61	127	0/0	114,0	127	1/1	0,95	127	1/1	0,148	127
I	6004279	C06A5.8	C06A5.8a.2	C: ref allele; A: downstream_gene_variant	0/0	52,0	127	1/1	0,40	114	0/0	70,0	127	0/0	26,0	77	0/0	43,0	127	0/0	30,0	89	0/0	35,0	104	1/1	0,61	127	0/0	114,0	127	1/1	0,95	127	1/1	0,148	127
I	6004279			C: ref allele; A: intergenic_region	0/0	52,0	127	1/1	0,40	114	0/0	70,0	127	0/0	26,0	77	0/0	43,0	127	0/0	30,0	89	0/0	35,0	104	1/1	0,61	127	0/0	114,0	127	1/1	0,95	127	1/1	0,148	127
I	6045835	C27A12.2	C27A12.2.1	G: ref allele; T: stop_gained	0/0	40,0	119	1/1	0,32	90	0/0	50,0	127	0/0	33,0	98	0/0	55,0	127	0/0	38,0	113	0/0	39,0	116	1/1	0,62	127	0/0	110,0	127	1/1	0,87	127	1/1	0,143	127
I	6045835	C27A12.11	C27A12.11	G: ref allele; T: upstream_gene_variant	0/0	40,0	119	1/1	0,32	90	0/0	50,0	127	0/0	33,0	98	0/0	55,0	127	0/0	38,0	113	0/0	39,0	116	1/1	0,62	127	0/0	110,0	127	1/1	0,87	127	1/1	0,143	127
I	6045835	let-391	C27A12.3.1	G: ref allele; T: downstream_gene_variant	0/0	40,0	119	1/1	0,32	90	0/0	50,0	127	0/0	33,0	98	0/0	55,0	127	0/0	38,0	113	0/0	39,0	116	1/1	0,62	127	0/0	110,0	127	1/1	0,87	127	1/1	0,143	127
I	6045835	ceh-2	C27A12.5.1	G: ref allele; T: downstream_gene_variant	0/0	40,0	119	1/1	0,32	90	0/0	50,0	127	0/0	33,0	98	0/0	55,0	127	0/0	38,0	113	0/0	39,0	116	1/1	0,62	127	0/0	110,0	127	1/1	0,87	127	1/1	0,143	127
I	6280417	C10G11.13	C10G11.13	C: ref allele; A: upstream_gene_variant; T: upstream_gene_variant	0/0	109,0,0	127	1/1	0,126,0	127	0/0	140,0,0	127	0/0	27,0,1	80	0/0	95,0,0	127	0/0	20,0,0	59	0/0	111,0,0	127	1/1	0,89,0	127	0/0	82,0,0	127	1/1	0,76,0	127	1/1	0,158,0	127
I	6280417	C10G11.12	C10G11.12	C: ref allele; A: upstream_gene_variant; T: upstream_gene_variant	0/0	109,0,0	127	1/1	0,126,0	127	0/0	140,0,0	127	0/0	27,0,1	80	0/0	95,0,0	127	0/0	20,0,0	59	0/0	111,0,0	127	1/1	0,89,0	127	0/0	82,0,0	127	1/1	0,76,0	127	1/1	0,158,0	127
I	6280417	chdp-1	C10G11.7a.1	C: ref allele; A: upstream_gene_variant; T: upstream_gene_variant	0/0	109,0,0	127	1/1	0,126,0	127	0/0	140,0,0	127	0/0	27,0,1	80	0/0	95,0,0	127	0/0	20,0,0	59	0/0	111,0,0	127	1/1	0,89,0	127	0/0	82,0,0	127	1/1	0,76,0	127	1/1	0,158,0	127
I	6280417	chdp-1	C10G11.7a.3	C: ref allele; A: upstream_gene_variant; T: upstream_gene_variant	0/0	109,0,0	127	1/1	0,126,0	127	0/0	140,0,0	127	0/0	27,0,1	80	0/0	95,0,0	127	0/0	20,0,0	59	0/0	111,0,0	127	1/1	0,89,0	127	0/0	82,0,0	127	1/1	0,76,0	127	1/1	0,158,0	127
I	6280417	chdp-1	C10G11.7a.2	C: ref allele; A: upstream_gene_variant; T: upstream_gene_variant	0/0	109,0,0	127	1/1	0,126,0	127	0/0	140,0,0	127	0/0	27,0,1	80	0/0	95,0,0	127	0/0	20,0,0	59	0/0	111,0,0	127	1/1	0,89,0	127	0/0	82,0,0	127	1/1	0,76,0	127	1/1	0,158,0	127
I	6280417	chdp-1	C10G11.7b	C: ref allele; A: upstream_gene_variant; T: upstream_gene_variant	0/0	109,0,0	127	1/1	0,126,0	127	0/0	140,0,0	127	0/0	27,0,1	80	0/0	95,0,0	127	0/0	20,0,0	59	0/0	111,0,0	127	1/1	0,89,0	127	0/0	82,0,0	127	1/1	0,76,0	127	1/1	0,158,0	127
I	6280417	C10G11.17	C10G11.17	C: ref allele; A: downstream_gene_variant; T: downstream_gene_variant	0/0	109,0,0	127	1/1	0,126,0	127	0/0	140,0,0	127	0/0	27,0,1	80	0/0	95,0,0	127	0/0	20,0,0	59	0/0	111,0,0	127	1/1	0,89,0	127	0/0	82,0,0	127	1/1	0,76,0	127	1/1	0,158,0	127
I	6280417			C: ref allele; A: intergenic_region; T: intergenic_region	0/0	109,0,0	127	1/1	0,126,0	127	0/0	140,0,0	127	0/0	27,0,1	80	0/0	95,0,0	127	0/0	20,0,0	59	0/0	111,0,0	127	1/1	0,89,0	127	0/0	82,0,0	127	1/1	0,76,0	127	1/1	0,158,0	127
I	6685373	C17F3.3	C17F3.3.1	G: ref allele; T: downstream_gene_variant	0/0	38,0	113	1/1	0,38	108	0/0	37,0	110	0/0	24,0	71	0/0	32,0	95	0/0	27,0	80	0/0	22,0	65	1/1	0,81	127	0/0	107,0	127	1/1	0,87	127	1/1	0,143	127
I	6685373	C17F3.4	C17F3.4	G: ref allele; T: downstream_gene_variant	0/0	38,0	113	1/1	0,38	108	0/0	37,0	110	0/0	24,0	71	0/0	32,0	95	0/0	27,0	80	0/0	22,0	65	1/1	0,81	127	0/0	107,0	127	1/1	0,87	127	1/1	0,143	127
I	6685373	ckr-1	T23B3.4.1	G: ref allele; T: downstream_gene_variant	0/0	38,0	113	1/1	0,38	108	0/0	37,0	110	0/0	24,0	71	0/0	32,0	95	0/0	27,0	80	0/0	22,0	65	1/1	0,81	127	0/0	107,0	127	1/1	0,87	127	1/1	0,143	127
I	6685373			G: ref allele; T: intergenic_region	0/0	38,0	113	1/1	0,38	108	0/0	37,0	110	0/0	24,0	71	0/0	32,0	95	0/0	27,0	80	0/0	22,0	65	1/1	0,81	127	0/0	107,0	127	1/1	0,87	127	1/1	0,143	127
I	6764356	calu-2	F08B6.3.1	T: ref allele; G: upstream_gene_variant	0/0	60,0	127	1/1	0,23	63	0/0	29,0	86	0/0	16,0	47	0/0	42,0	125	0/0	28,0	83	0/0	24,0	71	1/1	0,80	127	0/0	98,0	127	1/1	0,77	127	1/1	0,129	127
I	6764356	F08B6.1	F08B6.1.1	T: ref allele; G: downstream_gene_variant	0/0	60,0	127	1/1	0,23	63	0/0	29,0	86	0/0	16,0	47	0/0	42,0	125	0/0	28,0	83	0/0	24,0	71	1/1	0,80	127	0/0	98,0	127	1/1	0,77	127	1/1	0,129	127
I	6764356	F08B6.7	F08B6.7	T: ref allele; G: downstream_gene_variant	0/0	60,0	127	1/1	0,23	63	0/0	29,0	86	0/0	16,0	47	0/0	42,0	125	0/0	28,0	83	0/0	24,0	71	1/1	0,80	127	0/0	98,0	127	1/1	0,77	127	1/1	0,129	127
I	6764356	unc-87	F08B6.4a.1	T: ref allele; G: intron_variant	0/0	60,0	127	1/1	0,23	63	0/0	29,0	86	0/0	16,0	47	0/0	42,0	125	0/0	28,0	83	0/0	24,0	71	1/1	0,80	127	0/0	98,0	127	1/1	0,77	127	1/1	0,129	127
I	6764356	unc-87	F08B6.4a.2	T: ref allele; G: intron_variant	0/0	60,0	127	1/1	0,23	63	0/0	29,0	86	0/0	16,0	47	0/0	42,0	125	0/0	28,0	83	0/0	24,0	71	1/1	0,80	127	0/0	98,0	127	1/1	0,77	127	1/1	0,129	127
I	6764356	unc-87	F08B6.4b.1	T: ref allele; G: intron_variant	0/0	60,0	127	1/1	0,23	63	0/0	29,0	86	0/0	16,0	47	0/0	42,0	125	0/0	28,0	83	0/0	24,0	71	1/1	0,80	127	0/0	98,0	127	1/1	0,77	127	1/1	0,129	127
I	6779142	cye-1	C37A2.4a.1	T: ref allele; A: upstream_gene_variant	0/0	44,0	127	1/1	0,22	60	0/0	28,0	83	0/0	26,0	77	0/0	15,0	44	0/0	25,0	74	0/0	20,0	59	1/1	2,73	127	0/0	103,0	127	1/1	1,78	127	1/1	0,112	127
I	6779142	cye-1	C37A2.4b.1	T: ref allele; A: upstream_gene_variant	0/0	44,0	127	1/1	0,22	60	0/0	28,0	83	0/0	26,0	77	0/0	15,0	44	0/0	25,0	74	0/0	20,0	59	1/1	2,73	127	0/0	103,0	127	1/1	1,78	127	1/1	0,112	127
I	6779142	C37A2.t1	C37A2.t1	T: ref allele; A: upstream_gene_variant	0/0	44,0	127	1/1	0,22	60	0/0	28,0	83	0/0	26,0	77	0/0	15,0	44	0/0	25,0	74	0/0	20,0	59	1/1	2,73	127	0/0	103,0	127	1/1	1,78	127	1/1	0,112	127
I	6779142	pqn-21	C37A2.5d.1	T: ref allele; A: upstream_gene_variant	0/0	44,0	127	1/1	0,22	60	0/0	28,0	83	0/0	26,0	77	0/0	15,0	44	0/0	25,0	74	0/0	20,0	59	1/1	2,73	127	0/0	103,0	127	1/1	1,78	127	1/1	0,112	127
I	6779142	pqn-21	C37A2.5c.1	T: ref allele; A: upstream_gene_variant	0/0	44,0	127	1/1	0,22	60	0/0	28,0	83	0/0	26,0	77	0/0	15,0	44	0/0	25,0	74	0/0	20,0	59	1/1	2,73	127	0/0	103,0	127	1/1	1,78	127	1/1	0,112	127
I	6779142	pqn-21	C37A2.5b.1	T: ref allele; A: intron_variant	0/0	44,0	127	1/1	0,22	60	0/0	28,0	83	0/0	26,0	77	0/0	15,0	44	0/0	25,0	74	0/0	20,0	59	1/1	2,73	127	0/0	103,0	127	1/1	1,78	127	1/1	0,112	127
I	6779142	pqn-21	C37A2.5a.1	T: ref allele; A: intron_variant	0/0	44,0	127	1/1	0,22	60	0/0	28,0	83	0/0	26,0	77	0/0	15,0	44	0/0	25,0	74	0/0	20,0	59	1/1	2,73	127	0/0	103,0	127	1/1	1,78	127	1/1	0,112	127
I	6779142	pqn-21	C37A2.5b.2	T: ref allele; A: intron_variant	0/0	44,0	127	1/1	0,22	60	0/0	28,0	83	0/0	26,0	77	0/0	15,0	44	0/0	25,0	74	0/0	20,0	59	1/1	2,73	127	0/0	103,0	127	1/1	1,78	127	1/1	0,112	127
I	6797638	E02D9.1	E02D9.1a.1	T: ref allele; A: upstream_gene_variant	0/0	43,0	127	1/1	0,39	111	0/0	55,0	127	0/0	19,0	56	0/0	44,0	127	0/0	34,0	101	0/0	29,0	86	1/1	0,80	127	0/0	89,0	127	1/1	0,86	127	1/1	0,125	127
I	6797638	E02D9.1	E02D9.1b.1	T: ref allele; A: upstream_gene_variant	0/0	43,0	127	1/1	0,39	111	0/0	55,0	127	0/0	19,0	56	0/0	44,0	127	0/0	34,0	101	0/0	29,0	86	1/1	0,80	127	0/0	89,0	127	1/1	0,86	127	1/1	0,125	127
I	6797638	E02D9.1	E02D9.1c.1	T: ref allele; A: upstream_gene_variant	0/0	43,0	127	1/1	0,39	111	0/0	55,0	127	0/0	19,0	56	0/0	44,0	127	0/0	34,0	101	0/0	29,0	86	1/1	0,80	127	0/0	89,0	127	1/1	0,86	127	1/1	0,125	127
I	6797638	E02D9.1	E02D9.1d.1	T: ref allele; A: upstream_gene_variant	0/0	43,0	127	1/1	0,39	111	0/0	55,0	127	0/0	19,0	56	0/0	44,0	127	0/0	34,0	101	0/0	29,0	86	1/1	0,80	127	0/0	89,0	127	1/1	0,86	127	1/1	0,125	127
I	6797638	pqn-20	C37A2.2.1	T: ref allele; A: downstream_gene_variant	0/0	43,0	127	1/1	0,39	111	0/0	55,0	127	0/0	19,0	56	0/0	44,0	127	0/0	34,0	101	0/0	29,0	86	1/1	0,80	127	0/0	89,0	127	1/1	0,86	127	1/1	0,125	127
I	6797638	C37A2.8	C37A2.8a.1	T: ref allele; A: downstream_gene_variant	0/0	43,0	127	1/1	0,39	111	0/0	55,0	127	0/0	19,0	56	0/0	44,0	127	0/0	34,0	101	0/0	29,0	86	1/1	0,80	127	0/0	89,0	127	1/1	0,86	127	1/1	0,125	127
I	6797638	C37A2.8	C37A2.8b.1	T: ref allele; A: downstream_gene_variant	0/0	43,0	127	1/1	0,39	111	0/0	55,0	127	0/0	19,0	56	0/0	44,0	127	0/0	34,0	101	0/0	29,0	86	1/1	0,80	127	0/0	89,0	127	1/1	0,86	127	1/1	0,125	127
I	6797638			T: ref allele; A: intergenic_region	0/0	43,0	127	1/1	0,39	111	0/0	55,0	127	0/0	19,0	56	0/0	44,0	127	0/0	34,0	101	0/0	29,0	86	1/1	0,80	127	0/0	89,0	127	1/1	0,86	127	1/1	0,125	127
I	7029568	F15C11.6	F15C11.6	G: ref allele; A: upstream_gene_variant	0/0	73,0	127	1/1	0,74	127	0/0	65,0	127	0/0	36,0	107	0/0	43,0	127	0/0	40,0	119	0/0	57,0	127	1/1	0,100	127	0/0	98,0	127	1/1	0,82	127	1/1	0,171	127
I	7029568	ubql-1	F15C11.2a.1	G: ref allele; A: downstream_gene_variant	0/0	73,0	127	1/1	0,74	127	0/0	65,0	127	0/0	36,0	107	0/0	43,0	127	0/0	40,0	119	0/0	57,0	127	1/1	0,100	127	0/0	98,0	127	1/1	0,82	127	1/1	0,171	127
I	7029568	ubql-1	F15C11.2b.1	G: ref allele; A: downstream_gene_variant	0/0	73,0	127	1/1	0,74	127	0/0	65,0	127	0/0	36,0	107	0/0	43,0	127	0/0	40,0	119	0/0	57,0	127	1/1	0,100	127	0/0	98,0	127	1/1	0,82	127	1/1	0,171	127
I	7029568	ubql-1	F15C11.2c.1	G: ref allele; A: downstream_gene_variant	0/0	73,0	127	1/1	0,74	127	0/0	65,0	127	0/0	36,0	107	0/0	43,0	127	0/0	40,0	119	0/0	57,0	127	1/1	0,100	127	0/0	98,0	127	1/1	0,82	127	1/1	0,171	127
I	7029568	ubql-1	F15C11.2a.2	G: ref allele; A: downstream_gene_variant	0/0	73,0	127	1/1	0,74	127	0/0	65,0	127	0/0	36,0	107	0/0	43,0	127	0/0	40,0	119	0/0	57,0	127	1/1	0,100	127	0/0	98,0	127	1/1	0,82	127	1/1	0,171	127
I	7029568	ubql-1	F15C11.2b.2	G: ref allele; A: downstream_gene_variant	0/0	73,0	127	1/1	0,74	127	0/0	65,0	127	0/0	36,0	107	0/0	43,0	127	0/0	40,0	119	0/0	57,0	127	1/1	0,100	127	0/0	98,0	127	1/1	0,82	127	1/1	0,171	127
I	7029568	F15C11.7	F15C11.7	G: ref allele; A: downstream_gene_variant	0/0	73,0	127	1/1	0,74	127	0/0	65,0	127	0/0	36,0	107	0/0	43,0	127	0/0	40,0	119	0/0	57,0	127	1/1	0,100	127	0/0	98,0	127	1/1	0,82	127	1/1	0,171	127
I	7029568	F15C11.5	F15C11.5	G: ref allele; A: downstream_gene_variant	0/0	73,0	127	1/1	0,74	127	0/0	65,0	127	0/0	36,0	107	0/0	43,0	127	0/0	40,0	119	0/0	57,0	127	1/1	0,100	127	0/0	98,0	127	1/1	0,82	127	1/1	0,171	127
I	7029568			G: ref allele; A: intergenic_region	0/0	73,0	127	1/1	0,74	127	0/0	65,0	127	0/0	36,0	107	0/0	43,0	127	0/0	40,0	119	0/0	57,0	127	1/1	0,100	127	0/0	98,0	127	1/1	0,82	127	1/1	0,171	127
I	7294249	srd-53	F13G3.2.1	ATA: ref allele; ATATGTA: frameshift_variant+stop_gained+splice_region_variant	0/0	69,0	127	1/1	0,73	127	0/0	52,0	127	0/0	60,0	127	0/0	56,0	127	0/0	48,0	127	0/0	69,0	127	1/1	0,80	127	0/0	121,0	127	1/1	0,84	127	1/1	0,171	127
I	7294249	F13G3.14	F13G3.14	ATA: ref allele; ATATGTA: upstream_gene_variant	0/0	69,0	127	1/1	0,73	127	0/0	52,0	127	0/0	60,0	127	0/0	56,0	127	0/0	48,0	127	0/0	69,0	127	1/1	0,80	127	0/0	121,0	127	1/1	0,84	127	1/1	0,171	127
I	7294249	F13G3.13	F13G3.13	ATA: ref allele; ATATGTA: upstream_gene_variant	0/0	69,0	127	1/1	0,73	127	0/0	52,0	127	0/0	60,0	127	0/0	56,0	127	0/0	48,0	127	0/0	69,0	127	1/1	0,80	127	0/0	121,0	127	1/1	0,84	127	1/1	0,171	127
I	7294249	F13G3.12	F13G3.12.1	ATA: ref allele; ATATGTA: upstream_gene_variant	0/0	69,0	127	1/1	0,73	127	0/0	52,0	127	0/0	60,0	127	0/0	56,0	127	0/0	48,0	127	0/0	69,0	127	1/1	0,80	127	0/0	121,0	127	1/1	0,84	127	1/1	0,171	127
I	7294249	ztf-2	F13G3.1.1	ATA: ref allele; ATATGTA: downstream_gene_variant	0/0	69,0	127	1/1	0,73	127	0/0	52,0	127	0/0	60,0	127	0/0	56,0	127	0/0	48,0	127	0/0	69,0	127	1/1	0,80	127	0/0	121,0	127	1/1	0,84	127	1/1	0,171	127
I	7294249	F13G3.3	F13G3.3a.1	ATA: ref allele; ATATGTA: downstream_gene_variant	0/0	69,0	127	1/1	0,73	127	0/0	52,0	127	0/0	60,0	127	0/0	56,0	127	0/0	48,0	127	0/0	69,0	127	1/1	0,80	127	0/0	121,0	127	1/1	0,84	127	1/1	0,171	127
I	7294249	F13G3.3	F13G3.3b.1	ATA: ref allele; ATATGTA: downstream_gene_variant	0/0	69,0	127	1/1	0,73	127	0/0	52,0	127	0/0	60,0	127	0/0	56,0	127	0/0	48,0	127	0/0	69,0	127	1/1	0,80	127	0/0	121,0	127	1/1	0,84	127	1/1	0,171	127
I	7340454	glb-18	F52A8.4a.1	TTGTG: ref allele; TTG: upstream_gene_variant	0/0	32,0	95	1/1	0,34	96	0/0	47,0	127	0/0	26,0	77	0/0	30,0	89	0/0	26,0	77	0/0	30,0	89	1/1	0,64	127	0/0	107,0	127	1/1	0,71	127	1/1	0,138	127
I	7340454	glb-18	F52A8.4b.1	TTGTG: ref allele; TTG: intron_variant	0/0	32,0	95	1/1	0,34	96	0/0	47,0	127	0/0	26,0	77	0/0	30,0	89	0/0	26,0	77	0/0	30,0	89	1/1	0,64	127	0/0	107,0	127	1/1	0,71	127	1/1	0,138	127
I	7467969	ZK524.4	ZK524.4.1	C: ref allele; T: upstream_gene_variant	0/0	48,0	127	1/1	0,44	126	0/0	41,0	122	0/0	25,0	74	0/0	30,0	89	0/0	37,0	110	0/0	34,0	101	1/1	0,74	127	0/0	104,0	127	1/1	0,73	127	1/1	0,174	127
I	7467969	T28F4.1	T28F4.1.1	C: ref allele; T: downstream_gene_variant	0/0	48,0	127	1/1	0,44	126	0/0	41,0	122	0/0	25,0	74	0/0	30,0	89	0/0	37,0	110	0/0	34,0	101	1/1	0,74	127	0/0	104,0	127	1/1	0,73	127	1/1	0,174	127
I	7467969	T28F4.1	T28F4.1.3	C: ref allele; T: downstream_gene_variant	0/0	48,0	127	1/1	0,44	126	0/0	41,0	122	0/0	25,0	74	0/0	30,0	89	0/0	37,0	110	0/0	34,0	101	1/1	0,74	127	0/0	104,0	127	1/1	0,73	127	1/1	0,174	127
I	7467969	T28F4.1	T28F4.1.2	C: ref allele; T: downstream_gene_variant	0/0	48,0	127	1/1	0,44	126	0/0	41,0	122	0/0	25,0	74	0/0	30,0	89	0/0	37,0	110	0/0	34,0	101	1/1	0,74	127	0/0	104,0	127	1/1	0,73	127	1/1	0,174	127
I	7467969			C: ref allele; T: intergenic_region	0/0	48,0	127	1/1	0,44	126	0/0	41,0	122	0/0	25,0	74	0/0	30,0	89	0/0	37,0	110	0/0	34,0	101	1/1	0,74	127	0/0	104,0	127	1/1	0,73	127	1/1	0,174	127
I	7522945	nas-36	C26C6.3.1	C: ref allele; A: upstream_gene_variant	0/0	50,0	127	1/1	0,50	127	0/0	49,0	127	0/0	29,0	86	0/0	57,0	127	0/0	53,0	127	0/0	56,0	127	1/1	0,64	127	0/0	109,0	127	1/1	0,77	127	1/1	0,144	127
I	7522945	C26C6.13	C26C6.13	C: ref allele; A: downstream_gene_variant	0/0	50,0	127	1/1	0,50	127	0/0	49,0	127	0/0	29,0	86	0/0	57,0	127	0/0	53,0	127	0/0	56,0	127	1/1	0,64	127	0/0	109,0	127	1/1	0,77	127	1/1	0,144	127
I	7522945	C26C6.14	C26C6.14	C: ref allele; A: downstream_gene_variant	0/0	50,0	127	1/1	0,50	127	0/0	49,0	127	0/0	29,0	86	0/0	57,0	127	0/0	53,0	127	0/0	56,0	127	1/1	0,64	127	0/0	109,0	127	1/1	0,77	127	1/1	0,144	127
I	7522945	goa-1	C26C6.2.1	C: ref allele; A: intron_variant	0/0	50,0	127	1/1	0,50	127	0/0	49,0	127	0/0	29,0	86	0/0	57,0	127	0/0	53,0	127	0/0	56,0	127	1/1	0,64	127	0/0	109,0	127	1/1	0,77	127	1/1	0,144	127
I	7668363	F26A3.11	F26A3.11	G: ref allele; C: upstream_gene_variant; T: upstream_gene_variant	0/0	48,0,0	127	1/1	0,40,0	114	0/0	48,1,0	126	0/0	37,0,0	110	0/0	41,0,0	122	0/0	50,0,0	127	0/0	30,0,1	87	1/1	0,49,0	127	0/0	107,0,0	127	1/1	0,88,0	127	1/1	0,111,0	127
I	7668363	del-3	F26A3.6.1	G: ref allele; C: downstream_gene_variant; T: downstream_gene_variant	0/0	48,0,0	127	1/1	0,40,0	114	0/0	48,1,0	126	0/0	37,0,0	110	0/0	41,0,0	122	0/0	50,0,0	127	0/0	30,0,1	87	1/1	0,49,0	127	0/0	107,0,0	127	1/1	0,88,0	127	1/1	0,111,0	127
I	7668363	F26A3.5	F26A3.5.1	G: ref allele; C: intron_variant; T: intron_variant	0/0	48,0,0	127	1/1	0,40,0	114	0/0	48,1,0	126	0/0	37,0,0	110	0/0	41,0,0	122	0/0	50,0,0	127	0/0	30,0,1	87	1/1	0,49,0	127	0/0	107,0,0	127	1/1	0,88,0	127	1/1	0,111,0	127
I	7673599	del-3	F26A3.6.1	CAAAAAAAA: ref allele; CAAAAAAA: upstream_gene_variant; CAAAAAAAAA: upstream_gene_variant; CAAAAAAAAAA: upstream_gene_variant	0/0	38,0,0,0	113	1/1	1,25,0,0	57	0/0	47,0,0,0	122	0/0	30,0,0,0	86	0/0	20,0,0,0	59	0/0	35,0,0,0	75	0/0	26,0,0,0	76	1/1	1,67,0,0	68	0/0	86,0,0,1	105	1/1	1,82,0,0	89	1/1	1,142,2,0	100
I	7673599	T24B1.1	T24B1.1.1	CAAAAAAAA: ref allele; CAAAAAAA: upstream_gene_variant; CAAAAAAAAA: upstream_gene_variant; CAAAAAAAAAA: upstream_gene_variant	0/0	38,0,0,0	113	1/1	1,25,0,0	57	0/0	47,0,0,0	122	0/0	30,0,0,0	86	0/0	20,0,0,0	59	0/0	35,0,0,0	75	0/0	26,0,0,0	76	1/1	1,67,0,0	68	0/0	86,0,0,1	105	1/1	1,82,0,0	89	1/1	1,142,2,0	100
I	7673599	F26A3.5	F26A3.5.1	CAAAAAAAA: ref allele; CAAAAAAA: downstream_gene_variant; CAAAAAAAAA: downstream_gene_variant; CAAAAAAAAAA: downstream_gene_variant	0/0	38,0,0,0	113	1/1	1,25,0,0	57	0/0	47,0,0,0	122	0/0	30,0,0,0	86	0/0	20,0,0,0	59	0/0	35,0,0,0	75	0/0	26,0,0,0	76	1/1	1,67,0,0	68	0/0	86,0,0,1	105	1/1	1,82,0,0	89	1/1	1,142,2,0	100
I	7673599	F26A3.11	F26A3.11	CAAAAAAAA: ref allele; CAAAAAAA: downstream_gene_variant; CAAAAAAAAA: downstream_gene_variant; CAAAAAAAAAA: downstream_gene_variant	0/0	38,0,0,0	113	1/1	1,25,0,0	57	0/0	47,0,0,0	122	0/0	30,0,0,0	86	0/0	20,0,0,0	59	0/0	35,0,0,0	75	0/0	26,0,0,0	76	1/1	1,67,0,0	68	0/0	86,0,0,1	105	1/1	1,82,0,0	89	1/1	1,142,2,0	100
I	7673599	F26A3.7	F26A3.7.1	CAAAAAAAA: ref allele; CAAAAAAA: downstream_gene_variant; CAAAAAAAAA: downstream_gene_variant; CAAAAAAAAAA: downstream_gene_variant	0/0	38,0,0,0	113	1/1	1,25,0,0	57	0/0	47,0,0,0	122	0/0	30,0,0,0	86	0/0	20,0,0,0	59	0/0	35,0,0,0	75	0/0	26,0,0,0	76	1/1	1,67,0,0	68	0/0	86,0,0,1	105	1/1	1,82,0,0	89	1/1	1,142,2,0	100
I	7673599			CAAAAAAAA: ref allele; CAAAAAAA: intergenic_region; CAAAAAAAAA: intergenic_region; CAAAAAAAAAA: intergenic_region	0/0	38,0,0,0	113	1/1	1,25,0,0	57	0/0	47,0,0,0	122	0/0	30,0,0,0	86	0/0	20,0,0,0	59	0/0	35,0,0,0	75	0/0	26,0,0,0	76	1/1	1,67,0,0	68	0/0	86,0,0,1	105	1/1	1,82,0,0	89	1/1	1,142,2,0	100
I	7704999	lsy-22	F27D4.2a.1	GAAAAAAAAA: ref allele; GAAAAAAA: 3_prime_UTR_variant; GAAAAAAAA: 3_prime_UTR_variant; GAAAAAAAAAA: 3_prime_UTR_variant	0/0	55,0,0,0	101	1/1	0,43,0,0	95	0/0	56,0,1,0	87	0/0	25,0,0,0	74	0/0	45,0,0,0	95	0/0	33,0,0,0	98	0/0	26,1,0,0	65	1/1	0,81,0,0	108	0/0	80,0,3,0	103	1/1	3,71,0,1	94	1/1	0,139,0,0	116
I	7704999	lsy-22	F27D4.2b.1	GAAAAAAAAA: ref allele; GAAAAAAA: 3_prime_UTR_variant; GAAAAAAAA: 3_prime_UTR_variant; GAAAAAAAAAA: 3_prime_UTR_variant	0/0	55,0,0,0	101	1/1	0,43,0,0	95	0/0	56,0,1,0	87	0/0	25,0,0,0	74	0/0	45,0,0,0	95	0/0	33,0,0,0	98	0/0	26,1,0,0	65	1/1	0,81,0,0	108	0/0	80,0,3,0	103	1/1	3,71,0,1	94	1/1	0,139,0,0	116
I	7704999	T23G11.1	T23G11.1.1	GAAAAAAAAA: ref allele; GAAAAAAA: upstream_gene_variant; GAAAAAAAA: upstream_gene_variant; GAAAAAAAAAA: upstream_gene_variant	0/0	55,0,0,0	101	1/1	0,43,0,0	95	0/0	56,0,1,0	87	0/0	25,0,0,0	74	0/0	45,0,0,0	95	0/0	33,0,0,0	98	0/0	26,1,0,0	65	1/1	0,81,0,0	108	0/0	80,0,3,0	103	1/1	3,71,0,1	94	1/1	0,139,0,0	116
I	7704999	gna-2	T23G11.2.1	GAAAAAAAAA: ref allele; GAAAAAAA: downstream_gene_variant; GAAAAAAAA: downstream_gene_variant; GAAAAAAAAAA: downstream_gene_variant	0/0	55,0,0,0	101	1/1	0,43,0,0	95	0/0	56,0,1,0	87	0/0	25,0,0,0	74	0/0	45,0,0,0	95	0/0	33,0,0,0	98	0/0	26,1,0,0	65	1/1	0,81,0,0	108	0/0	80,0,3,0	103	1/1	3,71,0,1	94	1/1	0,139,0,0	116
I	7704999	T23G11.11	T23G11.11.1	GAAAAAAAAA: ref allele; GAAAAAAA: downstream_gene_variant; GAAAAAAAA: downstream_gene_variant; GAAAAAAAAAA: downstream_gene_variant	0/0	55,0,0,0	101	1/1	0,43,0,0	95	0/0	56,0,1,0	87	0/0	25,0,0,0	74	0/0	45,0,0,0	95	0/0	33,0,0,0	98	0/0	26,1,0,0	65	1/1	0,81,0,0	108	0/0	80,0,3,0	103	1/1	3,71,0,1	94	1/1	0,139,0,0	116
I	7704999	T23G11.12	T23G11.12	GAAAAAAAAA: ref allele; GAAAAAAA: downstream_gene_variant; GAAAAAAAA: downstream_gene_variant; GAAAAAAAAAA: downstream_gene_variant	0/0	55,0,0,0	101	1/1	0,43,0,0	95	0/0	56,0,1,0	87	0/0	25,0,0,0	74	0/0	45,0,0,0	95	0/0	33,0,0,0	98	0/0	26,1,0,0	65	1/1	0,81,0,0	108	0/0	80,0,3,0	103	1/1	3,71,0,1	94	1/1	0,139,0,0	116
I	7704999	F27D4.1	F27D4.1.1	GAAAAAAAAA: ref allele; GAAAAAAA: downstream_gene_variant; GAAAAAAAA: downstream_gene_variant; GAAAAAAAAAA: downstream_gene_variant	0/0	55,0,0,0	101	1/1	0,43,0,0	95	0/0	56,0,1,0	87	0/0	25,0,0,0	74	0/0	45,0,0,0	95	0/0	33,0,0,0	98	0/0	26,1,0,0	65	1/1	0,81,0,0	108	0/0	80,0,3,0	103	1/1	3,71,0,1	94	1/1	0,139,0,0	116
I	7704999	F27D4.12	F27D4.12.1	GAAAAAAAAA: ref allele; GAAAAAAA: downstream_gene_variant; GAAAAAAAA: downstream_gene_variant; GAAAAAAAAAA: downstream_gene_variant	0/0	55,0,0,0	101	1/1	0,43,0,0	95	0/0	56,0,1,0	87	0/0	25,0,0,0	74	0/0	45,0,0,0	95	0/0	33,0,0,0	98	0/0	26,1,0,0	65	1/1	0,81,0,0	108	0/0	80,0,3,0	103	1/1	3,71,0,1	94	1/1	0,139,0,0	116
I	7899575	F55D12.6	F55D12.6.1	GTTTTTTTTTTT: ref allele; GTTTTTTTTT: upstream_gene_variant; GTTTTTTTTTT: upstream_gene_variant; GTTTTTTTTTTTT: upstream_gene_variant	0/0	26,1,2,0	63	1/1	0,27,0,0	71	0/0	25,1,1,0	62	0/0	29,0,0,0	76	0/0	26,2,0,0	55	0/0	24,0,1,0	66	0/0	31,0,1,0	85	1/1	5,98,0,3	58	0/0	90,0,3,0	65	1/1	1,78,0,0	49	1/1	2,140,0,3	66
I	7899575	F55D12.2	F55D12.2a.1	GTTTTTTTTTTT: ref allele; GTTTTTTTTT: downstream_gene_variant; GTTTTTTTTTT: downstream_gene_variant; GTTTTTTTTTTTT: downstream_gene_variant	0/0	26,1,2,0	63	1/1	0,27,0,0	71	0/0	25,1,1,0	62	0/0	29,0,0,0	76	0/0	26,2,0,0	55	0/0	24,0,1,0	66	0/0	31,0,1,0	85	1/1	5,98,0,3	58	0/0	90,0,3,0	65	1/1	1,78,0,0	49	1/1	2,140,0,3	66
I	7899575	F55D12.2	F55D12.2b.1	GTTTTTTTTTTT: ref allele; GTTTTTTTTT: downstream_gene_variant; GTTTTTTTTTT: downstream_gene_variant; GTTTTTTTTTTTT: downstream_gene_variant	0/0	26,1,2,0	63	1/1	0,27,0,0	71	0/0	25,1,1,0	62	0/0	29,0,0,0	76	0/0	26,2,0,0	55	0/0	24,0,1,0	66	0/0	31,0,1,0	85	1/1	5,98,0,3	58	0/0	90,0,3,0	65	1/1	1,78,0,0	49	1/1	2,140,0,3	66
I	7899575	nhr-191	F55D12.3	GTTTTTTTTTTT: ref allele; GTTTTTTTTT: downstream_gene_variant; GTTTTTTTTTT: downstream_gene_variant; GTTTTTTTTTTTT: downstream_gene_variant	0/0	26,1,2,0	63	1/1	0,27,0,0	71	0/0	25,1,1,0	62	0/0	29,0,0,0	76	0/0	26,2,0,0	55	0/0	24,0,1,0	66	0/0	31,0,1,0	85	1/1	5,98,0,3	58	0/0	90,0,3,0	65	1/1	1,78,0,0	49	1/1	2,140,0,3	66
I	7899575	unc-55	F55D12.4a.1	GTTTTTTTTTTT: ref allele; GTTTTTTTTT: intron_variant; GTTTTTTTTTT: intron_variant; GTTTTTTTTTTTT: intron_variant	0/0	26,1,2,0	63	1/1	0,27,0,0	71	0/0	25,1,1,0	62	0/0	29,0,0,0	76	0/0	26,2,0,0	55	0/0	24,0,1,0	66	0/0	31,0,1,0	85	1/1	5,98,0,3	58	0/0	90,0,3,0	65	1/1	1,78,0,0	49	1/1	2,140,0,3	66
I	7899575	unc-55	F55D12.4b.1	GTTTTTTTTTTT: ref allele; GTTTTTTTTT: intron_variant; GTTTTTTTTTT: intron_variant; GTTTTTTTTTTTT: intron_variant	0/0	26,1,2,0	63	1/1	0,27,0,0	71	0/0	25,1,1,0	62	0/0	29,0,0,0	76	0/0	26,2,0,0	55	0/0	24,0,1,0	66	0/0	31,0,1,0	85	1/1	5,98,0,3	58	0/0	90,0,3,0	65	1/1	1,78,0,0	49	1/1	2,140,0,3	66
I	7972302	rbg-2	T22C1.10a.1	T: ref allele; C: 3_prime_UTR_variant	0/0	57,0	127	1/1	0,44	126	0/0	38,0	113	0/0	35,0	104	0/0	53,0	127	0/0	37,0	110	0/0	40,0	119	1/1	0,88	127	0/0	110,0	127	1/1	0,83	127	1/1	0,136	127
I	7972302	rbg-2	T22C1.10b.1	T: ref allele; C: 3_prime_UTR_variant	0/0	57,0	127	1/1	0,44	126	0/0	38,0	113	0/0	35,0	104	0/0	53,0	127	0/0	37,0	110	0/0	40,0	119	1/1	0,88	127	0/0	110,0	127	1/1	0,83	127	1/1	0,136	127
I	7972302	T22C1.11	T22C1.11.1	T: ref allele; C: upstream_gene_variant	0/0	57,0	127	1/1	0,44	126	0/0	38,0	113	0/0	35,0	104	0/0	53,0	127	0/0	37,0	110	0/0	40,0	119	1/1	0,88	127	0/0	110,0	127	1/1	0,83	127	1/1	0,136	127
I	7972302	T22C1.17	T22C1.17	T: ref allele; C: upstream_gene_variant	0/0	57,0	127	1/1	0,44	126	0/0	38,0	113	0/0	35,0	104	0/0	53,0	127	0/0	37,0	110	0/0	40,0	119	1/1	0,88	127	0/0	110,0	127	1/1	0,83	127	1/1	0,136	127
I	7972302	H05L14.1	H05L14.1.1	T: ref allele; C: downstream_gene_variant	0/0	57,0	127	1/1	0,44	126	0/0	38,0	113	0/0	35,0	104	0/0	53,0	127	0/0	37,0	110	0/0	40,0	119	1/1	0,88	127	0/0	110,0	127	1/1	0,83	127	1/1	0,136	127
I	7972302	H05L14.1	H05L14.1.2	T: ref allele; C: downstream_gene_variant	0/0	57,0	127	1/1	0,44	126	0/0	38,0	113	0/0	35,0	104	0/0	53,0	127	0/0	37,0	110	0/0	40,0	119	1/1	0,88	127	0/0	110,0	127	1/1	0,83	127	1/1	0,136	127
I	8121373	lin-10	C09H6.2a.1	G: ref allele; A: upstream_gene_variant	0/0	51,0	127	1/1	0,52	127	0/0	53,0	127	0/0	39,0	116	0/0	43,0	127	0/0	38,0	113	0/0	53,0	127	1/1	0,65	127	0/0	115,0	127	1/1	0,104	127	1/1	1,136	127
I	8121373	lin-10	C09H6.2c.1	G: ref allele; A: upstream_gene_variant	0/0	51,0	127	1/1	0,52	127	0/0	53,0	127	0/0	39,0	116	0/0	43,0	127	0/0	38,0	113	0/0	53,0	127	1/1	0,65	127	0/0	115,0	127	1/1	0,104	127	1/1	1,136	127
I	8121373	lin-10	C09H6.2b.1	G: ref allele; A: upstream_gene_variant	0/0	51,0	127	1/1	0,52	127	0/0	53,0	127	0/0	39,0	116	0/0	43,0	127	0/0	38,0	113	0/0	53,0	127	1/1	0,65	127	0/0	115,0	127	1/1	0,104	127	1/1	1,136	127
I	8121373	mau-2	C09H6.3.1	G: ref allele; A: upstream_gene_variant	0/0	51,0	127	1/1	0,52	127	0/0	53,0	127	0/0	39,0	116	0/0	43,0	127	0/0	38,0	113	0/0	53,0	127	1/1	0,65	127	0/0	115,0	127	1/1	0,104	127	1/1	1,136	127
I	8121373			G: ref allele; A: intergenic_region	0/0	51,0	127	1/1	0,52	127	0/0	53,0	127	0/0	39,0	116	0/0	43,0	127	0/0	38,0	113	0/0	53,0	127	1/1	0,65	127	0/0	115,0	127	1/1	0,104	127	1/1	1,136	127
I	8235946	T02E1.8	T02E1.8b.1	ATTTTTTTTTT: ref allele; ATTTTTTTT: upstream_gene_variant; ATTTTTTTTT: upstream_gene_variant; ATTTTTTTTTTT: upstream_gene_variant	0/0	43,1,0,1	84	1/1	1,55,1,0	85	0/0	64,0,0,1	91	0/0	30,0,0,1	86	0/0	30,2,0,0	63	0/0	30,1,0,0	76	0/0	42,0,0,2	104	1/1	0,55,1,0	71	0/0	90,2,0,1	81	1/1	1,61,2,0	70	1/1	2,97,1,0	76
I	8235946	T02E1.8	T02E1.8a.1	ATTTTTTTTTT: ref allele; ATTTTTTTT: intron_variant; ATTTTTTTTT: intron_variant; ATTTTTTTTTTT: intron_variant	0/0	43,1,0,1	84	1/1	1,55,1,0	85	0/0	64,0,0,1	91	0/0	30,0,0,1	86	0/0	30,2,0,0	63	0/0	30,1,0,0	76	0/0	42,0,0,2	104	1/1	0,55,1,0	71	0/0	90,2,0,1	81	1/1	1,61,2,0	70	1/1	2,97,1,0	76
I	8235946	kri-1	ZK265.1a.1	ATTTTTTTTTT: ref allele; ATTTTTTTT: intron_variant; ATTTTTTTTT: intron_variant; ATTTTTTTTTTT: intron_variant	0/0	43,1,0,1	84	1/1	1,55,1,0	85	0/0	64,0,0,1	91	0/0	30,0,0,1	86	0/0	30,2,0,0	63	0/0	30,1,0,0	76	0/0	42,0,0,2	104	1/1	0,55,1,0	71	0/0	90,2,0,1	81	1/1	1,61,2,0	70	1/1	2,97,1,0	76
I	8235946	kri-1	ZK265.1b.1	ATTTTTTTTTT: ref allele; ATTTTTTTT: intron_variant; ATTTTTTTTT: intron_variant; ATTTTTTTTTTT: intron_variant	0/0	43,1,0,1	84	1/1	1,55,1,0	85	0/0	64,0,0,1	91	0/0	30,0,0,1	86	0/0	30,2,0,0	63	0/0	30,1,0,0	76	0/0	42,0,0,2	104	1/1	0,55,1,0	71	0/0	90,2,0,1	81	1/1	1,61,2,0	70	1/1	2,97,1,0	76
I	8568973	T01H8.6	T01H8.6	G: ref allele; C: upstream_gene_variant	0/0	80,0	127	1/1	0,98	127	0/0	85,0	127	0/0	36,0	107	0/0	79,0	127	0/0	32,0	95	0/0	74,0	127	1/1	0,74	127	0/0	112,0	127	1/1	0,84	127	1/1	0,147	127
I	8568973	gon-2	T01H8.5d.1	G: ref allele; C: upstream_gene_variant	0/0	80,0	127	1/1	0,98	127	0/0	85,0	127	0/0	36,0	107	0/0	79,0	127	0/0	32,0	95	0/0	74,0	127	1/1	0,74	127	0/0	112,0	127	1/1	0,84	127	1/1	0,147	127
I	8568973	gon-2	T01H8.5c.1	G: ref allele; C: upstream_gene_variant	0/0	80,0	127	1/1	0,98	127	0/0	85,0	127	0/0	36,0	107	0/0	79,0	127	0/0	32,0	95	0/0	74,0	127	1/1	0,74	127	0/0	112,0	127	1/1	0,84	127	1/1	0,147	127
I	8568973	gon-2	T01H8.5a.1	G: ref allele; C: intron_variant	0/0	80,0	127	1/1	0,98	127	0/0	85,0	127	0/0	36,0	107	0/0	79,0	127	0/0	32,0	95	0/0	74,0	127	1/1	0,74	127	0/0	112,0	127	1/1	0,84	127	1/1	0,147	127
I	8568973	gon-2	T01H8.5b.1	G: ref allele; C: intron_variant	0/0	80,0	127	1/1	0,98	127	0/0	85,0	127	0/0	36,0	107	0/0	79,0	127	0/0	32,0	95	0/0	74,0	127	1/1	0,74	127	0/0	112,0	127	1/1	0,84	127	1/1	0,147	127
I	8568973	T01H8.7	T01H8.7	G: ref allele; C: downstream_gene_variant	0/0	80,0	127	1/1	0,98	127	0/0	85,0	127	0/0	36,0	107	0/0	79,0	127	0/0	32,0	95	0/0	74,0	127	1/1	0,74	127	0/0	112,0	127	1/1	0,84	127	1/1	0,147	127
I	8568973	T01H8.2	T01H8.2.1	G: ref allele; C: downstream_gene_variant	0/0	80,0	127	1/1	0,98	127	0/0	85,0	127	0/0	36,0	107	0/0	79,0	127	0/0	32,0	95	0/0	74,0	127	1/1	0,74	127	0/0	112,0	127	1/1	0,84	127	1/1	0,147	127
I	8568973	rskn-1	T01H8.1e.1	G: ref allele; C: downstream_gene_variant	0/0	80,0	127	1/1	0,98	127	0/0	85,0	127	0/0	36,0	107	0/0	79,0	127	0/0	32,0	95	0/0	74,0	127	1/1	0,74	127	0/0	112,0	127	1/1	0,84	127	1/1	0,147	127
I	8568973	rskn-1	T01H8.1b.1	G: ref allele; C: downstream_gene_variant	0/0	80,0	127	1/1	0,98	127	0/0	85,0	127	0/0	36,0	107	0/0	79,0	127	0/0	32,0	95	0/0	74,0	127	1/1	0,74	127	0/0	112,0	127	1/1	0,84	127	1/1	0,147	127
I	8568973	rskn-1	T01H8.1a.1	G: ref allele; C: downstream_gene_variant	0/0	80,0	127	1/1	0,98	127	0/0	85,0	127	0/0	36,0	107	0/0	79,0	127	0/0	32,0	95	0/0	74,0	127	1/1	0,74	127	0/0	112,0	127	1/1	0,84	127	1/1	0,147	127
I	8568973	rskn-1	T01H8.1c.1	G: ref allele; C: downstream_gene_variant	0/0	80,0	127	1/1	0,98	127	0/0	85,0	127	0/0	36,0	107	0/0	79,0	127	0/0	32,0	95	0/0	74,0	127	1/1	0,74	127	0/0	112,0	127	1/1	0,84	127	1/1	0,147	127
I	8568973	rskn-1	T01H8.1d.1	G: ref allele; C: downstream_gene_variant	0/0	80,0	127	1/1	0,98	127	0/0	85,0	127	0/0	36,0	107	0/0	79,0	127	0/0	32,0	95	0/0	74,0	127	1/1	0,74	127	0/0	112,0	127	1/1	0,84	127	1/1	0,147	127
I	8754522	gska-3	C36B1.10.1	T: ref allele; A: upstream_gene_variant	0/0	70,0	127	1/1	0,65	127	0/0	64,0	127	0/0	31,0	92	0/0	49,1	117	0/0	34,0	101	0/0	45,0	127	1/1	0,64	127	0/0	141,0	127	1/1	0,80	127	1/1	0,128	127
I	8754522	C36B1.11	C36B1.11.1	T: ref allele; A: downstream_gene_variant	0/0	70,0	127	1/1	0,65	127	0/0	64,0	127	0/0	31,0	92	0/0	49,1	117	0/0	34,0	101	0/0	45,0	127	1/1	0,64	127	0/0	141,0	127	1/1	0,80	127	1/1	0,128	127
I	8754522	DY3.8	DY3.8.1	T: ref allele; A: downstream_gene_variant	0/0	70,0	127	1/1	0,65	127	0/0	64,0	127	0/0	31,0	92	0/0	49,1	117	0/0	34,0	101	0/0	45,0	127	1/1	0,64	127	0/0	141,0	127	1/1	0,80	127	1/1	0,128	127
I	8754522	DY3.8	DY3.8.2	T: ref allele; A: downstream_gene_variant	0/0	70,0	127	1/1	0,65	127	0/0	64,0	127	0/0	31,0	92	0/0	49,1	117	0/0	34,0	101	0/0	45,0	127	1/1	0,64	127	0/0	141,0	127	1/1	0,80	127	1/1	0,128	127
I	8754522	tin-13	DY3.1.1	T: ref allele; A: downstream_gene_variant	0/0	70,0	127	1/1	0,65	127	0/0	64,0	127	0/0	31,0	92	0/0	49,1	117	0/0	34,0	101	0/0	45,0	127	1/1	0,64	127	0/0	141,0	127	1/1	0,80	127	1/1	0,128	127
I	8754522	imp-1	C36B1.12c.1	T: ref allele; A: intron_variant	0/0	70,0	127	1/1	0,65	127	0/0	64,0	127	0/0	31,0	92	0/0	49,1	117	0/0	34,0	101	0/0	45,0	127	1/1	0,64	127	0/0	141,0	127	1/1	0,80	127	1/1	0,128	127
I	8754522	imp-1	C36B1.12c.2	T: ref allele; A: intron_variant	0/0	70,0	127	1/1	0,65	127	0/0	64,0	127	0/0	31,0	92	0/0	49,1	117	0/0	34,0	101	0/0	45,0	127	1/1	0,64	127	0/0	141,0	127	1/1	0,80	127	1/1	0,128	127
I	8754522	imp-1	C36B1.12a.2	T: ref allele; A: intron_variant	0/0	70,0	127	1/1	0,65	127	0/0	64,0	127	0/0	31,0	92	0/0	49,1	117	0/0	34,0	101	0/0	45,0	127	1/1	0,64	127	0/0	141,0	127	1/1	0,80	127	1/1	0,128	127
I	8754522	imp-1	C36B1.12a.1	T: ref allele; A: intron_variant	0/0	70,0	127	1/1	0,65	127	0/0	64,0	127	0/0	31,0	92	0/0	49,1	117	0/0	34,0	101	0/0	45,0	127	1/1	0,64	127	0/0	141,0	127	1/1	0,80	127	1/1	0,128	127
I	8754522	imp-1	C36B1.12b.1	T: ref allele; A: intron_variant	0/0	70,0	127	1/1	0,65	127	0/0	64,0	127	0/0	31,0	92	0/0	49,1	117	0/0	34,0	101	0/0	45,0	127	1/1	0,64	127	0/0	141,0	127	1/1	0,80	127	1/1	0,128	127
I	8865214	ztf-26	F55H12.6a.1	T: ref allele; A: upstream_gene_variant	0/0	25,0	74	1/1	0,13	33	0/0	25,0	74	0/0	27,0	80	0/0	28,1	45	0/0	22,0	65	0/0	22,0	65	1/1	0,47	127	0/0	106,0	127	1/1	0,80	127	1/1	0,120	127
I	8865214	linc-84	F55H12.8	T: ref allele; A: upstream_gene_variant	0/0	25,0	74	1/1	0,13	33	0/0	25,0	74	0/0	27,0	80	0/0	28,1	45	0/0	22,0	65	0/0	22,0	65	1/1	0,47	127	0/0	106,0	127	1/1	0,80	127	1/1	0,120	127
I	8865214	F55H12.9	F55H12.9	T: ref allele; A: upstream_gene_variant	0/0	25,0	74	1/1	0,13	33	0/0	25,0	74	0/0	27,0	80	0/0	28,1	45	0/0	22,0	65	0/0	22,0	65	1/1	0,47	127	0/0	106,0	127	1/1	0,80	127	1/1	0,120	127
I	8865214	F55H12.2	F55H12.2.1	T: ref allele; A: upstream_gene_variant	0/0	25,0	74	1/1	0,13	33	0/0	25,0	74	0/0	27,0	80	0/0	28,1	45	0/0	22,0	65	0/0	22,0	65	1/1	0,47	127	0/0	106,0	127	1/1	0,80	127	1/1	0,120	127
I	8865214	F55H12.5	F55H12.5.1	T: ref allele; A: upstream_gene_variant	0/0	25,0	74	1/1	0,13	33	0/0	25,0	74	0/0	27,0	80	0/0	28,1	45	0/0	22,0	65	0/0	22,0	65	1/1	0,47	127	0/0	106,0	127	1/1	0,80	127	1/1	0,120	127
I	8865214	F55H12.7	F55H12.7b.1	T: ref allele; A: upstream_gene_variant	0/0	25,0	74	1/1	0,13	33	0/0	25,0	74	0/0	27,0	80	0/0	28,1	45	0/0	22,0	65	0/0	22,0	65	1/1	0,47	127	0/0	106,0	127	1/1	0,80	127	1/1	0,120	127
I	8865214	F55H12.7	F55H12.7a.1	T: ref allele; A: intron_variant	0/0	25,0	74	1/1	0,13	33	0/0	25,0	74	0/0	27,0	80	0/0	28,1	45	0/0	22,0	65	0/0	22,0	65	1/1	0,47	127	0/0	106,0	127	1/1	0,80	127	1/1	0,120	127
I	8895494	F55H12.4	F55H12.4.1	A: ref allele; G: upstream_gene_variant	0/0	69,0	127	1/1	0,44	126	0/0	55,0	127	0/0	28,0	83	0/0	41,0	122	0/0	39,0	116	0/0	64,0	127	1/1	0,77	127	0/0	99,0	127	1/1	0,72	127	1/1	0,148	127
I	8895494	F55H12.3	F55H12.3.1	A: ref allele; G: downstream_gene_variant	0/0	69,0	127	1/1	0,44	126	0/0	55,0	127	0/0	28,0	83	0/0	41,0	122	0/0	39,0	116	0/0	64,0	127	1/1	0,77	127	0/0	99,0	127	1/1	0,72	127	1/1	0,148	127
I	8895494	unc-29	T08G11.5.1	A: ref allele; G: downstream_gene_variant	0/0	69,0	127	1/1	0,44	126	0/0	55,0	127	0/0	28,0	83	0/0	41,0	122	0/0	39,0	116	0/0	64,0	127	1/1	0,77	127	0/0	99,0	127	1/1	0,72	127	1/1	0,148	127
I	8895494	unc-29	T08G11.5.2	A: ref allele; G: downstream_gene_variant	0/0	69,0	127	1/1	0,44	126	0/0	55,0	127	0/0	28,0	83	0/0	41,0	122	0/0	39,0	116	0/0	64,0	127	1/1	0,77	127	0/0	99,0	127	1/1	0,72	127	1/1	0,148	127
I	8895494			A: ref allele; G: intergenic_region	0/0	69,0	127	1/1	0,44	126	0/0	55,0	127	0/0	28,0	83	0/0	41,0	122	0/0	39,0	116	0/0	64,0	127	1/1	0,77	127	0/0	99,0	127	1/1	0,72	127	1/1	0,148	127
I	8975438	fasn-1	F32H2.5.1	GAAAAAAAAAAA: ref allele; GAAAAAAAA: 3_prime_UTR_variant; GAAAAAAAAAA: 3_prime_UTR_variant; GAAAAAAAAAAAA: 3_prime_UTR_variant	0/0	48,0,0,0	69	1/1	1,36,0,0	59	0/0	35,1,0,0	55	0/0	10,0,1,0	27	0/0	30,0,3,3	36	0/0	19,0,1,0	45	0/0	24,1,3,0	53	1/1	1,58,0,0	56	0/0	82,1,1,0	51	1/1	2,55,0,0	53	1/1	2,95,0,0	65
I	8975438	F32H2.12	F32H2.12.1	GAAAAAAAAAAA: ref allele; GAAAAAAAA: upstream_gene_variant; GAAAAAAAAAA: upstream_gene_variant; GAAAAAAAAAAAA: upstream_gene_variant	0/0	48,0,0,0	69	1/1	1,36,0,0	59	0/0	35,1,0,0	55	0/0	10,0,1,0	27	0/0	30,0,3,3	36	0/0	19,0,1,0	45	0/0	24,1,3,0	53	1/1	1,58,0,0	56	0/0	82,1,1,0	51	1/1	2,55,0,0	53	1/1	2,95,0,0	65
I	8975438	linc-80	F32H2.14	GAAAAAAAAAAA: ref allele; GAAAAAAAA: upstream_gene_variant; GAAAAAAAAAA: upstream_gene_variant; GAAAAAAAAAAAA: upstream_gene_variant	0/0	48,0,0,0	69	1/1	1,36,0,0	59	0/0	35,1,0,0	55	0/0	10,0,1,0	27	0/0	30,0,3,3	36	0/0	19,0,1,0	45	0/0	24,1,3,0	53	1/1	1,58,0,0	56	0/0	82,1,1,0	51	1/1	2,55,0,0	53	1/1	2,95,0,0	65
I	8975438	F32H2.10	F32H2.10.1	GAAAAAAAAAAA: ref allele; GAAAAAAAA: downstream_gene_variant; GAAAAAAAAAA: downstream_gene_variant; GAAAAAAAAAAAA: downstream_gene_variant	0/0	48,0,0,0	69	1/1	1,36,0,0	59	0/0	35,1,0,0	55	0/0	10,0,1,0	27	0/0	30,0,3,3	36	0/0	19,0,1,0	45	0/0	24,1,3,0	53	1/1	1,58,0,0	56	0/0	82,1,1,0	51	1/1	2,55,0,0	53	1/1	2,95,0,0	65
I	8975438	thoc-3	F32H2.4.1	GAAAAAAAAAAA: ref allele; GAAAAAAAA: downstream_gene_variant; GAAAAAAAAAA: downstream_gene_variant; GAAAAAAAAAAAA: downstream_gene_variant	0/0	48,0,0,0	69	1/1	1,36,0,0	59	0/0	35,1,0,0	55	0/0	10,0,1,0	27	0/0	30,0,3,3	36	0/0	19,0,1,0	45	0/0	24,1,3,0	53	1/1	1,58,0,0	56	0/0	82,1,1,0	51	1/1	2,55,0,0	53	1/1	2,95,0,0	65
I	9111224	gei-17	W10D5.3c.1	T: ref allele; A: upstream_gene_variant; C: upstream_gene_variant	0/0	58,0,0	127	1/1	0,45,0	127	0/0	51,0,0	127	0/0	35,0,1	104	0/0	31,0,0	92	0/0	40,0,0	119	0/0	26,0,0	77	1/1	0,78,0	127	0/0	108,0,0	127	1/1	0,101,0	127	1/1	0,177,0	127
I	9111224	gei-17	W10D5.3a.3	T: ref allele; A: upstream_gene_variant; C: upstream_gene_variant	0/0	58,0,0	127	1/1	0,45,0	127	0/0	51,0,0	127	0/0	35,0,1	104	0/0	31,0,0	92	0/0	40,0,0	119	0/0	26,0,0	77	1/1	0,78,0	127	0/0	108,0,0	127	1/1	0,101,0	127	1/1	0,177,0	127
I	9111224	gei-17	W10D5.3c.2	T: ref allele; A: upstream_gene_variant; C: upstream_gene_variant	0/0	58,0,0	127	1/1	0,45,0	127	0/0	51,0,0	127	0/0	35,0,1	104	0/0	31,0,0	92	0/0	40,0,0	119	0/0	26,0,0	77	1/1	0,78,0	127	0/0	108,0,0	127	1/1	0,101,0	127	1/1	0,177,0	127
I	9111224	gei-17	W10D5.3e.3	T: ref allele; A: upstream_gene_variant; C: upstream_gene_variant	0/0	58,0,0	127	1/1	0,45,0	127	0/0	51,0,0	127	0/0	35,0,1	104	0/0	31,0,0	92	0/0	40,0,0	119	0/0	26,0,0	77	1/1	0,78,0	127	0/0	108,0,0	127	1/1	0,101,0	127	1/1	0,177,0	127
I	9111224	gei-17	W10D5.3a.2	T: ref allele; A: upstream_gene_variant; C: upstream_gene_variant	0/0	58,0,0	127	1/1	0,45,0	127	0/0	51,0,0	127	0/0	35,0,1	104	0/0	31,0,0	92	0/0	40,0,0	119	0/0	26,0,0	77	1/1	0,78,0	127	0/0	108,0,0	127	1/1	0,101,0	127	1/1	0,177,0	127
I	9111224	gei-17	W10D5.3e.2	T: ref allele; A: upstream_gene_variant; C: upstream_gene_variant	0/0	58,0,0	127	1/1	0,45,0	127	0/0	51,0,0	127	0/0	35,0,1	104	0/0	31,0,0	92	0/0	40,0,0	119	0/0	26,0,0	77	1/1	0,78,0	127	0/0	108,0,0	127	1/1	0,101,0	127	1/1	0,177,0	127
I	9111224	gei-17	W10D5.3a.1	T: ref allele; A: upstream_gene_variant; C: upstream_gene_variant	0/0	58,0,0	127	1/1	0,45,0	127	0/0	51,0,0	127	0/0	35,0,1	104	0/0	31,0,0	92	0/0	40,0,0	119	0/0	26,0,0	77	1/1	0,78,0	127	0/0	108,0,0	127	1/1	0,101,0	127	1/1	0,177,0	127
I	9111224	gei-17	W10D5.3e.1	T: ref allele; A: upstream_gene_variant; C: upstream_gene_variant	0/0	58,0,0	127	1/1	0,45,0	127	0/0	51,0,0	127	0/0	35,0,1	104	0/0	31,0,0	92	0/0	40,0,0	119	0/0	26,0,0	77	1/1	0,78,0	127	0/0	108,0,0	127	1/1	0,101,0	127	1/1	0,177,0	127
I	9111224	gei-17	W10D5.3a.4	T: ref allele; A: upstream_gene_variant; C: upstream_gene_variant	0/0	58,0,0	127	1/1	0,45,0	127	0/0	51,0,0	127	0/0	35,0,1	104	0/0	31,0,0	92	0/0	40,0,0	119	0/0	26,0,0	77	1/1	0,78,0	127	0/0	108,0,0	127	1/1	0,101,0	127	1/1	0,177,0	127
I	9111224	gei-17	W10D5.3c.3	T: ref allele; A: upstream_gene_variant; C: upstream_gene_variant	0/0	58,0,0	127	1/1	0,45,0	127	0/0	51,0,0	127	0/0	35,0,1	104	0/0	31,0,0	92	0/0	40,0,0	119	0/0	26,0,0	77	1/1	0,78,0	127	0/0	108,0,0	127	1/1	0,101,0	127	1/1	0,177,0	127
I	9111224	gei-17	W10D5.3d.1	T: ref allele; A: upstream_gene_variant; C: upstream_gene_variant	0/0	58,0,0	127	1/1	0,45,0	127	0/0	51,0,0	127	0/0	35,0,1	104	0/0	31,0,0	92	0/0	40,0,0	119	0/0	26,0,0	77	1/1	0,78,0	127	0/0	108,0,0	127	1/1	0,101,0	127	1/1	0,177,0	127
I	9111224	gei-17	W10D5.3e.4	T: ref allele; A: upstream_gene_variant; C: upstream_gene_variant	0/0	58,0,0	127	1/1	0,45,0	127	0/0	51,0,0	127	0/0	35,0,1	104	0/0	31,0,0	92	0/0	40,0,0	119	0/0	26,0,0	77	1/1	0,78,0	127	0/0	108,0,0	127	1/1	0,101,0	127	1/1	0,177,0	127
I	9111224	gei-17	W10D5.3f.1	T: ref allele; A: upstream_gene_variant; C: upstream_gene_variant	0/0	58,0,0	127	1/1	0,45,0	127	0/0	51,0,0	127	0/0	35,0,1	104	0/0	31,0,0	92	0/0	40,0,0	119	0/0	26,0,0	77	1/1	0,78,0	127	0/0	108,0,0	127	1/1	0,101,0	127	1/1	0,177,0	127
I	9111224	gei-17	W10D5.3f.4	T: ref allele; A: upstream_gene_variant; C: upstream_gene_variant	0/0	58,0,0	127	1/1	0,45,0	127	0/0	51,0,0	127	0/0	35,0,1	104	0/0	31,0,0	92	0/0	40,0,0	119	0/0	26,0,0	77	1/1	0,78,0	127	0/0	108,0,0	127	1/1	0,101,0	127	1/1	0,177,0	127
I	9111224	gei-17	W10D5.3f.3	T: ref allele; A: upstream_gene_variant; C: upstream_gene_variant	0/0	58,0,0	127	1/1	0,45,0	127	0/0	51,0,0	127	0/0	35,0,1	104	0/0	31,0,0	92	0/0	40,0,0	119	0/0	26,0,0	77	1/1	0,78,0	127	0/0	108,0,0	127	1/1	0,101,0	127	1/1	0,177,0	127
I	9111224	gei-17	W10D5.3f.2	T: ref allele; A: upstream_gene_variant; C: upstream_gene_variant	0/0	58,0,0	127	1/1	0,45,0	127	0/0	51,0,0	127	0/0	35,0,1	104	0/0	31,0,0	92	0/0	40,0,0	119	0/0	26,0,0	77	1/1	0,78,0	127	0/0	108,0,0	127	1/1	0,101,0	127	1/1	0,177,0	127
I	9111224	gei-17	W10D5.3g.1	T: ref allele; A: upstream_gene_variant; C: upstream_gene_variant	0/0	58,0,0	127	1/1	0,45,0	127	0/0	51,0,0	127	0/0	35,0,1	104	0/0	31,0,0	92	0/0	40,0,0	119	0/0	26,0,0	77	1/1	0,78,0	127	0/0	108,0,0	127	1/1	0,101,0	127	1/1	0,177,0	127
I	9111224	gei-17	W10D5.3g.2	T: ref allele; A: upstream_gene_variant; C: upstream_gene_variant	0/0	58,0,0	127	1/1	0,45,0	127	0/0	51,0,0	127	0/0	35,0,1	104	0/0	31,0,0	92	0/0	40,0,0	119	0/0	26,0,0	77	1/1	0,78,0	127	0/0	108,0,0	127	1/1	0,101,0	127	1/1	0,177,0	127
I	9111224	gei-17	W10D5.3b	T: ref allele; A: upstream_gene_variant; C: upstream_gene_variant	0/0	58,0,0	127	1/1	0,45,0	127	0/0	51,0,0	127	0/0	35,0,1	104	0/0	31,0,0	92	0/0	40,0,0	119	0/0	26,0,0	77	1/1	0,78,0	127	0/0	108,0,0	127	1/1	0,101,0	127	1/1	0,177,0	127
I	9111224	W10D5.5	W10D5.5	T: ref allele; A: upstream_gene_variant; C: upstream_gene_variant	0/0	58,0,0	127	1/1	0,45,0	127	0/0	51,0,0	127	0/0	35,0,1	104	0/0	31,0,0	92	0/0	40,0,0	119	0/0	26,0,0	77	1/1	0,78,0	127	0/0	108,0,0	127	1/1	0,101,0	127	1/1	0,177,0	127
I	9111224	nduf-7	W10D5.2.1	T: ref allele; A: upstream_gene_variant; C: upstream_gene_variant	0/0	58,0,0	127	1/1	0,45,0	127	0/0	51,0,0	127	0/0	35,0,1	104	0/0	31,0,0	92	0/0	40,0,0	119	0/0	26,0,0	77	1/1	0,78,0	127	0/0	108,0,0	127	1/1	0,101,0	127	1/1	0,177,0	127
I	9111224	nduf-7	W10D5.2.2	T: ref allele; A: upstream_gene_variant; C: upstream_gene_variant	0/0	58,0,0	127	1/1	0,45,0	127	0/0	51,0,0	127	0/0	35,0,1	104	0/0	31,0,0	92	0/0	40,0,0	119	0/0	26,0,0	77	1/1	0,78,0	127	0/0	108,0,0	127	1/1	0,101,0	127	1/1	0,177,0	127
I	9111224			T: ref allele; A: intergenic_region; C: intergenic_region	0/0	58,0,0	127	1/1	0,45,0	127	0/0	51,0,0	127	0/0	35,0,1	104	0/0	31,0,0	92	0/0	40,0,0	119	0/0	26,0,0	77	1/1	0,78,0	127	0/0	108,0,0	127	1/1	0,101,0	127	1/1	0,177,0	127
I	9160533	mrpl-54	F25H5.6.1	A: ref allele; G: upstream_gene_variant	0/0	34,0	101	1/1	0,27	75	0/0	23,0	68	0/0	26,0	77	0/0	24,0	71	0/0	24,0	71	0/0	10,0	29	1/1	0,75	127	0/0	114,0	127	1/1	0,89	127	1/1	0,152	127
I	9160533	mrpl-54	F25H5.6.2	A: ref allele; G: upstream_gene_variant	0/0	34,0	101	1/1	0,27	75	0/0	23,0	68	0/0	26,0	77	0/0	24,0	71	0/0	24,0	71	0/0	10,0	29	1/1	0,75	127	0/0	114,0	127	1/1	0,89	127	1/1	0,152	127
I	9160533	eef-2	F25H5.4a.1	A: ref allele; G: upstream_gene_variant	0/0	34,0	101	1/1	0,27	75	0/0	23,0	68	0/0	26,0	77	0/0	24,0	71	0/0	24,0	71	0/0	10,0	29	1/1	0,75	127	0/0	114,0	127	1/1	0,89	127	1/1	0,152	127
I	9160533	eef-2	F25H5.4a.3	A: ref allele; G: upstream_gene_variant	0/0	34,0	101	1/1	0,27	75	0/0	23,0	68	0/0	26,0	77	0/0	24,0	71	0/0	24,0	71	0/0	10,0	29	1/1	0,75	127	0/0	114,0	127	1/1	0,89	127	1/1	0,152	127
I	9160533	eef-2	F25H5.4a.2	A: ref allele; G: upstream_gene_variant	0/0	34,0	101	1/1	0,27	75	0/0	23,0	68	0/0	26,0	77	0/0	24,0	71	0/0	24,0	71	0/0	10,0	29	1/1	0,75	127	0/0	114,0	127	1/1	0,89	127	1/1	0,152	127
I	9160533	eef-2	F25H5.4b.1	A: ref allele; G: upstream_gene_variant	0/0	34,0	101	1/1	0,27	75	0/0	23,0	68	0/0	26,0	77	0/0	24,0	71	0/0	24,0	71	0/0	10,0	29	1/1	0,75	127	0/0	114,0	127	1/1	0,89	127	1/1	0,152	127
I	9160533	eef-2	F25H5.4b.2	A: ref allele; G: upstream_gene_variant	0/0	34,0	101	1/1	0,27	75	0/0	23,0	68	0/0	26,0	77	0/0	24,0	71	0/0	24,0	71	0/0	10,0	29	1/1	0,75	127	0/0	114,0	127	1/1	0,89	127	1/1	0,152	127
I	9160533	eef-2	F25H5.4b.4	A: ref allele; G: upstream_gene_variant	0/0	34,0	101	1/1	0,27	75	0/0	23,0	68	0/0	26,0	77	0/0	24,0	71	0/0	24,0	71	0/0	10,0	29	1/1	0,75	127	0/0	114,0	127	1/1	0,89	127	1/1	0,152	127
I	9160533	eef-2	F25H5.4b.3	A: ref allele; G: upstream_gene_variant	0/0	34,0	101	1/1	0,27	75	0/0	23,0	68	0/0	26,0	77	0/0	24,0	71	0/0	24,0	71	0/0	10,0	29	1/1	0,75	127	0/0	114,0	127	1/1	0,89	127	1/1	0,152	127
I	9160533	eef-2	F25H5.4b.5	A: ref allele; G: upstream_gene_variant	0/0	34,0	101	1/1	0,27	75	0/0	23,0	68	0/0	26,0	77	0/0	24,0	71	0/0	24,0	71	0/0	10,0	29	1/1	0,75	127	0/0	114,0	127	1/1	0,89	127	1/1	0,152	127
I	9160533	F25H5.7	F25H5.7.1	A: ref allele; G: downstream_gene_variant	0/0	34,0	101	1/1	0,27	75	0/0	23,0	68	0/0	26,0	77	0/0	24,0	71	0/0	24,0	71	0/0	10,0	29	1/1	0,75	127	0/0	114,0	127	1/1	0,89	127	1/1	0,152	127
I	9160533	F25H5.10	F25H5.10.1	A: ref allele; G: downstream_gene_variant	0/0	34,0	101	1/1	0,27	75	0/0	23,0	68	0/0	26,0	77	0/0	24,0	71	0/0	24,0	71	0/0	10,0	29	1/1	0,75	127	0/0	114,0	127	1/1	0,89	127	1/1	0,152	127
I	9160533	clsp-1	F25H5.5a.1	A: ref allele; G: intron_variant	0/0	34,0	101	1/1	0,27	75	0/0	23,0	68	0/0	26,0	77	0/0	24,0	71	0/0	24,0	71	0/0	10,0	29	1/1	0,75	127	0/0	114,0	127	1/1	0,89	127	1/1	0,152	127
I	9160533	clsp-1	F25H5.5b.1	A: ref allele; G: intron_variant	0/0	34,0	101	1/1	0,27	75	0/0	23,0	68	0/0	26,0	77	0/0	24,0	71	0/0	24,0	71	0/0	10,0	29	1/1	0,75	127	0/0	114,0	127	1/1	0,89	127	1/1	0,152	127
I	9322516	hsp-70	C12C8.1.1	TAAAAA: ref allele; TAAAA: 5_prime_UTR_variant	0/0	76,0	127	1/1	0,79	127	0/0	95,0	127	0/0	34,0	101	0/0	87,0	127	0/0	33,0	98	0/0	73,0	127	1/1	0,85	127	0/0	96,0	127	1/1	0,77	127	1/1	0,157	127
I	9322516	C12C8.t6	C12C8.t6	TAAAAA: ref allele; TAAAA: upstream_gene_variant	0/0	76,0	127	1/1	0,79	127	0/0	95,0	127	0/0	34,0	101	0/0	87,0	127	0/0	33,0	98	0/0	73,0	127	1/1	0,85	127	0/0	96,0	127	1/1	0,77	127	1/1	0,157	127
I	9322516	C12C8.t1	C12C8.t1	TAAAAA: ref allele; TAAAA: downstream_gene_variant	0/0	76,0	127	1/1	0,79	127	0/0	95,0	127	0/0	34,0	101	0/0	87,0	127	0/0	33,0	98	0/0	73,0	127	1/1	0,85	127	0/0	96,0	127	1/1	0,77	127	1/1	0,157	127
I	9322516	C12C8.t5	C12C8.t5	TAAAAA: ref allele; TAAAA: downstream_gene_variant	0/0	76,0	127	1/1	0,79	127	0/0	95,0	127	0/0	34,0	101	0/0	87,0	127	0/0	33,0	98	0/0	73,0	127	1/1	0,85	127	0/0	96,0	127	1/1	0,77	127	1/1	0,157	127
I	9322516	uggt-2	F26H9.8.1	TAAAAA: ref allele; TAAAA: intron_variant	0/0	76,0	127	1/1	0,79	127	0/0	95,0	127	0/0	34,0	101	0/0	87,0	127	0/0	33,0	98	0/0	73,0	127	1/1	0,85	127	0/0	96,0	127	1/1	0,77	127	1/1	0,157	127
I	9329638	C12C8.t5	C12C8.t5	CTATA: ref allele; CTA: upstream_gene_variant	0/0	52,0	127	1/1	0,36	102	0/0	73,0	127	0/0	35,0	104	0/0	54,0	127	0/0	43,0	127	0/0	49,0	127	1/1	0,72	127	0/0	142,0	127	1/1	0,86	127	1/1	0,128	127
I	9329638	C12C8.t4	C12C8.t4	CTATA: ref allele; CTA: upstream_gene_variant	0/0	52,0	127	1/1	0,36	102	0/0	73,0	127	0/0	35,0	104	0/0	54,0	127	0/0	43,0	127	0/0	49,0	127	1/1	0,72	127	0/0	142,0	127	1/1	0,86	127	1/1	0,128	127
I	9329638	C12C8.7	C12C8.7	CTATA: ref allele; CTA: upstream_gene_variant	0/0	52,0	127	1/1	0,36	102	0/0	73,0	127	0/0	35,0	104	0/0	54,0	127	0/0	43,0	127	0/0	49,0	127	1/1	0,72	127	0/0	142,0	127	1/1	0,86	127	1/1	0,128	127
I	9329638	mir-79	C12C8.4	CTATA: ref allele; CTA: upstream_gene_variant	0/0	52,0	127	1/1	0,36	102	0/0	73,0	127	0/0	35,0	104	0/0	54,0	127	0/0	43,0	127	0/0	49,0	127	1/1	0,72	127	0/0	142,0	127	1/1	0,86	127	1/1	0,128	127
I	9329638	mir-79	C12C8.4a	CTATA: ref allele; CTA: upstream_gene_variant	0/0	52,0	127	1/1	0,36	102	0/0	73,0	127	0/0	35,0	104	0/0	54,0	127	0/0	43,0	127	0/0	49,0	127	1/1	0,72	127	0/0	142,0	127	1/1	0,86	127	1/1	0,128	127
I	9329638	mir-79	C12C8.4b	CTATA: ref allele; CTA: upstream_gene_variant	0/0	52,0	127	1/1	0,36	102	0/0	73,0	127	0/0	35,0	104	0/0	54,0	127	0/0	43,0	127	0/0	49,0	127	1/1	0,72	127	0/0	142,0	127	1/1	0,86	127	1/1	0,128	127
I	9329638	uggt-2	F26H9.8.1	CTATA: ref allele; CTA: downstream_gene_variant	0/0	52,0	127	1/1	0,36	102	0/0	73,0	127	0/0	35,0	104	0/0	54,0	127	0/0	43,0	127	0/0	49,0	127	1/1	0,72	127	0/0	142,0	127	1/1	0,86	127	1/1	0,128	127
I	9329638	C12C8.t2	C12C8.t2	CTATA: ref allele; CTA: downstream_gene_variant	0/0	52,0	127	1/1	0,36	102	0/0	73,0	127	0/0	35,0	104	0/0	54,0	127	0/0	43,0	127	0/0	49,0	127	1/1	0,72	127	0/0	142,0	127	1/1	0,86	127	1/1	0,128	127
I	9329638	C12C8.5	C12C8.5	CTATA: ref allele; CTA: downstream_gene_variant	0/0	52,0	127	1/1	0,36	102	0/0	73,0	127	0/0	35,0	104	0/0	54,0	127	0/0	43,0	127	0/0	49,0	127	1/1	0,72	127	0/0	142,0	127	1/1	0,86	127	1/1	0,128	127
I	9329638	C12C8.t3	C12C8.t3	CTATA: ref allele; CTA: downstream_gene_variant	0/0	52,0	127	1/1	0,36	102	0/0	73,0	127	0/0	35,0	104	0/0	54,0	127	0/0	43,0	127	0/0	49,0	127	1/1	0,72	127	0/0	142,0	127	1/1	0,86	127	1/1	0,128	127
I	9329638	C12C8.8	C12C8.8	CTATA: ref allele; CTA: downstream_gene_variant	0/0	52,0	127	1/1	0,36	102	0/0	73,0	127	0/0	35,0	104	0/0	54,0	127	0/0	43,0	127	0/0	49,0	127	1/1	0,72	127	0/0	142,0	127	1/1	0,86	127	1/1	0,128	127
I	9329638	C12C8.6	C12C8.6	CTATA: ref allele; CTA: downstream_gene_variant	0/0	52,0	127	1/1	0,36	102	0/0	73,0	127	0/0	35,0	104	0/0	54,0	127	0/0	43,0	127	0/0	49,0	127	1/1	0,72	127	0/0	142,0	127	1/1	0,86	127	1/1	0,128	127
I	9329638	cbl-1	C12C8.2a.1	CTATA: ref allele; CTA: intron_variant	0/0	52,0	127	1/1	0,36	102	0/0	73,0	127	0/0	35,0	104	0/0	54,0	127	0/0	43,0	127	0/0	49,0	127	1/1	0,72	127	0/0	142,0	127	1/1	0,86	127	1/1	0,128	127
I	9329638	cbl-1	C12C8.2b.1	CTATA: ref allele; CTA: intron_variant	0/0	52,0	127	1/1	0,36	102	0/0	73,0	127	0/0	35,0	104	0/0	54,0	127	0/0	43,0	127	0/0	49,0	127	1/1	0,72	127	0/0	142,0	127	1/1	0,86	127	1/1	0,128	127
I	9348765	M04C9.1	M04C9.1a.1	AAAGCTC: ref allele; A: downstream_gene_variant	0/0	42,0	125	1/1	0,37	105	0/0	55,0	127	0/0	32,0	95	0/0	79,0	127	0/0	44,0	127	0/0	39,0	116	1/1	0,75	127	0/0	113,0	127	1/1	0,69	127	1/1	0,107	127
I	9348765	M04C9.1	M04C9.1b.1	AAAGCTC: ref allele; A: downstream_gene_variant	0/0	42,0	125	1/1	0,37	105	0/0	55,0	127	0/0	32,0	95	0/0	79,0	127	0/0	44,0	127	0/0	39,0	116	1/1	0,75	127	0/0	113,0	127	1/1	0,69	127	1/1	0,107	127
I	9348765	M04C9.3	M04C9.3a.1	AAAGCTC: ref allele; A: downstream_gene_variant	0/0	42,0	125	1/1	0,37	105	0/0	55,0	127	0/0	32,0	95	0/0	79,0	127	0/0	44,0	127	0/0	39,0	116	1/1	0,75	127	0/0	113,0	127	1/1	0,69	127	1/1	0,107	127
I	9348765	M04C9.3	M04C9.3b.1	AAAGCTC: ref allele; A: downstream_gene_variant	0/0	42,0	125	1/1	0,37	105	0/0	55,0	127	0/0	32,0	95	0/0	79,0	127	0/0	44,0	127	0/0	39,0	116	1/1	0,75	127	0/0	113,0	127	1/1	0,69	127	1/1	0,107	127
I	9348765	M04C9.2	M04C9.2.1	AAAGCTC: ref allele; A: intron_variant	0/0	42,0	125	1/1	0,37	105	0/0	55,0	127	0/0	32,0	95	0/0	79,0	127	0/0	44,0	127	0/0	39,0	116	1/1	0,75	127	0/0	113,0	127	1/1	0,69	127	1/1	0,107	127
I	9398402	F16A11.1	F16A11.1b.1	GAAAAAAAAA: ref allele; GAAAAAAAA: upstream_gene_variant; GAAAAAAAAAA: upstream_gene_variant	0/0	32,0,0	85	1/1	0,34,0	74	0/0	25,0,0	64	0/0	20,0,0	59	0/0	25,0,0	69	0/0	21,1,1	51	0/0	13,0,0	38	1/1	0,65,0	91	0/0	97,0,1	106	1/1	0,88,0	85	1/1	1,135,0	102
I	9398402	F16A11.1	F16A11.1a.1	GAAAAAAAAA: ref allele; GAAAAAAAA: intron_variant; GAAAAAAAAAA: intron_variant	0/0	32,0,0	85	1/1	0,34,0	74	0/0	25,0,0	64	0/0	20,0,0	59	0/0	25,0,0	69	0/0	21,1,1	51	0/0	13,0,0	38	1/1	0,65,0	91	0/0	97,0,1	106	1/1	0,88,0	85	1/1	1,135,0	102
I	9519081	C41G7.9	C41G7.9b.1	T: ref allele; C: upstream_gene_variant	0/0	20,0	59	1/1	0,14	36	0/0	25,0	74	0/0	16,0	47	0/0	26,0	77	0/0	27,0	80	0/0	13,0	38	1/1	0,75	127	0/0	116,0	127	1/1	0,66	127	1/1	0,158	127
I	9519081	C41G7.9	C41G7.9a.1	T: ref allele; C: upstream_gene_variant	0/0	20,0	59	1/1	0,14	36	0/0	25,0	74	0/0	16,0	47	0/0	26,0	77	0/0	27,0	80	0/0	13,0	38	1/1	0,75	127	0/0	116,0	127	1/1	0,66	127	1/1	0,158	127
I	9519081	C41G7.9	C41G7.9a.2	T: ref allele; C: upstream_gene_variant	0/0	20,0	59	1/1	0,14	36	0/0	25,0	74	0/0	16,0	47	0/0	26,0	77	0/0	27,0	80	0/0	13,0	38	1/1	0,75	127	0/0	116,0	127	1/1	0,66	127	1/1	0,158	127
I	9519081	C41G7.3	C41G7.3.1	T: ref allele; C: upstream_gene_variant	0/0	20,0	59	1/1	0,14	36	0/0	25,0	74	0/0	16,0	47	0/0	26,0	77	0/0	27,0	80	0/0	13,0	38	1/1	0,75	127	0/0	116,0	127	1/1	0,66	127	1/1	0,158	127
I	9519081	21ur-11854	C41G7.12	T: ref allele; C: upstream_gene_variant	0/0	20,0	59	1/1	0,14	36	0/0	25,0	74	0/0	16,0	47	0/0	26,0	77	0/0	27,0	80	0/0	13,0	38	1/1	0,75	127	0/0	116,0	127	1/1	0,66	127	1/1	0,158	127
I	9519081	set-32	C41G7.4.1	T: ref allele; C: upstream_gene_variant	0/0	20,0	59	1/1	0,14	36	0/0	25,0	74	0/0	16,0	47	0/0	26,0	77	0/0	27,0	80	0/0	13,0	38	1/1	0,75	127	0/0	116,0	127	1/1	0,66	127	1/1	0,158	127
I	9519081	ahr-1	C41G7.5a.1	T: ref allele; C: upstream_gene_variant	0/0	20,0	59	1/1	0,14	36	0/0	25,0	74	0/0	16,0	47	0/0	26,0	77	0/0	27,0	80	0/0	13,0	38	1/1	0,75	127	0/0	116,0	127	1/1	0,66	127	1/1	0,158	127
I	9519081	klp-16	C41G7.2.1	T: ref allele; C: downstream_gene_variant	0/0	20,0	59	1/1	0,14	36	0/0	25,0	74	0/0	16,0	47	0/0	26,0	77	0/0	27,0	80	0/0	13,0	38	1/1	0,75	127	0/0	116,0	127	1/1	0,66	127	1/1	0,158	127
I	9519081	klp-16	C41G7.2.2	T: ref allele; C: downstream_gene_variant	0/0	20,0	59	1/1	0,14	36	0/0	25,0	74	0/0	16,0	47	0/0	26,0	77	0/0	27,0	80	0/0	13,0	38	1/1	0,75	127	0/0	116,0	127	1/1	0,66	127	1/1	0,158	127
I	9519081			T: ref allele; C: intergenic_region	0/0	20,0	59	1/1	0,14	36	0/0	25,0	74	0/0	16,0	47	0/0	26,0	77	0/0	27,0	80	0/0	13,0	38	1/1	0,75	127	0/0	116,0	127	1/1	0,66	127	1/1	0,158	127
I	9795915	F35C12.6	F35C12.6	T: ref allele; A: downstream_gene_variant	0/0	32,0	95	1/1	0,20	54	0/0	29,0	86	0/0	27,0	80	0/0	20,1	25	0/0	34,0	101	0/0	20,0	59	1/1	0,79	127	0/0	110,1	127	1/1	0,67	127	1/1	1,121	127
I	9795915	hrdl-1	F26E4.11.1	T: ref allele; A: intron_variant	0/0	32,0	95	1/1	0,20	54	0/0	29,0	86	0/0	27,0	80	0/0	20,1	25	0/0	34,0	101	0/0	20,0	59	1/1	0,79	127	0/0	110,1	127	1/1	0,67	127	1/1	1,121	127
I	9932820	F52F12.9	F52F12.9.1	ATTTTTTTTTTTT: ref allele; ATTTTTTTTTT: downstream_gene_variant; ATTTTTTTTTTT: downstream_gene_variant; ATTTTTTTTTTTTT: downstream_gene_variant	0/0	18,0,0,0	53	1/1	0,13,0,0	32	0/0	8,0,0,0	23	0/0	30,0,0,0	69	0/0	4,0,0,0	11	0/0	19,0,0,0	28	0/0	11,0,0,0	32	1/1	2,96,1,0	76	0/0	103,3,0,5	74	1/1	1,126,3,0	64	1/1	6,163,3,0	82
I	9932820	strl-1	F52F12.7a.1	ATTTTTTTTTTTT: ref allele; ATTTTTTTTTT: downstream_gene_variant; ATTTTTTTTTTT: downstream_gene_variant; ATTTTTTTTTTTTT: downstream_gene_variant	0/0	18,0,0,0	53	1/1	0,13,0,0	32	0/0	8,0,0,0	23	0/0	30,0,0,0	69	0/0	4,0,0,0	11	0/0	19,0,0,0	28	0/0	11,0,0,0	32	1/1	2,96,1,0	76	0/0	103,3,0,5	74	1/1	1,126,3,0	64	1/1	6,163,3,0	82
I	9932820	strl-1	F52F12.7b.2	ATTTTTTTTTTTT: ref allele; ATTTTTTTTTT: downstream_gene_variant; ATTTTTTTTTTT: downstream_gene_variant; ATTTTTTTTTTTTT: downstream_gene_variant	0/0	18,0,0,0	53	1/1	0,13,0,0	32	0/0	8,0,0,0	23	0/0	30,0,0,0	69	0/0	4,0,0,0	11	0/0	19,0,0,0	28	0/0	11,0,0,0	32	1/1	2,96,1,0	76	0/0	103,3,0,5	74	1/1	1,126,3,0	64	1/1	6,163,3,0	82
I	9932820	strl-1	F52F12.7b.1	ATTTTTTTTTTTT: ref allele; ATTTTTTTTTT: downstream_gene_variant; ATTTTTTTTTTT: downstream_gene_variant; ATTTTTTTTTTTTT: downstream_gene_variant	0/0	18,0,0,0	53	1/1	0,13,0,0	32	0/0	8,0,0,0	23	0/0	30,0,0,0	69	0/0	4,0,0,0	11	0/0	19,0,0,0	28	0/0	11,0,0,0	32	1/1	2,96,1,0	76	0/0	103,3,0,5	74	1/1	1,126,3,0	64	1/1	6,163,3,0	82
I	9932820	Y106G6A.4	Y106G6A.4.1	ATTTTTTTTTTTT: ref allele; ATTTTTTTTTT: downstream_gene_variant; ATTTTTTTTTTT: downstream_gene_variant; ATTTTTTTTTTTTT: downstream_gene_variant	0/0	18,0,0,0	53	1/1	0,13,0,0	32	0/0	8,0,0,0	23	0/0	30,0,0,0	69	0/0	4,0,0,0	11	0/0	19,0,0,0	28	0/0	11,0,0,0	32	1/1	2,96,1,0	76	0/0	103,3,0,5	74	1/1	1,126,3,0	64	1/1	6,163,3,0	82
I	9932820	dsbn-1	Y106G6A.5a.1	ATTTTTTTTTTTT: ref allele; ATTTTTTTTTT: downstream_gene_variant; ATTTTTTTTTTT: downstream_gene_variant; ATTTTTTTTTTTTT: downstream_gene_variant	0/0	18,0,0,0	53	1/1	0,13,0,0	32	0/0	8,0,0,0	23	0/0	30,0,0,0	69	0/0	4,0,0,0	11	0/0	19,0,0,0	28	0/0	11,0,0,0	32	1/1	2,96,1,0	76	0/0	103,3,0,5	74	1/1	1,126,3,0	64	1/1	6,163,3,0	82
I	9932820	dsbn-1	Y106G6A.5b.1	ATTTTTTTTTTTT: ref allele; ATTTTTTTTTT: downstream_gene_variant; ATTTTTTTTTTT: downstream_gene_variant; ATTTTTTTTTTTTT: downstream_gene_variant	0/0	18,0,0,0	53	1/1	0,13,0,0	32	0/0	8,0,0,0	23	0/0	30,0,0,0	69	0/0	4,0,0,0	11	0/0	19,0,0,0	28	0/0	11,0,0,0	32	1/1	2,96,1,0	76	0/0	103,3,0,5	74	1/1	1,126,3,0	64	1/1	6,163,3,0	82
I	9932820	Y106G6A.1	Y106G6A.1.1	ATTTTTTTTTTTT: ref allele; ATTTTTTTTTT: downstream_gene_variant; ATTTTTTTTTTT: downstream_gene_variant; ATTTTTTTTTTTTT: downstream_gene_variant	0/0	18,0,0,0	53	1/1	0,13,0,0	32	0/0	8,0,0,0	23	0/0	30,0,0,0	69	0/0	4,0,0,0	11	0/0	19,0,0,0	28	0/0	11,0,0,0	32	1/1	2,96,1,0	76	0/0	103,3,0,5	74	1/1	1,126,3,0	64	1/1	6,163,3,0	82
I	9932820	Y106G6A.1	Y106G6A.1.2	ATTTTTTTTTTTT: ref allele; ATTTTTTTTTT: downstream_gene_variant; ATTTTTTTTTTT: downstream_gene_variant; ATTTTTTTTTTTTT: downstream_gene_variant	0/0	18,0,0,0	53	1/1	0,13,0,0	32	0/0	8,0,0,0	23	0/0	30,0,0,0	69	0/0	4,0,0,0	11	0/0	19,0,0,0	28	0/0	11,0,0,0	32	1/1	2,96,1,0	76	0/0	103,3,0,5	74	1/1	1,126,3,0	64	1/1	6,163,3,0	82
I	9932820	epg-8	Y106G6A.2a.1	ATTTTTTTTTTTT: ref allele; ATTTTTTTTTT: intron_variant; ATTTTTTTTTTT: intron_variant; ATTTTTTTTTTTTT: intron_variant	0/0	18,0,0,0	53	1/1	0,13,0,0	32	0/0	8,0,0,0	23	0/0	30,0,0,0	69	0/0	4,0,0,0	11	0/0	19,0,0,0	28	0/0	11,0,0,0	32	1/1	2,96,1,0	76	0/0	103,3,0,5	74	1/1	1,126,3,0	64	1/1	6,163,3,0	82
I	9932820	epg-8	Y106G6A.2c.1	ATTTTTTTTTTTT: ref allele; ATTTTTTTTTT: intron_variant; ATTTTTTTTTTT: intron_variant; ATTTTTTTTTTTTT: intron_variant	0/0	18,0,0,0	53	1/1	0,13,0,0	32	0/0	8,0,0,0	23	0/0	30,0,0,0	69	0/0	4,0,0,0	11	0/0	19,0,0,0	28	0/0	11,0,0,0	32	1/1	2,96,1,0	76	0/0	103,3,0,5	74	1/1	1,126,3,0	64	1/1	6,163,3,0	82
I	9932820	epg-8	Y106G6A.2d.1	ATTTTTTTTTTTT: ref allele; ATTTTTTTTTT: intron_variant; ATTTTTTTTTTT: intron_variant; ATTTTTTTTTTTTT: intron_variant	0/0	18,0,0,0	53	1/1	0,13,0,0	32	0/0	8,0,0,0	23	0/0	30,0,0,0	69	0/0	4,0,0,0	11	0/0	19,0,0,0	28	0/0	11,0,0,0	32	1/1	2,96,1,0	76	0/0	103,3,0,5	74	1/1	1,126,3,0	64	1/1	6,163,3,0	82
I	9932820	epg-8	Y106G6A.2b	ATTTTTTTTTTTT: ref allele; ATTTTTTTTTT: intron_variant; ATTTTTTTTTTT: intron_variant; ATTTTTTTTTTTTT: intron_variant	0/0	18,0,0,0	53	1/1	0,13,0,0	32	0/0	8,0,0,0	23	0/0	30,0,0,0	69	0/0	4,0,0,0	11	0/0	19,0,0,0	28	0/0	11,0,0,0	32	1/1	2,96,1,0	76	0/0	103,3,0,5	74	1/1	1,126,3,0	64	1/1	6,163,3,0	82
I	10165626	tag-72	C25A1.3.1	C: ref allele; T: upstream_gene_variant	0/0	23,0	68	1/1	0,13	33	0/0	26,0	77	0/0	29,0	86	0/0	10,0	29	0/0	45,0	127	0/0	9,0	26	1/1	0,55	127	0/0	98,0	127	1/1	0,81	127	1/1	0,129	127
I	10165626	fkh-10	C25A1.2.1	C: ref allele; T: upstream_gene_variant	0/0	23,0	68	1/1	0,13	33	0/0	26,0	77	0/0	29,0	86	0/0	10,0	29	0/0	45,0	127	0/0	9,0	26	1/1	0,55	127	0/0	98,0	127	1/1	0,81	127	1/1	0,129	127
I	10165626	fkh-10	C25A1.2.2	C: ref allele; T: upstream_gene_variant	0/0	23,0	68	1/1	0,13	33	0/0	26,0	77	0/0	29,0	86	0/0	10,0	29	0/0	45,0	127	0/0	9,0	26	1/1	0,55	127	0/0	98,0	127	1/1	0,81	127	1/1	0,129	127
I	10165626	C25A1.18	C25A1.18	C: ref allele; T: upstream_gene_variant	0/0	23,0	68	1/1	0,13	33	0/0	26,0	77	0/0	29,0	86	0/0	10,0	29	0/0	45,0	127	0/0	9,0	26	1/1	0,55	127	0/0	98,0	127	1/1	0,81	127	1/1	0,129	127
I	10165626	C25A1.1	C25A1.1.1	C: ref allele; T: downstream_gene_variant	0/0	23,0	68	1/1	0,13	33	0/0	26,0	77	0/0	29,0	86	0/0	10,0	29	0/0	45,0	127	0/0	9,0	26	1/1	0,55	127	0/0	98,0	127	1/1	0,81	127	1/1	0,129	127
I	10165626	sup-46	C25A1.4.1	C: ref allele; T: downstream_gene_variant	0/0	23,0	68	1/1	0,13	33	0/0	26,0	77	0/0	29,0	86	0/0	10,0	29	0/0	45,0	127	0/0	9,0	26	1/1	0,55	127	0/0	98,0	127	1/1	0,81	127	1/1	0,129	127
I	10165626	sup-46	C25A1.4.2	C: ref allele; T: downstream_gene_variant	0/0	23,0	68	1/1	0,13	33	0/0	26,0	77	0/0	29,0	86	0/0	10,0	29	0/0	45,0	127	0/0	9,0	26	1/1	0,55	127	0/0	98,0	127	1/1	0,81	127	1/1	0,129	127
I	10165626			C: ref allele; T: intergenic_region	0/0	23,0	68	1/1	0,13	33	0/0	26,0	77	0/0	29,0	86	0/0	10,0	29	0/0	45,0	127	0/0	9,0	26	1/1	0,55	127	0/0	98,0	127	1/1	0,81	127	1/1	0,129	127
I	10331814	Y106G6G.2	Y106G6G.2.1	AGATTTTGGGGATTTT: ref allele; AGATTTT: upstream_gene_variant	0/0	44,0	127	1/1	0,36	102	0/0	52,0	127	0/0	31,0	92	0/0	40,0	119	0/0	27,0	80	0/0	34,0	101	1/1	0,72	127	0/0	86,0	127	1/1	0,86	127	1/1	0,132	127
I	10331814	ears-1	ZC434.5.1	AGATTTTGGGGATTTT: ref allele; AGATTTT: upstream_gene_variant	0/0	44,0	127	1/1	0,36	102	0/0	52,0	127	0/0	31,0	92	0/0	40,0	119	0/0	27,0	80	0/0	34,0	101	1/1	0,72	127	0/0	86,0	127	1/1	0,86	127	1/1	0,132	127
I	10331814	ears-1	ZC434.5.2	AGATTTTGGGGATTTT: ref allele; AGATTTT: upstream_gene_variant	0/0	44,0	127	1/1	0,36	102	0/0	52,0	127	0/0	31,0	92	0/0	40,0	119	0/0	27,0	80	0/0	34,0	101	1/1	0,72	127	0/0	86,0	127	1/1	0,86	127	1/1	0,132	127
I	10331814	Y106G6G.1	Y106G6G.1.1	AGATTTTGGGGATTTT: ref allele; AGATTTT: downstream_gene_variant	0/0	44,0	127	1/1	0,36	102	0/0	52,0	127	0/0	31,0	92	0/0	40,0	119	0/0	27,0	80	0/0	34,0	101	1/1	0,72	127	0/0	86,0	127	1/1	0,86	127	1/1	0,132	127
I	10331814	rps-7	ZC434.2.1	AGATTTTGGGGATTTT: ref allele; AGATTTT: downstream_gene_variant	0/0	44,0	127	1/1	0,36	102	0/0	52,0	127	0/0	31,0	92	0/0	40,0	119	0/0	27,0	80	0/0	34,0	101	1/1	0,72	127	0/0	86,0	127	1/1	0,86	127	1/1	0,132	127
I	10331814	ZC434.4	ZC434.4.1	AGATTTTGGGGATTTT: ref allele; AGATTTT: downstream_gene_variant	0/0	44,0	127	1/1	0,36	102	0/0	52,0	127	0/0	31,0	92	0/0	40,0	119	0/0	27,0	80	0/0	34,0	101	1/1	0,72	127	0/0	86,0	127	1/1	0,86	127	1/1	0,132	127
I	10331814	ZC434.10	ZC434.10.1	AGATTTTGGGGATTTT: ref allele; AGATTTT: downstream_gene_variant	0/0	44,0	127	1/1	0,36	102	0/0	52,0	127	0/0	31,0	92	0/0	40,0	119	0/0	27,0	80	0/0	34,0	101	1/1	0,72	127	0/0	86,0	127	1/1	0,86	127	1/1	0,132	127
I	10331814	ZC434.3	ZC434.3.1	AGATTTTGGGGATTTT: ref allele; AGATTTT: downstream_gene_variant	0/0	44,0	127	1/1	0,36	102	0/0	52,0	127	0/0	31,0	92	0/0	40,0	119	0/0	27,0	80	0/0	34,0	101	1/1	0,72	127	0/0	86,0	127	1/1	0,86	127	1/1	0,132	127
I	10331814			AGATTTTGGGGATTTT: ref allele; AGATTTT: intergenic_region	0/0	44,0	127	1/1	0,36	102	0/0	52,0	127	0/0	31,0	92	0/0	40,0	119	0/0	27,0	80	0/0	34,0	101	1/1	0,72	127	0/0	86,0	127	1/1	0,86	127	1/1	0,132	127
I	10491842	F37D6.3	F37D6.3.1	T: ref allele; A: downstream_gene_variant; G: downstream_gene_variant	0/0	61,0,0	127	1/1	0,35,0	99	0/0	49,0,0	127	0/0	27,0,1	66	0/0	34,0,0	101	0/0	40,0,0	119	0/0	23,0,0	68	1/1	0,78,0	127	0/0	112,0,0	127	1/1	0,86,0	127	1/1	0,118,0	127
I	10491842	F37D6.4	F37D6.4.1	T: ref allele; A: downstream_gene_variant; G: downstream_gene_variant	0/0	61,0,0	127	1/1	0,35,0	99	0/0	49,0,0	127	0/0	27,0,1	66	0/0	34,0,0	101	0/0	40,0,0	119	0/0	23,0,0	68	1/1	0,78,0	127	0/0	112,0,0	127	1/1	0,86,0	127	1/1	0,118,0	127
I	10491842	F37D6.10	F37D6.10	T: ref allele; A: downstream_gene_variant; G: downstream_gene_variant	0/0	61,0,0	127	1/1	0,35,0	99	0/0	49,0,0	127	0/0	27,0,1	66	0/0	34,0,0	101	0/0	40,0,0	119	0/0	23,0,0	68	1/1	0,78,0	127	0/0	112,0,0	127	1/1	0,86,0	127	1/1	0,118,0	127
I	10491842	F37D6.11	F37D6.11	T: ref allele; A: downstream_gene_variant; G: downstream_gene_variant	0/0	61,0,0	127	1/1	0,35,0	99	0/0	49,0,0	127	0/0	27,0,1	66	0/0	34,0,0	101	0/0	40,0,0	119	0/0	23,0,0	68	1/1	0,78,0	127	0/0	112,0,0	127	1/1	0,86,0	127	1/1	0,118,0	127
I	10491842	F37D6.12	F37D6.12	T: ref allele; A: downstream_gene_variant; G: downstream_gene_variant	0/0	61,0,0	127	1/1	0,35,0	99	0/0	49,0,0	127	0/0	27,0,1	66	0/0	34,0,0	101	0/0	40,0,0	119	0/0	23,0,0	68	1/1	0,78,0	127	0/0	112,0,0	127	1/1	0,86,0	127	1/1	0,118,0	127
I	10491842			T: ref allele; A: intergenic_region; G: intergenic_region	0/0	61,0,0	127	1/1	0,35,0	99	0/0	49,0,0	127	0/0	27,0,1	66	0/0	34,0,0	101	0/0	40,0,0	119	0/0	23,0,0	68	1/1	0,78,0	127	0/0	112,0,0	127	1/1	0,86,0	127	1/1	0,118,0	127
I	10491843	F37D6.3	F37D6.3.1	C: ref allele; A: downstream_gene_variant	0/0	60,0	127	1/1	0,36	102	0/0	49,0	127	0/0	30,0	89	0/0	33,0	98	0/0	42,0	125	0/0	24,0	71	1/1	0,73	127	0/0	113,0	127	1/1	0,82	127	1/1	0,116	127
I	10491843	F37D6.4	F37D6.4.1	C: ref allele; A: downstream_gene_variant	0/0	60,0	127	1/1	0,36	102	0/0	49,0	127	0/0	30,0	89	0/0	33,0	98	0/0	42,0	125	0/0	24,0	71	1/1	0,73	127	0/0	113,0	127	1/1	0,82	127	1/1	0,116	127
I	10491843	F37D6.10	F37D6.10	C: ref allele; A: downstream_gene_variant	0/0	60,0	127	1/1	0,36	102	0/0	49,0	127	0/0	30,0	89	0/0	33,0	98	0/0	42,0	125	0/0	24,0	71	1/1	0,73	127	0/0	113,0	127	1/1	0,82	127	1/1	0,116	127
I	10491843	F37D6.11	F37D6.11	C: ref allele; A: downstream_gene_variant	0/0	60,0	127	1/1	0,36	102	0/0	49,0	127	0/0	30,0	89	0/0	33,0	98	0/0	42,0	125	0/0	24,0	71	1/1	0,73	127	0/0	113,0	127	1/1	0,82	127	1/1	0,116	127
I	10491843	F37D6.12	F37D6.12	C: ref allele; A: downstream_gene_variant	0/0	60,0	127	1/1	0,36	102	0/0	49,0	127	0/0	30,0	89	0/0	33,0	98	0/0	42,0	125	0/0	24,0	71	1/1	0,73	127	0/0	113,0	127	1/1	0,82	127	1/1	0,116	127
I	10491843			C: ref allele; A: intergenic_region	0/0	60,0	127	1/1	0,36	102	0/0	49,0	127	0/0	30,0	89	0/0	33,0	98	0/0	42,0	125	0/0	24,0	71	1/1	0,73	127	0/0	113,0	127	1/1	0,82	127	1/1	0,116	127
I	10592797	T22A3.t1	T22A3.t1	CATATATA: ref allele; CATATA: upstream_gene_variant	0/0	126,0	127	1/1	0,52	127	0/0	96,0	127	0/0	37,0	110	0/0	63,0	127	0/0	35,0	104	0/0	105,0	127	1/1	0,68	127	0/0	106,0	127	1/1	0,79	127	1/1	0,107	127
I	10592797	T22A3.12	T22A3.12.1	CATATATA: ref allele; CATATA: upstream_gene_variant	0/0	126,0	127	1/1	0,52	127	0/0	96,0	127	0/0	37,0	110	0/0	63,0	127	0/0	35,0	104	0/0	105,0	127	1/1	0,68	127	0/0	106,0	127	1/1	0,79	127	1/1	0,107	127
I	10592797	T22A3.6	T22A3.6.1	CATATATA: ref allele; CATATA: upstream_gene_variant	0/0	126,0	127	1/1	0,52	127	0/0	96,0	127	0/0	37,0	110	0/0	63,0	127	0/0	35,0	104	0/0	105,0	127	1/1	0,68	127	0/0	106,0	127	1/1	0,79	127	1/1	0,107	127
I	10592797	lst-1	T22A3.3a.1	CATATATA: ref allele; CATATA: downstream_gene_variant	0/0	126,0	127	1/1	0,52	127	0/0	96,0	127	0/0	37,0	110	0/0	63,0	127	0/0	35,0	104	0/0	105,0	127	1/1	0,68	127	0/0	106,0	127	1/1	0,79	127	1/1	0,107	127
I	10592797	lst-1	T22A3.3b.1	CATATATA: ref allele; CATATA: downstream_gene_variant	0/0	126,0	127	1/1	0,52	127	0/0	96,0	127	0/0	37,0	110	0/0	63,0	127	0/0	35,0	104	0/0	105,0	127	1/1	0,68	127	0/0	106,0	127	1/1	0,79	127	1/1	0,107	127
I	10592797	lst-1	T22A3.3b.2	CATATATA: ref allele; CATATA: downstream_gene_variant	0/0	126,0	127	1/1	0,52	127	0/0	96,0	127	0/0	37,0	110	0/0	63,0	127	0/0	35,0	104	0/0	105,0	127	1/1	0,68	127	0/0	106,0	127	1/1	0,79	127	1/1	0,107	127
I	10592797	lst-1	T22A3.3b.3	CATATATA: ref allele; CATATA: downstream_gene_variant	0/0	126,0	127	1/1	0,52	127	0/0	96,0	127	0/0	37,0	110	0/0	63,0	127	0/0	35,0	104	0/0	105,0	127	1/1	0,68	127	0/0	106,0	127	1/1	0,79	127	1/1	0,107	127
I	10592797	lst-1	T22A3.3b.4	CATATATA: ref allele; CATATA: downstream_gene_variant	0/0	126,0	127	1/1	0,52	127	0/0	96,0	127	0/0	37,0	110	0/0	63,0	127	0/0	35,0	104	0/0	105,0	127	1/1	0,68	127	0/0	106,0	127	1/1	0,79	127	1/1	0,107	127
I	10592797	lst-1	T22A3.3b.5	CATATATA: ref allele; CATATA: downstream_gene_variant	0/0	126,0	127	1/1	0,52	127	0/0	96,0	127	0/0	37,0	110	0/0	63,0	127	0/0	35,0	104	0/0	105,0	127	1/1	0,68	127	0/0	106,0	127	1/1	0,79	127	1/1	0,107	127
I	10592797	T22A3.11	T22A3.11	CATATATA: ref allele; CATATA: downstream_gene_variant	0/0	126,0	127	1/1	0,52	127	0/0	96,0	127	0/0	37,0	110	0/0	63,0	127	0/0	35,0	104	0/0	105,0	127	1/1	0,68	127	0/0	106,0	127	1/1	0,79	127	1/1	0,107	127
I	10592797	T22A3.13	T22A3.13	CATATATA: ref allele; CATATA: downstream_gene_variant	0/0	126,0	127	1/1	0,52	127	0/0	96,0	127	0/0	37,0	110	0/0	63,0	127	0/0	35,0	104	0/0	105,0	127	1/1	0,68	127	0/0	106,0	127	1/1	0,79	127	1/1	0,107	127
I	10592797	set-18	T22A3.4b.1	CATATATA: ref allele; CATATA: intron_variant	0/0	126,0	127	1/1	0,52	127	0/0	96,0	127	0/0	37,0	110	0/0	63,0	127	0/0	35,0	104	0/0	105,0	127	1/1	0,68	127	0/0	106,0	127	1/1	0,79	127	1/1	0,107	127
I	10592797	set-18	T22A3.4a.1	CATATATA: ref allele; CATATA: intron_variant	0/0	126,0	127	1/1	0,52	127	0/0	96,0	127	0/0	37,0	110	0/0	63,0	127	0/0	35,0	104	0/0	105,0	127	1/1	0,68	127	0/0	106,0	127	1/1	0,79	127	1/1	0,107	127
I	10598988	pash-1	T22A3.5a.1	G: ref allele; A: missense_variant	0/0	44,0	127	1/1	0,34	96	0/0	47,0	127	0/0	26,0	77	0/0	37,0	110	0/0	31,0	92	0/0	25,0	74	1/1	0,62	127	0/0	86,0	127	1/1	0,75	127	1/1	0,120	127
I	10598988	mir-1828	T22A3.9	G: ref allele; A: upstream_gene_variant	0/0	44,0	127	1/1	0,34	96	0/0	47,0	127	0/0	26,0	77	0/0	37,0	110	0/0	31,0	92	0/0	25,0	74	1/1	0,62	127	0/0	86,0	127	1/1	0,75	127	1/1	0,120	127
I	10598988	mir-1828	T22A3.9b	G: ref allele; A: upstream_gene_variant	0/0	44,0	127	1/1	0,34	96	0/0	47,0	127	0/0	26,0	77	0/0	37,0	110	0/0	31,0	92	0/0	25,0	74	1/1	0,62	127	0/0	86,0	127	1/1	0,75	127	1/1	0,120	127
I	10598988	T22A3.t2	T22A3.t2	G: ref allele; A: upstream_gene_variant	0/0	44,0	127	1/1	0,34	96	0/0	47,0	127	0/0	26,0	77	0/0	37,0	110	0/0	31,0	92	0/0	25,0	74	1/1	0,62	127	0/0	86,0	127	1/1	0,75	127	1/1	0,120	127
I	10598988	T22A3.12	T22A3.12.1	G: ref allele; A: downstream_gene_variant	0/0	44,0	127	1/1	0,34	96	0/0	47,0	127	0/0	26,0	77	0/0	37,0	110	0/0	31,0	92	0/0	25,0	74	1/1	0,62	127	0/0	86,0	127	1/1	0,75	127	1/1	0,120	127
I	10598988	T22A3.6	T22A3.6.1	G: ref allele; A: downstream_gene_variant	0/0	44,0	127	1/1	0,34	96	0/0	47,0	127	0/0	26,0	77	0/0	37,0	110	0/0	31,0	92	0/0	25,0	74	1/1	0,62	127	0/0	86,0	127	1/1	0,75	127	1/1	0,120	127
I	10598988	T22A3.t4	T22A3.t4	G: ref allele; A: downstream_gene_variant	0/0	44,0	127	1/1	0,34	96	0/0	47,0	127	0/0	26,0	77	0/0	37,0	110	0/0	31,0	92	0/0	25,0	74	1/1	0,62	127	0/0	86,0	127	1/1	0,75	127	1/1	0,120	127
I	10651979	B0511.2	B0511.2.1	A: ref allele; G: missense_variant	0/0	22,0	65	1/1	3,11	10	0/0	17,0	50	0/0	34,0	101	0/0	17,0	50	0/0	17,0	39	0/0	16,0	47	1/1	11,60	84	0/0	91,0	127	1/1	11,63	90	1/1	19,129	127
I	10651979	fbxa-125	B0511.3.1	A: ref allele; G: downstream_gene_variant	0/0	22,0	65	1/1	3,11	10	0/0	17,0	50	0/0	34,0	101	0/0	17,0	50	0/0	17,0	39	0/0	16,0	47	1/1	11,60	84	0/0	91,0	127	1/1	11,63	90	1/1	19,129	127
I	10651979	B0511.12	B0511.12a.1	A: ref allele; G: downstream_gene_variant	0/0	22,0	65	1/1	3,11	10	0/0	17,0	50	0/0	34,0	101	0/0	17,0	50	0/0	17,0	39	0/0	16,0	47	1/1	11,60	84	0/0	91,0	127	1/1	11,63	90	1/1	19,129	127
I	10651979	B0511.12	B0511.12b.1	A: ref allele; G: downstream_gene_variant	0/0	22,0	65	1/1	3,11	10	0/0	17,0	50	0/0	34,0	101	0/0	17,0	50	0/0	17,0	39	0/0	16,0	47	1/1	11,60	84	0/0	91,0	127	1/1	11,63	90	1/1	19,129	127
I	10651979	B0511.11	B0511.11.1	A: ref allele; G: intron_variant	0/0	22,0	65	1/1	3,11	10	0/0	17,0	50	0/0	34,0	101	0/0	17,0	50	0/0	17,0	39	0/0	16,0	47	1/1	11,60	84	0/0	91,0	127	1/1	11,63	90	1/1	19,129	127
I	10857552	Y37F4.2	Y37F4.2.1	A: ref allele; C: missense_variant	0/0	36,0	107	1/1	0,19	51	0/0	32,0	95	0/0	30,0	89	0/0	21,0	62	0/0	30,0	89	0/0	20,0	59	1/1	0,104	127	0/0	127,0	127	1/1	0,85	127	1/1	0,152	127
I	10857552	Y37F4.4	Y37F4.4.1	A: ref allele; C: upstream_gene_variant	0/0	36,0	107	1/1	0,19	51	0/0	32,0	95	0/0	30,0	89	0/0	21,0	62	0/0	30,0	89	0/0	20,0	59	1/1	0,104	127	0/0	127,0	127	1/1	0,85	127	1/1	0,152	127
I	10857552	Y37F4.15	Y37F4.15	A: ref allele; C: upstream_gene_variant	0/0	36,0	107	1/1	0,19	51	0/0	32,0	95	0/0	30,0	89	0/0	21,0	62	0/0	30,0	89	0/0	20,0	59	1/1	0,104	127	0/0	127,0	127	1/1	0,85	127	1/1	0,152	127
I	10857552	Y37F4.1	Y37F4.1.1	A: ref allele; C: upstream_gene_variant	0/0	36,0	107	1/1	0,19	51	0/0	32,0	95	0/0	30,0	89	0/0	21,0	62	0/0	30,0	89	0/0	20,0	59	1/1	0,104	127	0/0	127,0	127	1/1	0,85	127	1/1	0,152	127
I	10857552	Y37F4.5	Y37F4.5.1	A: ref allele; C: downstream_gene_variant	0/0	36,0	107	1/1	0,19	51	0/0	32,0	95	0/0	30,0	89	0/0	21,0	62	0/0	30,0	89	0/0	20,0	59	1/1	0,104	127	0/0	127,0	127	1/1	0,85	127	1/1	0,152	127
I	10870418	Y37F4.6	Y37F4.6b.1	ACTCCTC: ref allele; ACTC: conservative_inframe_deletion	0/0	62,0	127	1/1	0,74	127	0/0	99,0	127	0/0	30,0	89	0/0	84,0	127	0/0	41,0	122	0/0	45,0	127	1/1	0,68	127	0/0	103,0	127	1/1	0,83	127	1/1	0,115	127
I	10870418	Y37F4.6	Y37F4.6a.1	ACTCCTC: ref allele; ACTC: conservative_inframe_deletion	0/0	62,0	127	1/1	0,74	127	0/0	99,0	127	0/0	30,0	89	0/0	84,0	127	0/0	41,0	122	0/0	45,0	127	1/1	0,68	127	0/0	103,0	127	1/1	0,83	127	1/1	0,115	127
I	10870418	Y37F4.7	Y37F4.7.1	ACTCCTC: ref allele; ACTC: upstream_gene_variant	0/0	62,0	127	1/1	0,74	127	0/0	99,0	127	0/0	30,0	89	0/0	84,0	127	0/0	41,0	122	0/0	45,0	127	1/1	0,68	127	0/0	103,0	127	1/1	0,83	127	1/1	0,115	127
I	10870418	Y37F4.12	Y37F4.12	ACTCCTC: ref allele; ACTC: upstream_gene_variant	0/0	62,0	127	1/1	0,74	127	0/0	99,0	127	0/0	30,0	89	0/0	84,0	127	0/0	41,0	122	0/0	45,0	127	1/1	0,68	127	0/0	103,0	127	1/1	0,83	127	1/1	0,115	127
I	10870418	Y37F4.8	Y37F4.8.1	ACTCCTC: ref allele; ACTC: upstream_gene_variant	0/0	62,0	127	1/1	0,74	127	0/0	99,0	127	0/0	30,0	89	0/0	84,0	127	0/0	41,0	122	0/0	45,0	127	1/1	0,68	127	0/0	103,0	127	1/1	0,83	127	1/1	0,115	127
I	10870418	Y37F4.14	Y37F4.14	ACTCCTC: ref allele; ACTC: upstream_gene_variant	0/0	62,0	127	1/1	0,74	127	0/0	99,0	127	0/0	30,0	89	0/0	84,0	127	0/0	41,0	122	0/0	45,0	127	1/1	0,68	127	0/0	103,0	127	1/1	0,83	127	1/1	0,115	127
I	10870418	mir-1817	Y37F4.9	ACTCCTC: ref allele; ACTC: upstream_gene_variant	0/0	62,0	127	1/1	0,74	127	0/0	99,0	127	0/0	30,0	89	0/0	84,0	127	0/0	41,0	122	0/0	45,0	127	1/1	0,68	127	0/0	103,0	127	1/1	0,83	127	1/1	0,115	127
I	10870418	mir-1817	Y37F4.9a	ACTCCTC: ref allele; ACTC: upstream_gene_variant	0/0	62,0	127	1/1	0,74	127	0/0	99,0	127	0/0	30,0	89	0/0	84,0	127	0/0	41,0	122	0/0	45,0	127	1/1	0,68	127	0/0	103,0	127	1/1	0,83	127	1/1	0,115	127
I	10870418	Y37F4.t1	Y37F4.t1	ACTCCTC: ref allele; ACTC: upstream_gene_variant	0/0	62,0	127	1/1	0,74	127	0/0	99,0	127	0/0	30,0	89	0/0	84,0	127	0/0	41,0	122	0/0	45,0	127	1/1	0,68	127	0/0	103,0	127	1/1	0,83	127	1/1	0,115	127
I	10870418	Y37F4.11	Y37F4.11	ACTCCTC: ref allele; ACTC: downstream_gene_variant	0/0	62,0	127	1/1	0,74	127	0/0	99,0	127	0/0	30,0	89	0/0	84,0	127	0/0	41,0	122	0/0	45,0	127	1/1	0,68	127	0/0	103,0	127	1/1	0,83	127	1/1	0,115	127
I	10870418	Y37F4.10	Y37F4.10	ACTCCTC: ref allele; ACTC: downstream_gene_variant	0/0	62,0	127	1/1	0,74	127	0/0	99,0	127	0/0	30,0	89	0/0	84,0	127	0/0	41,0	122	0/0	45,0	127	1/1	0,68	127	0/0	103,0	127	1/1	0,83	127	1/1	0,115	127
I	10870418	Y37F4.t2	Y37F4.t2	ACTCCTC: ref allele; ACTC: downstream_gene_variant	0/0	62,0	127	1/1	0,74	127	0/0	99,0	127	0/0	30,0	89	0/0	84,0	127	0/0	41,0	122	0/0	45,0	127	1/1	0,68	127	0/0	103,0	127	1/1	0,83	127	1/1	0,115	127
I	11078793	hmr-1	W02B9.1b.1	GTTTTTTTT: ref allele; GTTTTTTT: intron_variant; GTTTTTTTTT: intron_variant	0/0	195,0,1	127	1/1	0,172,0	127	0/0	134,0,0	123	0/0	59,0,1	121	0/0	116,0,1	114	0/0	44,0,0	109	0/0	133,0,1	117	1/1	0,103,0	116	0/0	91,0,0	116	1/1	0,71,0	98	1/1	0,101,0	107
I	11078793	hmr-1	W02B9.1a.1	GTTTTTTTT: ref allele; GTTTTTTT: intron_variant; GTTTTTTTTT: intron_variant	0/0	195,0,1	127	1/1	0,172,0	127	0/0	134,0,0	123	0/0	59,0,1	121	0/0	116,0,1	114	0/0	44,0,0	109	0/0	133,0,1	117	1/1	0,103,0	116	0/0	91,0,0	116	1/1	0,71,0	98	1/1	0,101,0	107
I	11078793	hmr-1	W02B9.1a.2	GTTTTTTTT: ref allele; GTTTTTTT: intron_variant; GTTTTTTTTT: intron_variant	0/0	195,0,1	127	1/1	0,172,0	127	0/0	134,0,0	123	0/0	59,0,1	121	0/0	116,0,1	114	0/0	44,0,0	109	0/0	133,0,1	117	1/1	0,103,0	116	0/0	91,0,0	116	1/1	0,71,0	98	1/1	0,101,0	107
I	11078793	hmr-1	W02B9.1d.1	GTTTTTTTT: ref allele; GTTTTTTT: intron_variant; GTTTTTTTTT: intron_variant	0/0	195,0,1	127	1/1	0,172,0	127	0/0	134,0,0	123	0/0	59,0,1	121	0/0	116,0,1	114	0/0	44,0,0	109	0/0	133,0,1	117	1/1	0,103,0	116	0/0	91,0,0	116	1/1	0,71,0	98	1/1	0,101,0	107
I	11078793	hmr-1	W02B9.1e.1	GTTTTTTTT: ref allele; GTTTTTTT: intron_variant; GTTTTTTTTT: intron_variant	0/0	195,0,1	127	1/1	0,172,0	127	0/0	134,0,0	123	0/0	59,0,1	121	0/0	116,0,1	114	0/0	44,0,0	109	0/0	133,0,1	117	1/1	0,103,0	116	0/0	91,0,0	116	1/1	0,71,0	98	1/1	0,101,0	107
I	11078793	hmr-1	W02B9.1c.1	GTTTTTTTT: ref allele; GTTTTTTT: intron_variant; GTTTTTTTTT: intron_variant	0/0	195,0,1	127	1/1	0,172,0	127	0/0	134,0,0	123	0/0	59,0,1	121	0/0	116,0,1	114	0/0	44,0,0	109	0/0	133,0,1	117	1/1	0,103,0	116	0/0	91,0,0	116	1/1	0,71,0	98	1/1	0,101,0	107
I	11078793	hmr-1	W02B9.1e.2	GTTTTTTTT: ref allele; GTTTTTTT: intron_variant; GTTTTTTTTT: intron_variant	0/0	195,0,1	127	1/1	0,172,0	127	0/0	134,0,0	123	0/0	59,0,1	121	0/0	116,0,1	114	0/0	44,0,0	109	0/0	133,0,1	117	1/1	0,103,0	116	0/0	91,0,0	116	1/1	0,71,0	98	1/1	0,101,0	107
I	11078793	hmr-1	W02B9.1d.2	GTTTTTTTT: ref allele; GTTTTTTT: intron_variant; GTTTTTTTTT: intron_variant	0/0	195,0,1	127	1/1	0,172,0	127	0/0	134,0,0	123	0/0	59,0,1	121	0/0	116,0,1	114	0/0	44,0,0	109	0/0	133,0,1	117	1/1	0,103,0	116	0/0	91,0,0	116	1/1	0,71,0	98	1/1	0,101,0	107
I	11078793	hmr-1	W02B9.1c.2	GTTTTTTTT: ref allele; GTTTTTTT: intron_variant; GTTTTTTTTT: intron_variant	0/0	195,0,1	127	1/1	0,172,0	127	0/0	134,0,0	123	0/0	59,0,1	121	0/0	116,0,1	114	0/0	44,0,0	109	0/0	133,0,1	117	1/1	0,103,0	116	0/0	91,0,0	116	1/1	0,71,0	98	1/1	0,101,0	107
I	11078793	hmr-1	W02B9.1a.3	GTTTTTTTT: ref allele; GTTTTTTT: intron_variant; GTTTTTTTTT: intron_variant	0/0	195,0,1	127	1/1	0,172,0	127	0/0	134,0,0	123	0/0	59,0,1	121	0/0	116,0,1	114	0/0	44,0,0	109	0/0	133,0,1	117	1/1	0,103,0	116	0/0	91,0,0	116	1/1	0,71,0	98	1/1	0,101,0	107
I	11078793	hmr-1	W02B9.1b.2	GTTTTTTTT: ref allele; GTTTTTTT: intron_variant; GTTTTTTTTT: intron_variant	0/0	195,0,1	127	1/1	0,172,0	127	0/0	134,0,0	123	0/0	59,0,1	121	0/0	116,0,1	114	0/0	44,0,0	109	0/0	133,0,1	117	1/1	0,103,0	116	0/0	91,0,0	116	1/1	0,71,0	98	1/1	0,101,0	107
I	11270397	F36D1.6	F36D1.6.1	A: ref allele; T: missense_variant	0/0	80,0	127	1/1	0,88	127	0/0	74,0	127	0/0	39,0	116	0/0	67,0	127	0/0	33,0	98	0/0	46,0	127	1/1	0,107	127	0/0	88,0	127	1/1	0,75	127	1/1	0,125	127
I	11270397	F36D1.4	F36D1.4.1	A: ref allele; T: upstream_gene_variant	0/0	80,0	127	1/1	0,88	127	0/0	74,0	127	0/0	39,0	116	0/0	67,0	127	0/0	33,0	98	0/0	46,0	127	1/1	0,107	127	0/0	88,0	127	1/1	0,75	127	1/1	0,125	127
I	11270397	F36D1.23	F36D1.23.1	A: ref allele; T: upstream_gene_variant	0/0	80,0	127	1/1	0,88	127	0/0	74,0	127	0/0	39,0	116	0/0	67,0	127	0/0	33,0	98	0/0	46,0	127	1/1	0,107	127	0/0	88,0	127	1/1	0,75	127	1/1	0,125	127
I	11270397	F36D1.14	F36D1.14.1	A: ref allele; T: downstream_gene_variant	0/0	80,0	127	1/1	0,88	127	0/0	74,0	127	0/0	39,0	116	0/0	67,0	127	0/0	33,0	98	0/0	46,0	127	1/1	0,107	127	0/0	88,0	127	1/1	0,75	127	1/1	0,125	127
I	11270397	F36D1.11	F36D1.11	A: ref allele; T: downstream_gene_variant	0/0	80,0	127	1/1	0,88	127	0/0	74,0	127	0/0	39,0	116	0/0	67,0	127	0/0	33,0	98	0/0	46,0	127	1/1	0,107	127	0/0	88,0	127	1/1	0,75	127	1/1	0,125	127
I	11270397	F36D1.5	F36D1.5.1	A: ref allele; T: downstream_gene_variant	0/0	80,0	127	1/1	0,88	127	0/0	74,0	127	0/0	39,0	116	0/0	67,0	127	0/0	33,0	98	0/0	46,0	127	1/1	0,107	127	0/0	88,0	127	1/1	0,75	127	1/1	0,125	127
I	11270397	F36D1.10	F36D1.10.1	A: ref allele; T: downstream_gene_variant	0/0	80,0	127	1/1	0,88	127	0/0	74,0	127	0/0	39,0	116	0/0	67,0	127	0/0	33,0	98	0/0	46,0	127	1/1	0,107	127	0/0	88,0	127	1/1	0,75	127	1/1	0,125	127
I	11270397	F36D1.15	F36D1.15.1	A: ref allele; T: downstream_gene_variant	0/0	80,0	127	1/1	0,88	127	0/0	74,0	127	0/0	39,0	116	0/0	67,0	127	0/0	33,0	98	0/0	46,0	127	1/1	0,107	127	0/0	88,0	127	1/1	0,75	127	1/1	0,125	127
I	11270397	F36D1.9	F36D1.9.1	A: ref allele; T: downstream_gene_variant	0/0	80,0	127	1/1	0,88	127	0/0	74,0	127	0/0	39,0	116	0/0	67,0	127	0/0	33,0	98	0/0	46,0	127	1/1	0,107	127	0/0	88,0	127	1/1	0,75	127	1/1	0,125	127
I	11292924	F36D1.16	F36D1.16	T: ref allele; G: upstream_gene_variant	0/0	59,0	127	1/1	0,44	126	0/0	64,0	127	0/0	18,0	53	0/0	56,0	127	0/0	28,0	83	0/0	23,0	68	1/1	0,111	127	0/0	87,0	127	1/1	0,85	127	1/1	1,139	127
I	11292924	sru-47	F36D1.3.1	T: ref allele; G: downstream_gene_variant	0/0	59,0	127	1/1	0,44	126	0/0	64,0	127	0/0	18,0	53	0/0	56,0	127	0/0	28,0	83	0/0	23,0	68	1/1	0,111	127	0/0	87,0	127	1/1	0,85	127	1/1	1,139	127
I	11292924	F36D1.18	F36D1.18	T: ref allele; G: downstream_gene_variant	0/0	59,0	127	1/1	0,44	126	0/0	64,0	127	0/0	18,0	53	0/0	56,0	127	0/0	28,0	83	0/0	23,0	68	1/1	0,111	127	0/0	87,0	127	1/1	0,85	127	1/1	1,139	127
I	11292924	cutl-10	Y53H1B.1.1	T: ref allele; G: downstream_gene_variant	0/0	59,0	127	1/1	0,44	126	0/0	64,0	127	0/0	18,0	53	0/0	56,0	127	0/0	28,0	83	0/0	23,0	68	1/1	0,111	127	0/0	87,0	127	1/1	0,85	127	1/1	1,139	127
I	11292924	Y53H1B.2	Y53H1B.2.1	T: ref allele; G: intron_variant	0/0	59,0	127	1/1	0,44	126	0/0	64,0	127	0/0	18,0	53	0/0	56,0	127	0/0	28,0	83	0/0	23,0	68	1/1	0,111	127	0/0	87,0	127	1/1	0,85	127	1/1	1,139	127
I	11489329	col-65	K08C9.4.1	G: ref allele; A: synonymous_variant; C: synonymous_variant	0/0	83,0,0	127	1/1	0,65,0	127	0/0	70,0,0	127	0/0	15,0,0	44	0/0	51,0,0	127	0/0	23,0,0	68	0/0	45,0,0	127	1/1	0,114,1	127	0/0	110,0,0	127	1/1	0,82,0	127	1/1	0,96,0	127
I	11489329	K08C9.1	K08C9.1.1	G: ref allele; A: upstream_gene_variant; C: upstream_gene_variant	0/0	83,0,0	127	1/1	0,65,0	127	0/0	70,0,0	127	0/0	15,0,0	44	0/0	51,0,0	127	0/0	23,0,0	68	0/0	45,0,0	127	1/1	0,114,1	127	0/0	110,0,0	127	1/1	0,82,0	127	1/1	0,96,0	127
I	11489329	K08C9.2	K08C9.2.1	G: ref allele; A: upstream_gene_variant; C: upstream_gene_variant	0/0	83,0,0	127	1/1	0,65,0	127	0/0	70,0,0	127	0/0	15,0,0	44	0/0	51,0,0	127	0/0	23,0,0	68	0/0	45,0,0	127	1/1	0,114,1	127	0/0	110,0,0	127	1/1	0,82,0	127	1/1	0,96,0	127
I	11489329	K08C9.5	K08C9.5.1	G: ref allele; A: downstream_gene_variant; C: downstream_gene_variant	0/0	83,0,0	127	1/1	0,65,0	127	0/0	70,0,0	127	0/0	15,0,0	44	0/0	51,0,0	127	0/0	23,0,0	68	0/0	45,0,0	127	1/1	0,114,1	127	0/0	110,0,0	127	1/1	0,82,0	127	1/1	0,96,0	127
I	11489329	K08C9.10	K08C9.10.1	G: ref allele; A: downstream_gene_variant; C: downstream_gene_variant	0/0	83,0,0	127	1/1	0,65,0	127	0/0	70,0,0	127	0/0	15,0,0	44	0/0	51,0,0	127	0/0	23,0,0	68	0/0	45,0,0	127	1/1	0,114,1	127	0/0	110,0,0	127	1/1	0,82,0	127	1/1	0,96,0	127
I	11489329	K08C9.8	K08C9.8	G: ref allele; A: downstream_gene_variant; C: downstream_gene_variant	0/0	83,0,0	127	1/1	0,65,0	127	0/0	70,0,0	127	0/0	15,0,0	44	0/0	51,0,0	127	0/0	23,0,0	68	0/0	45,0,0	127	1/1	0,114,1	127	0/0	110,0,0	127	1/1	0,82,0	127	1/1	0,96,0	127
I	11601428	unc-75	C17D12.2a.1	T: ref allele; A: 3_prime_UTR_variant	0/0	23,0	68	1/1	0,6	12	0/0	15,0	44	0/0	17,0	50	0/0	7,0	20	0/0	15,0	44	0/0	7,0	20	1/1	1,111	127	0/0	118,0	127	1/1	0,99	127	1/1	0,143	127
I	11601428	unc-75	C17D12.2b.1	T: ref allele; A: 3_prime_UTR_variant	0/0	23,0	68	1/1	0,6	12	0/0	15,0	44	0/0	17,0	50	0/0	7,0	20	0/0	15,0	44	0/0	7,0	20	1/1	1,111	127	0/0	118,0	127	1/1	0,99	127	1/1	0,143	127
I	11601428	unc-75	C17D12.2c.1	T: ref allele; A: 3_prime_UTR_variant	0/0	23,0	68	1/1	0,6	12	0/0	15,0	44	0/0	17,0	50	0/0	7,0	20	0/0	15,0	44	0/0	7,0	20	1/1	1,111	127	0/0	118,0	127	1/1	0,99	127	1/1	0,143	127
I	11601428	unc-75	C17D12.2d.1	T: ref allele; A: 3_prime_UTR_variant	0/0	23,0	68	1/1	0,6	12	0/0	15,0	44	0/0	17,0	50	0/0	7,0	20	0/0	15,0	44	0/0	7,0	20	1/1	1,111	127	0/0	118,0	127	1/1	0,99	127	1/1	0,143	127
I	11601428	C17D12.14	C17D12.14	T: ref allele; A: upstream_gene_variant	0/0	23,0	68	1/1	0,6	12	0/0	15,0	44	0/0	17,0	50	0/0	7,0	20	0/0	15,0	44	0/0	7,0	20	1/1	1,111	127	0/0	118,0	127	1/1	0,99	127	1/1	0,143	127
I	11601428	C17D12.18	C17D12.18	T: ref allele; A: upstream_gene_variant	0/0	23,0	68	1/1	0,6	12	0/0	15,0	44	0/0	17,0	50	0/0	7,0	20	0/0	15,0	44	0/0	7,0	20	1/1	1,111	127	0/0	118,0	127	1/1	0,99	127	1/1	0,143	127
I	11601428	C17D12.7	C17D12.7.1	T: ref allele; A: downstream_gene_variant	0/0	23,0	68	1/1	0,6	12	0/0	15,0	44	0/0	17,0	50	0/0	7,0	20	0/0	15,0	44	0/0	7,0	20	1/1	1,111	127	0/0	118,0	127	1/1	0,99	127	1/1	0,143	127
I	11662755	F11A6.8	F11A6.8	TTCTCTCTCTCTCTC: ref allele; TCTCTCTCTCTCTCTC: upstream_gene_variant; TTCTCTCTCTCTC: upstream_gene_variant; TTCTCTCTCTCTCTCTC: upstream_gene_variant	0/0	86,0,0,1	127	1/1	2,52,3,0	105	0/0	66,0,0,0	127	0/0	32,0,0,0	95	0/0	46,0,0,0	127	0/0	37,0,0,0	110	0/0	34,0,0,1	100	1/1	2,84,0,0	127	0/0	93,0,0,0	127	1/1	0,82,0,0	127	1/1	1,114,2,0	127
I	11662755			TTCTCTCTCTCTCTC: ref allele; TCTCTCTCTCTCTCTC: intergenic_region; TTCTCTCTCTCTC: intergenic_region; TTCTCTCTCTCTCTCTC: intergenic_region	0/0	86,0,0,1	127	1/1	2,52,3,0	105	0/0	66,0,0,0	127	0/0	32,0,0,0	95	0/0	46,0,0,0	127	0/0	37,0,0,0	110	0/0	34,0,0,1	100	1/1	2,84,0,0	127	0/0	93,0,0,0	127	1/1	0,82,0,0	127	1/1	1,114,2,0	127
I	11820257	T02G6.11	T02G6.11.1	CTTTTTTTT: ref allele; CTTTTTTTTT: upstream_gene_variant; CTTTTTTTTTT: upstream_gene_variant	0/0	58,0,0	117	1/1	1,64,3	111	0/0	68,1,0	119	0/0	44,0,0	124	0/0	62,0,0	123	0/0	37,0,0	110	0/0	36,0,0	107	1/1	0,65,0	114	0/0	85,1,0	125	1/1	0,65,1	124	1/1	1,128,0	127
I	11820257	T02G6.5	T02G6.5c.1	CTTTTTTTT: ref allele; CTTTTTTTTT: downstream_gene_variant; CTTTTTTTTTT: downstream_gene_variant	0/0	58,0,0	117	1/1	1,64,3	111	0/0	68,1,0	119	0/0	44,0,0	124	0/0	62,0,0	123	0/0	37,0,0	110	0/0	36,0,0	107	1/1	0,65,0	114	0/0	85,1,0	125	1/1	0,65,1	124	1/1	1,128,0	127
I	11820257	T02G6.5	T02G6.5b.1	CTTTTTTTT: ref allele; CTTTTTTTTT: downstream_gene_variant; CTTTTTTTTTT: downstream_gene_variant	0/0	58,0,0	117	1/1	1,64,3	111	0/0	68,1,0	119	0/0	44,0,0	124	0/0	62,0,0	123	0/0	37,0,0	110	0/0	36,0,0	107	1/1	0,65,0	114	0/0	85,1,0	125	1/1	0,65,1	124	1/1	1,128,0	127
I	11820257	T02G6.5	T02G6.5a.1	CTTTTTTTT: ref allele; CTTTTTTTTT: downstream_gene_variant; CTTTTTTTTTT: downstream_gene_variant	0/0	58,0,0	117	1/1	1,64,3	111	0/0	68,1,0	119	0/0	44,0,0	124	0/0	62,0,0	123	0/0	37,0,0	110	0/0	36,0,0	107	1/1	0,65,0	114	0/0	85,1,0	125	1/1	0,65,1	124	1/1	1,128,0	127
I	11820257	T02G6.5	T02G6.5d.1	CTTTTTTTT: ref allele; CTTTTTTTTT: downstream_gene_variant; CTTTTTTTTTT: downstream_gene_variant	0/0	58,0,0	117	1/1	1,64,3	111	0/0	68,1,0	119	0/0	44,0,0	124	0/0	62,0,0	123	0/0	37,0,0	110	0/0	36,0,0	107	1/1	0,65,0	114	0/0	85,1,0	125	1/1	0,65,1	124	1/1	1,128,0	127
I	11820257	T02G6.6	T02G6.6.1	CTTTTTTTT: ref allele; CTTTTTTTTT: downstream_gene_variant; CTTTTTTTTTT: downstream_gene_variant	0/0	58,0,0	117	1/1	1,64,3	111	0/0	68,1,0	119	0/0	44,0,0	124	0/0	62,0,0	123	0/0	37,0,0	110	0/0	36,0,0	107	1/1	0,65,0	114	0/0	85,1,0	125	1/1	0,65,1	124	1/1	1,128,0	127
I	11820257	T02G6.10	T02G6.10	CTTTTTTTT: ref allele; CTTTTTTTTT: downstream_gene_variant; CTTTTTTTTTT: downstream_gene_variant	0/0	58,0,0	117	1/1	1,64,3	111	0/0	68,1,0	119	0/0	44,0,0	124	0/0	62,0,0	123	0/0	37,0,0	110	0/0	36,0,0	107	1/1	0,65,0	114	0/0	85,1,0	125	1/1	0,65,1	124	1/1	1,128,0	127
I	11820257			CTTTTTTTT: ref allele; CTTTTTTTTT: intergenic_region; CTTTTTTTTTT: intergenic_region	0/0	58,0,0	117	1/1	1,64,3	111	0/0	68,1,0	119	0/0	44,0,0	124	0/0	62,0,0	123	0/0	37,0,0	110	0/0	36,0,0	107	1/1	0,65,0	114	0/0	85,1,0	125	1/1	0,65,1	124	1/1	1,128,0	127
I	11872374	ced-1	Y47H9C.4a.1	A: ref allele; T: upstream_gene_variant	0/0	32,0	95	1/1	0,14	36	0/0	17,0	50	0/0	22,0	65	0/0	39,0	116	0/0	27,0	80	0/0	10,0	29	1/1	0,58	127	0/0	72,0	127	1/1	0,44	126	1/1	0,93	127
I	11872374	ced-1	Y47H9C.4b.1	A: ref allele; T: upstream_gene_variant	0/0	32,0	95	1/1	0,14	36	0/0	17,0	50	0/0	22,0	65	0/0	39,0	116	0/0	27,0	80	0/0	10,0	29	1/1	0,58	127	0/0	72,0	127	1/1	0,44	126	1/1	0,93	127
I	11872374	ced-1	Y47H9C.4c.1	A: ref allele; T: upstream_gene_variant	0/0	32,0	95	1/1	0,14	36	0/0	17,0	50	0/0	22,0	65	0/0	39,0	116	0/0	27,0	80	0/0	10,0	29	1/1	0,58	127	0/0	72,0	127	1/1	0,44	126	1/1	0,93	127
I	11872374			A: ref allele; T: intergenic_region	0/0	32,0	95	1/1	0,14	36	0/0	17,0	50	0/0	22,0	65	0/0	39,0	116	0/0	27,0	80	0/0	10,0	29	1/1	0,58	127	0/0	72,0	127	1/1	0,44	126	1/1	0,93	127
I	11932520	wve-1	R06C1.3a.1	C: ref allele; A: upstream_gene_variant	0/0	50,0	127	1/1	0,30	84	0/0	25,0	74	0/0	26,0	77	0/0	27,0	80	0/0	25,0	74	0/0	24,0	71	1/1	0,96	127	0/0	90,0	127	1/1	0,56	127	1/1	0,119	127
I	11932520	R06C1.9	R06C1.9	C: ref allele; A: upstream_gene_variant	0/0	50,0	127	1/1	0,30	84	0/0	25,0	74	0/0	26,0	77	0/0	27,0	80	0/0	25,0	74	0/0	24,0	71	1/1	0,96	127	0/0	90,0	127	1/1	0,56	127	1/1	0,119	127
I	11932520	R06C1.14	R06C1.14	C: ref allele; A: upstream_gene_variant	0/0	50,0	127	1/1	0,30	84	0/0	25,0	74	0/0	26,0	77	0/0	27,0	80	0/0	25,0	74	0/0	24,0	71	1/1	0,96	127	0/0	90,0	127	1/1	0,56	127	1/1	0,119	127
I	11932520	R06C1.4	R06C1.4.1	C: ref allele; A: downstream_gene_variant	0/0	50,0	127	1/1	0,30	84	0/0	25,0	74	0/0	26,0	77	0/0	27,0	80	0/0	25,0	74	0/0	24,0	71	1/1	0,96	127	0/0	90,0	127	1/1	0,56	127	1/1	0,119	127
I	11932520	R06C1.8	R06C1.8	C: ref allele; A: downstream_gene_variant	0/0	50,0	127	1/1	0,30	84	0/0	25,0	74	0/0	26,0	77	0/0	27,0	80	0/0	25,0	74	0/0	24,0	71	1/1	0,96	127	0/0	90,0	127	1/1	0,56	127	1/1	0,119	127
I	11932520	R06C1.10	R06C1.10	C: ref allele; A: downstream_gene_variant	0/0	50,0	127	1/1	0,30	84	0/0	25,0	74	0/0	26,0	77	0/0	27,0	80	0/0	25,0	74	0/0	24,0	71	1/1	0,96	127	0/0	90,0	127	1/1	0,56	127	1/1	0,119	127
I	11932520			C: ref allele; A: intergenic_region	0/0	50,0	127	1/1	0,30	84	0/0	25,0	74	0/0	26,0	77	0/0	27,0	80	0/0	25,0	74	0/0	24,0	71	1/1	0,96	127	0/0	90,0	127	1/1	0,56	127	1/1	0,119	127
I	12066647	hrp-2	F58D5.1a.1	GTTTTTTTTT: ref allele; GTTTTTTTT: upstream_gene_variant; GTTTTTTTTTT: upstream_gene_variant; GTTTTTTTTTTT: upstream_gene_variant	0/0	61,2,0,1	61	1/1	1,53,1,0	56	0/0	60,0,0,0	69	0/0	18,2,0,0	33	0/0	38,0,0,0	66	0/0	22,0,0,0	54	0/0	33,0,0,1	48	1/1	3,94,4,0	77	0/0	117,0,0,0	104	1/1	0,56,5,0	69	1/1	0,111,7,0	72
I	12066647	hrp-2	F58D5.1b.1	GTTTTTTTTT: ref allele; GTTTTTTTT: upstream_gene_variant; GTTTTTTTTTT: upstream_gene_variant; GTTTTTTTTTTT: upstream_gene_variant	0/0	61,2,0,1	61	1/1	1,53,1,0	56	0/0	60,0,0,0	69	0/0	18,2,0,0	33	0/0	38,0,0,0	66	0/0	22,0,0,0	54	0/0	33,0,0,1	48	1/1	3,94,4,0	77	0/0	117,0,0,0	104	1/1	0,56,5,0	69	1/1	0,111,7,0	72
I	12066647	hrp-2	F58D5.1b.2	GTTTTTTTTT: ref allele; GTTTTTTTT: upstream_gene_variant; GTTTTTTTTTT: upstream_gene_variant; GTTTTTTTTTTT: upstream_gene_variant	0/0	61,2,0,1	61	1/1	1,53,1,0	56	0/0	60,0,0,0	69	0/0	18,2,0,0	33	0/0	38,0,0,0	66	0/0	22,0,0,0	54	0/0	33,0,0,1	48	1/1	3,94,4,0	77	0/0	117,0,0,0	104	1/1	0,56,5,0	69	1/1	0,111,7,0	72
I	12066647	hrp-2	F58D5.1a.2	GTTTTTTTTT: ref allele; GTTTTTTTT: upstream_gene_variant; GTTTTTTTTTT: upstream_gene_variant; GTTTTTTTTTTT: upstream_gene_variant	0/0	61,2,0,1	61	1/1	1,53,1,0	56	0/0	60,0,0,0	69	0/0	18,2,0,0	33	0/0	38,0,0,0	66	0/0	22,0,0,0	54	0/0	33,0,0,1	48	1/1	3,94,4,0	77	0/0	117,0,0,0	104	1/1	0,56,5,0	69	1/1	0,111,7,0	72
I	12066647	F58D5.3	F58D5.3.1	GTTTTTTTTT: ref allele; GTTTTTTTT: upstream_gene_variant; GTTTTTTTTTT: upstream_gene_variant; GTTTTTTTTTTT: upstream_gene_variant	0/0	61,2,0,1	61	1/1	1,53,1,0	56	0/0	60,0,0,0	69	0/0	18,2,0,0	33	0/0	38,0,0,0	66	0/0	22,0,0,0	54	0/0	33,0,0,1	48	1/1	3,94,4,0	77	0/0	117,0,0,0	104	1/1	0,56,5,0	69	1/1	0,111,7,0	72
I	12066647	F58D5.2	F58D5.2b.1	GTTTTTTTTT: ref allele; GTTTTTTTT: upstream_gene_variant; GTTTTTTTTTT: upstream_gene_variant; GTTTTTTTTTTT: upstream_gene_variant	0/0	61,2,0,1	61	1/1	1,53,1,0	56	0/0	60,0,0,0	69	0/0	18,2,0,0	33	0/0	38,0,0,0	66	0/0	22,0,0,0	54	0/0	33,0,0,1	48	1/1	3,94,4,0	77	0/0	117,0,0,0	104	1/1	0,56,5,0	69	1/1	0,111,7,0	72
I	12066647	F58D5.2	F58D5.2a.1	GTTTTTTTTT: ref allele; GTTTTTTTT: intron_variant; GTTTTTTTTTT: intron_variant; GTTTTTTTTTTT: intron_variant	0/0	61,2,0,1	61	1/1	1,53,1,0	56	0/0	60,0,0,0	69	0/0	18,2,0,0	33	0/0	38,0,0,0	66	0/0	22,0,0,0	54	0/0	33,0,0,1	48	1/1	3,94,4,0	77	0/0	117,0,0,0	104	1/1	0,56,5,0	69	1/1	0,111,7,0	72
I	12066647	F58D5.t1	F58D5.t1	GTTTTTTTTT: ref allele; GTTTTTTTT: downstream_gene_variant; GTTTTTTTTTT: downstream_gene_variant; GTTTTTTTTTTT: downstream_gene_variant	0/0	61,2,0,1	61	1/1	1,53,1,0	56	0/0	60,0,0,0	69	0/0	18,2,0,0	33	0/0	38,0,0,0	66	0/0	22,0,0,0	54	0/0	33,0,0,1	48	1/1	3,94,4,0	77	0/0	117,0,0,0	104	1/1	0,56,5,0	69	1/1	0,111,7,0	72
I	12347743	T09E11.9	T09E11.9.1	T: ref allele; C: missense_variant	0/0	99,0	127	1/1	1,93	127	0/0	106,0	127	0/0	42,0	125	0/0	69,0	127	0/0	34,0	101	0/0	70,0	127	1/1	0,112	127	0/0	115,0	127	1/1	0,72	127	1/1	0,126	127
I	12347743	T09E11.10	T09E11.10.1	T: ref allele; C: upstream_gene_variant	0/0	99,0	127	1/1	1,93	127	0/0	106,0	127	0/0	42,0	125	0/0	69,0	127	0/0	34,0	101	0/0	70,0	127	1/1	0,112	127	0/0	115,0	127	1/1	0,72	127	1/1	0,126	127
I	12347743	T09E11.8	T09E11.8.1	T: ref allele; C: upstream_gene_variant	0/0	99,0	127	1/1	1,93	127	0/0	106,0	127	0/0	42,0	125	0/0	69,0	127	0/0	34,0	101	0/0	70,0	127	1/1	0,112	127	0/0	115,0	127	1/1	0,72	127	1/1	0,126	127
I	12347743	nhr-217	T09E11.2.1	T: ref allele; C: downstream_gene_variant	0/0	99,0	127	1/1	1,93	127	0/0	106,0	127	0/0	42,0	125	0/0	69,0	127	0/0	34,0	101	0/0	70,0	127	1/1	0,112	127	0/0	115,0	127	1/1	0,72	127	1/1	0,126	127
I	12347743	T09E11.11	T09E11.11	T: ref allele; C: downstream_gene_variant	0/0	99,0	127	1/1	1,93	127	0/0	106,0	127	0/0	42,0	125	0/0	69,0	127	0/0	34,0	101	0/0	70,0	127	1/1	0,112	127	0/0	115,0	127	1/1	0,72	127	1/1	0,126	127
I	12660686	T26E3.7	T26E3.7.1	CTTTTTTT: ref allele; CTTTTTT: upstream_gene_variant	0/0	61,0	127	1/1	0,48	127	0/0	49,0	127	0/0	27,0	80	0/0	42,0	125	0/0	27,0	80	0/0	38,0	113	1/1	0,77	127	0/0	101,0	127	1/1	0,64	127	1/1	0,110	127
I	12660686	T26E3.8	T26E3.8.1	CTTTTTTT: ref allele; CTTTTTT: upstream_gene_variant	0/0	61,0	127	1/1	0,48	127	0/0	49,0	127	0/0	27,0	80	0/0	42,0	125	0/0	27,0	80	0/0	38,0	113	1/1	0,77	127	0/0	101,0	127	1/1	0,64	127	1/1	0,110	127
I	12660686	T26E3.6	T26E3.6.1	CTTTTTTT: ref allele; CTTTTTT: upstream_gene_variant	0/0	61,0	127	1/1	0,48	127	0/0	49,0	127	0/0	27,0	80	0/0	42,0	125	0/0	27,0	80	0/0	38,0	113	1/1	0,77	127	0/0	101,0	127	1/1	0,64	127	1/1	0,110	127
I	12660686	T26E3.4	T26E3.4.1	CTTTTTTT: ref allele; CTTTTTT: upstream_gene_variant	0/0	61,0	127	1/1	0,48	127	0/0	49,0	127	0/0	27,0	80	0/0	42,0	125	0/0	27,0	80	0/0	38,0	113	1/1	0,77	127	0/0	101,0	127	1/1	0,64	127	1/1	0,110	127
I	12660686	T26E3.11	T26E3.11	CTTTTTTT: ref allele; CTTTTTT: downstream_gene_variant	0/0	61,0	127	1/1	0,48	127	0/0	49,0	127	0/0	27,0	80	0/0	42,0	125	0/0	27,0	80	0/0	38,0	113	1/1	0,77	127	0/0	101,0	127	1/1	0,64	127	1/1	0,110	127
I	12660686	T26E3.5	T26E3.5.1	CTTTTTTT: ref allele; CTTTTTT: downstream_gene_variant	0/0	61,0	127	1/1	0,48	127	0/0	49,0	127	0/0	27,0	80	0/0	42,0	125	0/0	27,0	80	0/0	38,0	113	1/1	0,77	127	0/0	101,0	127	1/1	0,64	127	1/1	0,110	127
I	12660686			CTTTTTTT: ref allele; CTTTTTT: intergenic_region	0/0	61,0	127	1/1	0,48	127	0/0	49,0	127	0/0	27,0	80	0/0	42,0	125	0/0	27,0	80	0/0	38,0	113	1/1	0,77	127	0/0	101,0	127	1/1	0,64	127	1/1	0,110	127
I	12828279	nhx-8	Y18D10A.6b.1	A: ref allele; T: upstream_gene_variant	0/0	9,0	26	1/1	0,4	7	0/0	7,0	20	0/0	16,0	47	0/0	4,0	11	0/0	20,0	59	0/0	7,0	20	1/1	0,59	127	0/0	73,1	127	1/1	0,44	126	1/1	0,79	127
I	12828279	nhx-8	Y18D10A.6a.1	A: ref allele; T: intron_variant	0/0	9,0	26	1/1	0,4	7	0/0	7,0	20	0/0	16,0	47	0/0	4,0	11	0/0	20,0	59	0/0	7,0	20	1/1	0,59	127	0/0	73,1	127	1/1	0,44	126	1/1	0,79	127
I	12828279	gsk-3	Y18D10A.5.1	A: ref allele; T: downstream_gene_variant	0/0	9,0	26	1/1	0,4	7	0/0	7,0	20	0/0	16,0	47	0/0	4,0	11	0/0	20,0	59	0/0	7,0	20	1/1	0,59	127	0/0	73,1	127	1/1	0,44	126	1/1	0,79	127
I	12828279	Y18D10A.29	Y18D10A.29	A: ref allele; T: downstream_gene_variant	0/0	9,0	26	1/1	0,4	7	0/0	7,0	20	0/0	16,0	47	0/0	4,0	11	0/0	20,0	59	0/0	7,0	20	1/1	0,59	127	0/0	73,1	127	1/1	0,44	126	1/1	0,79	127
I	12828279	Y18D10A.28	Y18D10A.28	A: ref allele; T: downstream_gene_variant	0/0	9,0	26	1/1	0,4	7	0/0	7,0	20	0/0	16,0	47	0/0	4,0	11	0/0	20,0	59	0/0	7,0	20	1/1	0,59	127	0/0	73,1	127	1/1	0,44	126	1/1	0,79	127
I	13229131	ZK1053.2	ZK1053.2.1	TTGAAAATTGCCGATGAAAATTGCCG: ref allele; TTGAAAATTGCCG: upstream_gene_variant	0/0	23,0	68	1/1	0,10	24	0/0	21,0	62	0/0	11,0	32	0/0	17,0	50	0/0	18,0	53	0/0	12,0	35	1/1	0,75	127	0/0	80,0	127	1/1	0,87	127	1/1	0,95	127
I	13229131	ZK1225.7	ZK1225.7	TTGAAAATTGCCGATGAAAATTGCCG: ref allele; TTGAAAATTGCCG: downstream_gene_variant	0/0	23,0	68	1/1	0,10	24	0/0	21,0	62	0/0	11,0	32	0/0	17,0	50	0/0	18,0	53	0/0	12,0	35	1/1	0,75	127	0/0	80,0	127	1/1	0,87	127	1/1	0,95	127
I	13229131	ZK1053.1	ZK1053.1.1	TTGAAAATTGCCGATGAAAATTGCCG: ref allele; TTGAAAATTGCCG: intron_variant	0/0	23,0	68	1/1	0,10	24	0/0	21,0	62	0/0	11,0	32	0/0	17,0	50	0/0	18,0	53	0/0	12,0	35	1/1	0,75	127	0/0	80,0	127	1/1	0,87	127	1/1	0,95	127
I	13370689	sptf-3	Y40B1A.4.1	C: ref allele; T: upstream_gene_variant	0/0	128,0	127	1/1	0,94	127	0/0	96,0	127	0/0	37,0	110	0/0	65,0	127	0/0	20,0	59	0/0	53,0	127	1/1	0,90	127	0/0	118,0	127	1/1	0,71	127	1/1	0,139	127
I	13370689	Y40B1A.5	Y40B1A.5	C: ref allele; T: upstream_gene_variant	0/0	128,0	127	1/1	0,94	127	0/0	96,0	127	0/0	37,0	110	0/0	65,0	127	0/0	20,0	59	0/0	53,0	127	1/1	0,90	127	0/0	118,0	127	1/1	0,71	127	1/1	0,139	127
I	13370689	Y40B1A.6	Y40B1A.6	C: ref allele; T: non_coding_transcript_exon_variant	0/0	128,0	127	1/1	0,94	127	0/0	96,0	127	0/0	37,0	110	0/0	65,0	127	0/0	20,0	59	0/0	53,0	127	1/1	0,90	127	0/0	118,0	127	1/1	0,71	127	1/1	0,139	127
I	13585478	gpi-1	Y87G2A.8b.1	A: ref allele; T: downstream_gene_variant	0/0	46,0	127	1/1	0,6	12	0/0	38,0	113	0/0	30,0	89	0/0	29,0	86	0/0	23,0	68	0/0	19,0	56	1/1	0,17	45	0/0	79,0	127	1/1	0,21	57	1/1	0,28	78
I	13585478	gpi-1	Y87G2A.8a.2	A: ref allele; T: downstream_gene_variant	0/0	46,0	127	1/1	0,6	12	0/0	38,0	113	0/0	30,0	89	0/0	29,0	86	0/0	23,0	68	0/0	19,0	56	1/1	0,17	45	0/0	79,0	127	1/1	0,21	57	1/1	0,28	78
I	13585478	gpi-1	Y87G2A.8a.3	A: ref allele; T: downstream_gene_variant	0/0	46,0	127	1/1	0,6	12	0/0	38,0	113	0/0	30,0	89	0/0	29,0	86	0/0	23,0	68	0/0	19,0	56	1/1	0,17	45	0/0	79,0	127	1/1	0,21	57	1/1	0,28	78
I	13585478	gpi-1	Y87G2A.8a.1	A: ref allele; T: downstream_gene_variant	0/0	46,0	127	1/1	0,6	12	0/0	38,0	113	0/0	30,0	89	0/0	29,0	86	0/0	23,0	68	0/0	19,0	56	1/1	0,17	45	0/0	79,0	127	1/1	0,21	57	1/1	0,28	78
I	13585478	ubc-14	Y87G2A.9.1	A: ref allele; T: downstream_gene_variant	0/0	46,0	127	1/1	0,6	12	0/0	38,0	113	0/0	30,0	89	0/0	29,0	86	0/0	23,0	68	0/0	19,0	56	1/1	0,17	45	0/0	79,0	127	1/1	0,21	57	1/1	0,28	78
I	13585478	vps-28	Y87G2A.10a.1	A: ref allele; T: downstream_gene_variant	0/0	46,0	127	1/1	0,6	12	0/0	38,0	113	0/0	30,0	89	0/0	29,0	86	0/0	23,0	68	0/0	19,0	56	1/1	0,17	45	0/0	79,0	127	1/1	0,21	57	1/1	0,28	78
I	13585478	vps-28	Y87G2A.10b	A: ref allele; T: downstream_gene_variant	0/0	46,0	127	1/1	0,6	12	0/0	38,0	113	0/0	30,0	89	0/0	29,0	86	0/0	23,0	68	0/0	19,0	56	1/1	0,17	45	0/0	79,0	127	1/1	0,21	57	1/1	0,28	78
I	13585478	eipr-1	Y87G2A.11.1	A: ref allele; T: downstream_gene_variant	0/0	46,0	127	1/1	0,6	12	0/0	38,0	113	0/0	30,0	89	0/0	29,0	86	0/0	23,0	68	0/0	19,0	56	1/1	0,17	45	0/0	79,0	127	1/1	0,21	57	1/1	0,28	78
I	13585478			A: ref allele; T: intergenic_region	0/0	46,0	127	1/1	0,6	12	0/0	38,0	113	0/0	30,0	89	0/0	29,0	86	0/0	23,0	68	0/0	19,0	56	1/1	0,17	45	0/0	79,0	127	1/1	0,21	57	1/1	0,28	78
I	13585482	gpi-1	Y87G2A.8b.1	A: ref allele; T: downstream_gene_variant	0/0	53,0	127	1/1	0,6	12	0/0	41,0	122	0/0	29,0	86	0/0	28,0	83	0/0	21,0	62	0/0	20,0	59	1/1	0,18	48	0/0	80,0	127	1/1	0,20	54	1/1	0,29	81
I	13585482	gpi-1	Y87G2A.8a.2	A: ref allele; T: downstream_gene_variant	0/0	53,0	127	1/1	0,6	12	0/0	41,0	122	0/0	29,0	86	0/0	28,0	83	0/0	21,0	62	0/0	20,0	59	1/1	0,18	48	0/0	80,0	127	1/1	0,20	54	1/1	0,29	81
I	13585482	gpi-1	Y87G2A.8a.3	A: ref allele; T: downstream_gene_variant	0/0	53,0	127	1/1	0,6	12	0/0	41,0	122	0/0	29,0	86	0/0	28,0	83	0/0	21,0	62	0/0	20,0	59	1/1	0,18	48	0/0	80,0	127	1/1	0,20	54	1/1	0,29	81
I	13585482	gpi-1	Y87G2A.8a.1	A: ref allele; T: downstream_gene_variant	0/0	53,0	127	1/1	0,6	12	0/0	41,0	122	0/0	29,0	86	0/0	28,0	83	0/0	21,0	62	0/0	20,0	59	1/1	0,18	48	0/0	80,0	127	1/1	0,20	54	1/1	0,29	81
I	13585482	ubc-14	Y87G2A.9.1	A: ref allele; T: downstream_gene_variant	0/0	53,0	127	1/1	0,6	12	0/0	41,0	122	0/0	29,0	86	0/0	28,0	83	0/0	21,0	62	0/0	20,0	59	1/1	0,18	48	0/0	80,0	127	1/1	0,20	54	1/1	0,29	81
I	13585482	vps-28	Y87G2A.10a.1	A: ref allele; T: downstream_gene_variant	0/0	53,0	127	1/1	0,6	12	0/0	41,0	122	0/0	29,0	86	0/0	28,0	83	0/0	21,0	62	0/0	20,0	59	1/1	0,18	48	0/0	80,0	127	1/1	0,20	54	1/1	0,29	81
I	13585482	vps-28	Y87G2A.10b	A: ref allele; T: downstream_gene_variant	0/0	53,0	127	1/1	0,6	12	0/0	41,0	122	0/0	29,0	86	0/0	28,0	83	0/0	21,0	62	0/0	20,0	59	1/1	0,18	48	0/0	80,0	127	1/1	0,20	54	1/1	0,29	81
I	13585482	eipr-1	Y87G2A.11.1	A: ref allele; T: downstream_gene_variant	0/0	53,0	127	1/1	0,6	12	0/0	41,0	122	0/0	29,0	86	0/0	28,0	83	0/0	21,0	62	0/0	20,0	59	1/1	0,18	48	0/0	80,0	127	1/1	0,20	54	1/1	0,29	81
I	13585482			A: ref allele; T: intergenic_region	0/0	53,0	127	1/1	0,6	12	0/0	41,0	122	0/0	29,0	86	0/0	28,0	83	0/0	21,0	62	0/0	20,0	59	1/1	0,18	48	0/0	80,0	127	1/1	0,20	54	1/1	0,29	81
I	13585492	gpi-1	Y87G2A.8b.1	A: ref allele; T: downstream_gene_variant	0/0	54,0	127	1/1	0,5	10	0/0	41,0	122	0/0	29,0	86	0/0	27,0	80	0/0	22,0	65	0/0	17,0	50	1/1	0,17	45	0/0	79,0	127	1/1	0,21	57	1/1	0,29	81
I	13585492	gpi-1	Y87G2A.8a.2	A: ref allele; T: downstream_gene_variant	0/0	54,0	127	1/1	0,5	10	0/0	41,0	122	0/0	29,0	86	0/0	27,0	80	0/0	22,0	65	0/0	17,0	50	1/1	0,17	45	0/0	79,0	127	1/1	0,21	57	1/1	0,29	81
I	13585492	gpi-1	Y87G2A.8a.3	A: ref allele; T: downstream_gene_variant	0/0	54,0	127	1/1	0,5	10	0/0	41,0	122	0/0	29,0	86	0/0	27,0	80	0/0	22,0	65	0/0	17,0	50	1/1	0,17	45	0/0	79,0	127	1/1	0,21	57	1/1	0,29	81
I	13585492	gpi-1	Y87G2A.8a.1	A: ref allele; T: downstream_gene_variant	0/0	54,0	127	1/1	0,5	10	0/0	41,0	122	0/0	29,0	86	0/0	27,0	80	0/0	22,0	65	0/0	17,0	50	1/1	0,17	45	0/0	79,0	127	1/1	0,21	57	1/1	0,29	81
I	13585492	ubc-14	Y87G2A.9.1	A: ref allele; T: downstream_gene_variant	0/0	54,0	127	1/1	0,5	10	0/0	41,0	122	0/0	29,0	86	0/0	27,0	80	0/0	22,0	65	0/0	17,0	50	1/1	0,17	45	0/0	79,0	127	1/1	0,21	57	1/1	0,29	81
I	13585492	vps-28	Y87G2A.10a.1	A: ref allele; T: downstream_gene_variant	0/0	54,0	127	1/1	0,5	10	0/0	41,0	122	0/0	29,0	86	0/0	27,0	80	0/0	22,0	65	0/0	17,0	50	1/1	0,17	45	0/0	79,0	127	1/1	0,21	57	1/1	0,29	81
I	13585492	vps-28	Y87G2A.10b	A: ref allele; T: downstream_gene_variant	0/0	54,0	127	1/1	0,5	10	0/0	41,0	122	0/0	29,0	86	0/0	27,0	80	0/0	22,0	65	0/0	17,0	50	1/1	0,17	45	0/0	79,0	127	1/1	0,21	57	1/1	0,29	81
I	13585492	eipr-1	Y87G2A.11.1	A: ref allele; T: downstream_gene_variant	0/0	54,0	127	1/1	0,5	10	0/0	41,0	122	0/0	29,0	86	0/0	27,0	80	0/0	22,0	65	0/0	17,0	50	1/1	0,17	45	0/0	79,0	127	1/1	0,21	57	1/1	0,29	81
I	13585492			A: ref allele; T: intergenic_region	0/0	54,0	127	1/1	0,5	10	0/0	41,0	122	0/0	29,0	86	0/0	27,0	80	0/0	22,0	65	0/0	17,0	50	1/1	0,17	45	0/0	79,0	127	1/1	0,21	57	1/1	0,29	81
I	13585502	gpi-1	Y87G2A.8b.1	T: ref allele; A: downstream_gene_variant; G: downstream_gene_variant	0/0	54,0,0	127	1/1	0,4,0	7	0/0	39,0,0	116	0/0	29,0,0	86	0/0	30,0,0	89	0/0	25,0,1	74	0/0	15,0,0	44	1/1	0,17,0	45	0/0	83,0,0	127	1/1	0,20,0	54	1/1	0,26,0	72
I	13585502	gpi-1	Y87G2A.8a.2	T: ref allele; A: downstream_gene_variant; G: downstream_gene_variant	0/0	54,0,0	127	1/1	0,4,0	7	0/0	39,0,0	116	0/0	29,0,0	86	0/0	30,0,0	89	0/0	25,0,1	74	0/0	15,0,0	44	1/1	0,17,0	45	0/0	83,0,0	127	1/1	0,20,0	54	1/1	0,26,0	72
I	13585502	gpi-1	Y87G2A.8a.3	T: ref allele; A: downstream_gene_variant; G: downstream_gene_variant	0/0	54,0,0	127	1/1	0,4,0	7	0/0	39,0,0	116	0/0	29,0,0	86	0/0	30,0,0	89	0/0	25,0,1	74	0/0	15,0,0	44	1/1	0,17,0	45	0/0	83,0,0	127	1/1	0,20,0	54	1/1	0,26,0	72
I	13585502	gpi-1	Y87G2A.8a.1	T: ref allele; A: downstream_gene_variant; G: downstream_gene_variant	0/0	54,0,0	127	1/1	0,4,0	7	0/0	39,0,0	116	0/0	29,0,0	86	0/0	30,0,0	89	0/0	25,0,1	74	0/0	15,0,0	44	1/1	0,17,0	45	0/0	83,0,0	127	1/1	0,20,0	54	1/1	0,26,0	72
I	13585502	ubc-14	Y87G2A.9.1	T: ref allele; A: downstream_gene_variant; G: downstream_gene_variant	0/0	54,0,0	127	1/1	0,4,0	7	0/0	39,0,0	116	0/0	29,0,0	86	0/0	30,0,0	89	0/0	25,0,1	74	0/0	15,0,0	44	1/1	0,17,0	45	0/0	83,0,0	127	1/1	0,20,0	54	1/1	0,26,0	72
I	13585502	vps-28	Y87G2A.10a.1	T: ref allele; A: downstream_gene_variant; G: downstream_gene_variant	0/0	54,0,0	127	1/1	0,4,0	7	0/0	39,0,0	116	0/0	29,0,0	86	0/0	30,0,0	89	0/0	25,0,1	74	0/0	15,0,0	44	1/1	0,17,0	45	0/0	83,0,0	127	1/1	0,20,0	54	1/1	0,26,0	72
I	13585502	vps-28	Y87G2A.10b	T: ref allele; A: downstream_gene_variant; G: downstream_gene_variant	0/0	54,0,0	127	1/1	0,4,0	7	0/0	39,0,0	116	0/0	29,0,0	86	0/0	30,0,0	89	0/0	25,0,1	74	0/0	15,0,0	44	1/1	0,17,0	45	0/0	83,0,0	127	1/1	0,20,0	54	1/1	0,26,0	72
I	13585502	eipr-1	Y87G2A.11.1	T: ref allele; A: downstream_gene_variant; G: downstream_gene_variant	0/0	54,0,0	127	1/1	0,4,0	7	0/0	39,0,0	116	0/0	29,0,0	86	0/0	30,0,0	89	0/0	25,0,1	74	0/0	15,0,0	44	1/1	0,17,0	45	0/0	83,0,0	127	1/1	0,20,0	54	1/1	0,26,0	72
I	13585502			T: ref allele; A: intergenic_region; G: intergenic_region	0/0	54,0,0	127	1/1	0,4,0	7	0/0	39,0,0	116	0/0	29,0,0	86	0/0	30,0,0	89	0/0	25,0,1	74	0/0	15,0,0	44	1/1	0,17,0	45	0/0	83,0,0	127	1/1	0,20,0	54	1/1	0,26,0	72
I	14051281	Y71A12C.2	Y71A12C.2.1	GAAAAAAAAAA: ref allele; GAAAAAAAA: upstream_gene_variant; GAAAAAAAAA: upstream_gene_variant; GAAAAAAAAAAA: upstream_gene_variant	0/0	52,3,2,1	92	1/1	2,42,1,0	69	0/0	40,3,1,0	84	0/0	21,1,0,0	50	0/0	39,0,0,0	79	0/0	20,1,0,0	46	0/0	38,0,0,0	105	1/1	0,87,0,0	71	0/0	73,1,3,0	77	1/1	1,71,0,1	68	1/1	0,99,0,0	80
I	14051281	smd-1	F47G4.7.1	GAAAAAAAAAA: ref allele; GAAAAAAAA: upstream_gene_variant; GAAAAAAAAA: upstream_gene_variant; GAAAAAAAAAAA: upstream_gene_variant	0/0	52,3,2,1	92	1/1	2,42,1,0	69	0/0	40,3,1,0	84	0/0	21,1,0,0	50	0/0	39,0,0,0	79	0/0	20,1,0,0	46	0/0	38,0,0,0	105	1/1	0,87,0,0	71	0/0	73,1,3,0	77	1/1	1,71,0,1	68	1/1	0,99,0,0	80
I	14051281	F47G4.14	F47G4.14.1	GAAAAAAAAAA: ref allele; GAAAAAAAA: upstream_gene_variant; GAAAAAAAAA: upstream_gene_variant; GAAAAAAAAAAA: upstream_gene_variant	0/0	52,3,2,1	92	1/1	2,42,1,0	69	0/0	40,3,1,0	84	0/0	21,1,0,0	50	0/0	39,0,0,0	79	0/0	20,1,0,0	46	0/0	38,0,0,0	105	1/1	0,87,0,0	71	0/0	73,1,3,0	77	1/1	1,71,0,1	68	1/1	0,99,0,0	80
I	14051281	F47G4.14	F47G4.14.2	GAAAAAAAAAA: ref allele; GAAAAAAAA: upstream_gene_variant; GAAAAAAAAA: upstream_gene_variant; GAAAAAAAAAAA: upstream_gene_variant	0/0	52,3,2,1	92	1/1	2,42,1,0	69	0/0	40,3,1,0	84	0/0	21,1,0,0	50	0/0	39,0,0,0	79	0/0	20,1,0,0	46	0/0	38,0,0,0	105	1/1	0,87,0,0	71	0/0	73,1,3,0	77	1/1	1,71,0,1	68	1/1	0,99,0,0	80
I	14051281	F47G4.8	F47G4.8	GAAAAAAAAAA: ref allele; GAAAAAAAA: downstream_gene_variant; GAAAAAAAAA: downstream_gene_variant; GAAAAAAAAAAA: downstream_gene_variant	0/0	52,3,2,1	92	1/1	2,42,1,0	69	0/0	40,3,1,0	84	0/0	21,1,0,0	50	0/0	39,0,0,0	79	0/0	20,1,0,0	46	0/0	38,0,0,0	105	1/1	0,87,0,0	71	0/0	73,1,3,0	77	1/1	1,71,0,1	68	1/1	0,99,0,0	80
I	14051281	clec-113	F47G4.1.1	GAAAAAAAAAA: ref allele; GAAAAAAAA: downstream_gene_variant; GAAAAAAAAA: downstream_gene_variant; GAAAAAAAAAAA: downstream_gene_variant	0/0	52,3,2,1	92	1/1	2,42,1,0	69	0/0	40,3,1,0	84	0/0	21,1,0,0	50	0/0	39,0,0,0	79	0/0	20,1,0,0	46	0/0	38,0,0,0	105	1/1	0,87,0,0	71	0/0	73,1,3,0	77	1/1	1,71,0,1	68	1/1	0,99,0,0	80
I	14051281			GAAAAAAAAAA: ref allele; GAAAAAAAA: intergenic_region; GAAAAAAAAA: intergenic_region; GAAAAAAAAAAA: intergenic_region	0/0	52,3,2,1	92	1/1	2,42,1,0	69	0/0	40,3,1,0	84	0/0	21,1,0,0	50	0/0	39,0,0,0	79	0/0	20,1,0,0	46	0/0	38,0,0,0	105	1/1	0,87,0,0	71	0/0	73,1,3,0	77	1/1	1,71,0,1	68	1/1	0,99,0,0	80
I	14184829	ZK849.1	ZK849.1.1	T: ref allele; C: splice_region_variant+intron_variant	0/0	114,0	127	1/1	0,81	127	0/0	83,1	127	0/0	25,0	74	0/0	56,0	127	0/0	26,0	77	0/0	46,0	127	1/1	0,85	127	0/0	89,0	127	1/1	0,80	127	1/1	1,141	127
I	14184829	gopc-1	ZK849.2a.1	T: ref allele; C: downstream_gene_variant	0/0	114,0	127	1/1	0,81	127	0/0	83,1	127	0/0	25,0	74	0/0	56,0	127	0/0	26,0	77	0/0	46,0	127	1/1	0,85	127	0/0	89,0	127	1/1	0,80	127	1/1	1,141	127
I	14184829	gopc-1	ZK849.2b.1	T: ref allele; C: downstream_gene_variant	0/0	114,0	127	1/1	0,81	127	0/0	83,1	127	0/0	25,0	74	0/0	56,0	127	0/0	26,0	77	0/0	46,0	127	1/1	0,85	127	0/0	89,0	127	1/1	0,80	127	1/1	1,141	127
I	14184829	gopc-1	ZK849.2c.1	T: ref allele; C: downstream_gene_variant	0/0	114,0	127	1/1	0,81	127	0/0	83,1	127	0/0	25,0	74	0/0	56,0	127	0/0	26,0	77	0/0	46,0	127	1/1	0,85	127	0/0	89,0	127	1/1	0,80	127	1/1	1,141	127
I	14261263	pes-7	F09C3.1.1	A: ref allele; C: upstream_gene_variant	0/0	47,0	127	1/1	0,29	81	0/0	30,0	89	0/0	26,0	77	0/0	40,0	119	0/0	20,0	59	0/0	26,0	77	1/1	0,76	127	0/0	91,0	127	1/1	0,82	127	1/1	0,127	127
I	14261263	K04H8.3	K04H8.3.1	A: ref allele; C: downstream_gene_variant	0/0	47,0	127	1/1	0,29	81	0/0	30,0	89	0/0	26,0	77	0/0	40,0	119	0/0	20,0	59	0/0	26,0	77	1/1	0,76	127	0/0	91,0	127	1/1	0,82	127	1/1	0,127	127
I	14261263			A: ref allele; C: intergenic_region	0/0	47,0	127	1/1	0,29	81	0/0	30,0	89	0/0	26,0	77	0/0	40,0	119	0/0	20,0	59	0/0	26,0	77	1/1	0,76	127	0/0	91,0	127	1/1	0,82	127	1/1	0,127	127
I	14474568	yars-1	Y105E8A.19.1	T: ref allele; C: downstream_gene_variant	0/0	12,0	35	1/1	0,3	5	0/0	4,0	11	0/0	17,0	50	0/0	4,0	11	0/0	14,0	41	0/0	3,0	9	1/1	0,39	111	0/0	66,0	127	1/1	0,54	127	1/1	0,94	127
I	14474568	ekl-4	Y105E8A.17b.1	T: ref allele; C: intron_variant	0/0	12,0	35	1/1	0,3	5	0/0	4,0	11	0/0	17,0	50	0/0	4,0	11	0/0	14,0	41	0/0	3,0	9	1/1	0,39	111	0/0	66,0	127	1/1	0,54	127	1/1	0,94	127
I	14474568	ekl-4	Y105E8A.17a.1	T: ref allele; C: intron_variant	0/0	12,0	35	1/1	0,3	5	0/0	4,0	11	0/0	17,0	50	0/0	4,0	11	0/0	14,0	41	0/0	3,0	9	1/1	0,39	111	0/0	66,0	127	1/1	0,54	127	1/1	0,94	127
I	14723893	pbs-5	K05C4.1.1	G: ref allele; T: upstream_gene_variant	0/0	50,0	127	1/1	3,31	59	0/0	26,0	77	0/0	25,0	74	0/0	41,0	122	0/0	27,0	80	0/0	18,0	53	1/1	0,95	127	0/0	80,0	127	1/1	1,90	127	1/1	2,150	127
I	14723893	K05C4.2	K05C4.2.1	G: ref allele; T: upstream_gene_variant	0/0	50,0	127	1/1	3,31	59	0/0	26,0	77	0/0	25,0	74	0/0	41,0	122	0/0	27,0	80	0/0	18,0	53	1/1	0,95	127	0/0	80,0	127	1/1	1,90	127	1/1	2,150	127
I	14723893	K05C4.2	K05C4.2.2	G: ref allele; T: upstream_gene_variant	0/0	50,0	127	1/1	3,31	59	0/0	26,0	77	0/0	25,0	74	0/0	41,0	122	0/0	27,0	80	0/0	18,0	53	1/1	0,95	127	0/0	80,0	127	1/1	1,90	127	1/1	2,150	127
I	14723893	K05C4.10	K05C4.10.1	G: ref allele; T: upstream_gene_variant	0/0	50,0	127	1/1	3,31	59	0/0	26,0	77	0/0	25,0	74	0/0	41,0	122	0/0	27,0	80	0/0	18,0	53	1/1	0,95	127	0/0	80,0	127	1/1	1,90	127	1/1	2,150	127
I	14723893	Y54E5A.8	Y54E5A.8a.1	G: ref allele; T: downstream_gene_variant	0/0	50,0	127	1/1	3,31	59	0/0	26,0	77	0/0	25,0	74	0/0	41,0	122	0/0	27,0	80	0/0	18,0	53	1/1	0,95	127	0/0	80,0	127	1/1	1,90	127	1/1	2,150	127
I	14723893	Y54E5A.8	Y54E5A.8b	G: ref allele; T: downstream_gene_variant	0/0	50,0	127	1/1	3,31	59	0/0	26,0	77	0/0	25,0	74	0/0	41,0	122	0/0	27,0	80	0/0	18,0	53	1/1	0,95	127	0/0	80,0	127	1/1	1,90	127	1/1	2,150	127
I	14723893	Y54E5A.8	Y54E5A.8c.2	G: ref allele; T: downstream_gene_variant	0/0	50,0	127	1/1	3,31	59	0/0	26,0	77	0/0	25,0	74	0/0	41,0	122	0/0	27,0	80	0/0	18,0	53	1/1	0,95	127	0/0	80,0	127	1/1	1,90	127	1/1	2,150	127
I	14723893	Y54E5A.8	Y54E5A.8d.2	G: ref allele; T: downstream_gene_variant	0/0	50,0	127	1/1	3,31	59	0/0	26,0	77	0/0	25,0	74	0/0	41,0	122	0/0	27,0	80	0/0	18,0	53	1/1	0,95	127	0/0	80,0	127	1/1	1,90	127	1/1	2,150	127
I	14723893	Y54E5A.8	Y54E5A.8c.1	G: ref allele; T: downstream_gene_variant	0/0	50,0	127	1/1	3,31	59	0/0	26,0	77	0/0	25,0	74	0/0	41,0	122	0/0	27,0	80	0/0	18,0	53	1/1	0,95	127	0/0	80,0	127	1/1	1,90	127	1/1	2,150	127
I	14723893	Y54E5A.8	Y54E5A.8d.1	G: ref allele; T: downstream_gene_variant	0/0	50,0	127	1/1	3,31	59	0/0	26,0	77	0/0	25,0	74	0/0	41,0	122	0/0	27,0	80	0/0	18,0	53	1/1	0,95	127	0/0	80,0	127	1/1	1,90	127	1/1	2,150	127
I	14723893	Y54E5A.8	Y54E5A.8e.1	G: ref allele; T: downstream_gene_variant	0/0	50,0	127	1/1	3,31	59	0/0	26,0	77	0/0	25,0	74	0/0	41,0	122	0/0	27,0	80	0/0	18,0	53	1/1	0,95	127	0/0	80,0	127	1/1	1,90	127	1/1	2,150	127
I	14723893	K05C4.9	K05C4.9.1	G: ref allele; T: downstream_gene_variant	0/0	50,0	127	1/1	3,31	59	0/0	26,0	77	0/0	25,0	74	0/0	41,0	122	0/0	27,0	80	0/0	18,0	53	1/1	0,95	127	0/0	80,0	127	1/1	1,90	127	1/1	2,150	127
I	14723893	sol-2	K05C4.11.1	G: ref allele; T: intron_variant	0/0	50,0	127	1/1	3,31	59	0/0	26,0	77	0/0	25,0	74	0/0	41,0	122	0/0	27,0	80	0/0	18,0	53	1/1	0,95	127	0/0	80,0	127	1/1	1,90	127	1/1	2,150	127
I	14764131	F39B2.8	F39B2.8.1	GTCATC: ref allele; GTC: conservative_inframe_deletion	0/0	66,0	127	1/1	0,43	123	0/0	52,0	127	0/0	10,0	29	0/0	31,0	92	0/0	19,0	56	0/0	34,0	101	1/1	0,80	127	0/0	125,0	127	1/1	0,87	127	1/1	0,132	127
I	14764131	tmem-107	F39B2.9.1	GTCATC: ref allele; GTC: upstream_gene_variant	0/0	66,0	127	1/1	0,43	123	0/0	52,0	127	0/0	10,0	29	0/0	31,0	92	0/0	19,0	56	0/0	34,0	101	1/1	0,80	127	0/0	125,0	127	1/1	0,87	127	1/1	0,132	127
I	14764131	F39B2.14	F39B2.14	GTCATC: ref allele; GTC: upstream_gene_variant	0/0	66,0	127	1/1	0,43	123	0/0	52,0	127	0/0	10,0	29	0/0	31,0	92	0/0	19,0	56	0/0	34,0	101	1/1	0,80	127	0/0	125,0	127	1/1	0,87	127	1/1	0,132	127
I	14764131	rps-26	F39B2.6.1	GTCATC: ref allele; GTC: downstream_gene_variant	0/0	66,0	127	1/1	0,43	123	0/0	52,0	127	0/0	10,0	29	0/0	31,0	92	0/0	19,0	56	0/0	34,0	101	1/1	0,80	127	0/0	125,0	127	1/1	0,87	127	1/1	0,132	127
I	14764131	rps-26	F39B2.6.3	GTCATC: ref allele; GTC: downstream_gene_variant	0/0	66,0	127	1/1	0,43	123	0/0	52,0	127	0/0	10,0	29	0/0	31,0	92	0/0	19,0	56	0/0	34,0	101	1/1	0,80	127	0/0	125,0	127	1/1	0,87	127	1/1	0,132	127
I	14764131	rps-26	F39B2.6.2	GTCATC: ref allele; GTC: downstream_gene_variant	0/0	66,0	127	1/1	0,43	123	0/0	52,0	127	0/0	10,0	29	0/0	31,0	92	0/0	19,0	56	0/0	34,0	101	1/1	0,80	127	0/0	125,0	127	1/1	0,87	127	1/1	0,132	127
I	14764131	F39B2.13	F39B2.13	GTCATC: ref allele; GTC: downstream_gene_variant	0/0	66,0	127	1/1	0,43	123	0/0	52,0	127	0/0	10,0	29	0/0	31,0	92	0/0	19,0	56	0/0	34,0	101	1/1	0,80	127	0/0	125,0	127	1/1	0,87	127	1/1	0,132	127
I	14764131	dnj-12	F39B2.10.2	GTCATC: ref allele; GTC: downstream_gene_variant	0/0	66,0	127	1/1	0,43	123	0/0	52,0	127	0/0	10,0	29	0/0	31,0	92	0/0	19,0	56	0/0	34,0	101	1/1	0,80	127	0/0	125,0	127	1/1	0,87	127	1/1	0,132	127
I	14838693	eva-1	F32A7.3c.1	TTTCTTCTTCTTCTTCTTCT: ref allele; TTTCTTCTTCTTCT: upstream_gene_variant; TTTCTTCTTCTTCTTCT: upstream_gene_variant	0/0	50,1,0	93	1/1	0,72,1	127	0/0	69,1,0	127	0/0	41,0,0	122	0/0	52,0,0	127	0/0	74,0,0	127	0/0	46,0,0	127	1/1	0,99,0	127	0/0	99,0,0	127	1/1	0,89,0	127	1/1	0,155,0	127
I	14838693	eva-1	F32A7.3c.2	TTTCTTCTTCTTCTTCTTCT: ref allele; TTTCTTCTTCTTCT: upstream_gene_variant; TTTCTTCTTCTTCTTCT: upstream_gene_variant	0/0	50,1,0	93	1/1	0,72,1	127	0/0	69,1,0	127	0/0	41,0,0	122	0/0	52,0,0	127	0/0	74,0,0	127	0/0	46,0,0	127	1/1	0,99,0	127	0/0	99,0,0	127	1/1	0,89,0	127	1/1	0,155,0	127
I	14838693	eva-1	F32A7.3a.2	TTTCTTCTTCTTCTTCTTCT: ref allele; TTTCTTCTTCTTCT: upstream_gene_variant; TTTCTTCTTCTTCTTCT: upstream_gene_variant	0/0	50,1,0	93	1/1	0,72,1	127	0/0	69,1,0	127	0/0	41,0,0	122	0/0	52,0,0	127	0/0	74,0,0	127	0/0	46,0,0	127	1/1	0,99,0	127	0/0	99,0,0	127	1/1	0,89,0	127	1/1	0,155,0	127
I	14838693	eva-1	F32A7.3a.1	TTTCTTCTTCTTCTTCTTCT: ref allele; TTTCTTCTTCTTCT: upstream_gene_variant; TTTCTTCTTCTTCTTCT: upstream_gene_variant	0/0	50,1,0	93	1/1	0,72,1	127	0/0	69,1,0	127	0/0	41,0,0	122	0/0	52,0,0	127	0/0	74,0,0	127	0/0	46,0,0	127	1/1	0,99,0	127	0/0	99,0,0	127	1/1	0,89,0	127	1/1	0,155,0	127
I	14838693	F32A7.8	F32A7.8.1	TTTCTTCTTCTTCTTCTTCT: ref allele; TTTCTTCTTCTTCT: upstream_gene_variant; TTTCTTCTTCTTCTTCT: upstream_gene_variant	0/0	50,1,0	93	1/1	0,72,1	127	0/0	69,1,0	127	0/0	41,0,0	122	0/0	52,0,0	127	0/0	74,0,0	127	0/0	46,0,0	127	1/1	0,99,0	127	0/0	99,0,0	127	1/1	0,89,0	127	1/1	0,155,0	127
I	14838693	F32A7.4	F32A7.4.1	TTTCTTCTTCTTCTTCTTCT: ref allele; TTTCTTCTTCTTCT: upstream_gene_variant; TTTCTTCTTCTTCTTCT: upstream_gene_variant	0/0	50,1,0	93	1/1	0,72,1	127	0/0	69,1,0	127	0/0	41,0,0	122	0/0	52,0,0	127	0/0	74,0,0	127	0/0	46,0,0	127	1/1	0,99,0	127	0/0	99,0,0	127	1/1	0,89,0	127	1/1	0,155,0	127
I	14838693			TTTCTTCTTCTTCTTCTTCT: ref allele; TTTCTTCTTCTTCT: intergenic_region; TTTCTTCTTCTTCTTCT: intergenic_region	0/0	50,1,0	93	1/1	0,72,1	127	0/0	69,1,0	127	0/0	41,0,0	122	0/0	52,0,0	127	0/0	74,0,0	127	0/0	46,0,0	127	1/1	0,99,0	127	0/0	99,0,0	127	1/1	0,89,0	127	1/1	0,155,0	127
I	14969604	ces-2	ZK909.4.1	TAA: ref allele; TA: downstream_gene_variant	0/0	70,0	127	1/1	0,61	127	0/0	62,0	127	0/0	61,0	127	0/0	38,0	113	0/0	61,0	127	0/0	38,0	113	1/1	0,110	127	0/0	120,0	127	1/1	0,70	127	1/1	0,158	127
I	14969604	ZK909.6	ZK909.6.1	TAA: ref allele; TA: downstream_gene_variant	0/0	70,0	127	1/1	0,61	127	0/0	62,0	127	0/0	61,0	127	0/0	38,0	113	0/0	61,0	127	0/0	38,0	113	1/1	0,110	127	0/0	120,0	127	1/1	0,70	127	1/1	0,158	127
I	14969604			TAA: ref allele; TA: intergenic_region	0/0	70,0	127	1/1	0,61	127	0/0	62,0	127	0/0	61,0	127	0/0	38,0	113	0/0	61,0	127	0/0	38,0	113	1/1	0,110	127	0/0	120,0	127	1/1	0,70	127	1/1	0,158	127
II	176731	T01D1.7	T01D1.7.1	C: ref allele; A: upstream_gene_variant; G: upstream_gene_variant	0/0	29,0,0	86	1/1	0,17,0	45	0/0	21,0,0	62	0/0	20,0,1	59	0/0	21,0,0	62	0/0	27,1,0	67	0/0	13,0,0	38	1/1	0,80,0	127	0/0	94,0,0	127	1/1	0,82,0	127	1/1	0,115,0	127
II	176731	T01D1.3	T01D1.3.1	C: ref allele; A: upstream_gene_variant; G: upstream_gene_variant	0/0	29,0,0	86	1/1	0,17,0	45	0/0	21,0,0	62	0/0	20,0,1	59	0/0	21,0,0	62	0/0	27,1,0	67	0/0	13,0,0	38	1/1	0,80,0	127	0/0	94,0,0	127	1/1	0,82,0	127	1/1	0,115,0	127
II	176731	T01D1.8	T01D1.8a.1	C: ref allele; A: upstream_gene_variant; G: upstream_gene_variant	0/0	29,0,0	86	1/1	0,17,0	45	0/0	21,0,0	62	0/0	20,0,1	59	0/0	21,0,0	62	0/0	27,1,0	67	0/0	13,0,0	38	1/1	0,80,0	127	0/0	94,0,0	127	1/1	0,82,0	127	1/1	0,115,0	127
II	176731	T01D1.4	T01D1.4a.1	C: ref allele; A: downstream_gene_variant; G: downstream_gene_variant	0/0	29,0,0	86	1/1	0,17,0	45	0/0	21,0,0	62	0/0	20,0,1	59	0/0	21,0,0	62	0/0	27,1,0	67	0/0	13,0,0	38	1/1	0,80,0	127	0/0	94,0,0	127	1/1	0,82,0	127	1/1	0,115,0	127
II	176731	T01D1.4	T01D1.4b.1	C: ref allele; A: downstream_gene_variant; G: downstream_gene_variant	0/0	29,0,0	86	1/1	0,17,0	45	0/0	21,0,0	62	0/0	20,0,1	59	0/0	21,0,0	62	0/0	27,1,0	67	0/0	13,0,0	38	1/1	0,80,0	127	0/0	94,0,0	127	1/1	0,82,0	127	1/1	0,115,0	127
II	176731			C: ref allele; A: intergenic_region; G: intergenic_region	0/0	29,0,0	86	1/1	0,17,0	45	0/0	21,0,0	62	0/0	20,0,1	59	0/0	21,0,0	62	0/0	27,1,0	67	0/0	13,0,0	38	1/1	0,80,0	127	0/0	94,0,0	127	1/1	0,82,0	127	1/1	0,115,0	127
II	255204	pqn-85	Y43H11AL.3a.1	ATC: ref allele; A: upstream_gene_variant	0/0	31,0	92	1/1	0,24	66	0/0	28,0	83	0/0	22,0	65	0/0	45,0	127	0/0	40,0	119	0/0	13,0	38	1/1	0,81	127	0/0	79,0	127	1/1	0,83	127	1/1	0,148	127
II	255204	cat-2	B0432.5a.1	ATC: ref allele; A: upstream_gene_variant	0/0	31,0	92	1/1	0,24	66	0/0	28,0	83	0/0	22,0	65	0/0	45,0	127	0/0	40,0	119	0/0	13,0	38	1/1	0,81	127	0/0	79,0	127	1/1	0,83	127	1/1	0,148	127
II	255204	cat-2	B0432.5c.1	ATC: ref allele; A: upstream_gene_variant	0/0	31,0	92	1/1	0,24	66	0/0	28,0	83	0/0	22,0	65	0/0	45,0	127	0/0	40,0	119	0/0	13,0	38	1/1	0,81	127	0/0	79,0	127	1/1	0,83	127	1/1	0,148	127
II	255204	cat-2	B0432.5b.1	ATC: ref allele; A: upstream_gene_variant	0/0	31,0	92	1/1	0,24	66	0/0	28,0	83	0/0	22,0	65	0/0	45,0	127	0/0	40,0	119	0/0	13,0	38	1/1	0,81	127	0/0	79,0	127	1/1	0,83	127	1/1	0,148	127
II	255204			ATC: ref allele; A: intergenic_region	0/0	31,0	92	1/1	0,24	66	0/0	28,0	83	0/0	22,0	65	0/0	45,0	127	0/0	40,0	119	0/0	13,0	38	1/1	0,81	127	0/0	79,0	127	1/1	0,83	127	1/1	0,148	127
II	788663	F46F5.16	F46F5.16.1	CTTTTTTTTTTT: ref allele; CTTTTTTTTT: downstream_gene_variant; CTTTTTTTTTT: downstream_gene_variant; CTTTTTTTTTTTT: downstream_gene_variant	0/0	39,1,0,0	85	1/1	0,45,0,0	73	0/0	40,0,1,0	72	0/0	24,0,1,0	69	0/0	30,2,1,0	64	0/0	34,1,0,0	67	0/0	30,1,1,0	65	1/1	1,66,0,1	62	0/0	105,0,1,0	83	1/1	0,72,0,1	46	1/1	2,116,0,2	68
II	788663	F46F5.1	F46F5.1b.1	CTTTTTTTTTTT: ref allele; CTTTTTTTTT: downstream_gene_variant; CTTTTTTTTTT: downstream_gene_variant; CTTTTTTTTTTTT: downstream_gene_variant	0/0	39,1,0,0	85	1/1	0,45,0,0	73	0/0	40,0,1,0	72	0/0	24,0,1,0	69	0/0	30,2,1,0	64	0/0	34,1,0,0	67	0/0	30,1,1,0	65	1/1	1,66,0,1	62	0/0	105,0,1,0	83	1/1	0,72,0,1	46	1/1	2,116,0,2	68
II	788663	F46F5.1	F46F5.1a.1	CTTTTTTTTTTT: ref allele; CTTTTTTTTT: downstream_gene_variant; CTTTTTTTTTT: downstream_gene_variant; CTTTTTTTTTTTT: downstream_gene_variant	0/0	39,1,0,0	85	1/1	0,45,0,0	73	0/0	40,0,1,0	72	0/0	24,0,1,0	69	0/0	30,2,1,0	64	0/0	34,1,0,0	67	0/0	30,1,1,0	65	1/1	1,66,0,1	62	0/0	105,0,1,0	83	1/1	0,72,0,1	46	1/1	2,116,0,2	68
II	788663	F46F5.19	F46F5.19	CTTTTTTTTTTT: ref allele; CTTTTTTTTT: downstream_gene_variant; CTTTTTTTTTT: downstream_gene_variant; CTTTTTTTTTTTT: downstream_gene_variant	0/0	39,1,0,0	85	1/1	0,45,0,0	73	0/0	40,0,1,0	72	0/0	24,0,1,0	69	0/0	30,2,1,0	64	0/0	34,1,0,0	67	0/0	30,1,1,0	65	1/1	1,66,0,1	62	0/0	105,0,1,0	83	1/1	0,72,0,1	46	1/1	2,116,0,2	68
II	788663	F46F5.15	F46F5.15a.1	CTTTTTTTTTTT: ref allele; CTTTTTTTTT: intron_variant; CTTTTTTTTTT: intron_variant; CTTTTTTTTTTTT: intron_variant	0/0	39,1,0,0	85	1/1	0,45,0,0	73	0/0	40,0,1,0	72	0/0	24,0,1,0	69	0/0	30,2,1,0	64	0/0	34,1,0,0	67	0/0	30,1,1,0	65	1/1	1,66,0,1	62	0/0	105,0,1,0	83	1/1	0,72,0,1	46	1/1	2,116,0,2	68
II	788663	F46F5.15	F46F5.15b.1	CTTTTTTTTTTT: ref allele; CTTTTTTTTT: intron_variant; CTTTTTTTTTT: intron_variant; CTTTTTTTTTTTT: intron_variant	0/0	39,1,0,0	85	1/1	0,45,0,0	73	0/0	40,0,1,0	72	0/0	24,0,1,0	69	0/0	30,2,1,0	64	0/0	34,1,0,0	67	0/0	30,1,1,0	65	1/1	1,66,0,1	62	0/0	105,0,1,0	83	1/1	0,72,0,1	46	1/1	2,116,0,2	68
II	788663	F46F5.15	F46F5.15b.2	CTTTTTTTTTTT: ref allele; CTTTTTTTTT: intron_variant; CTTTTTTTTTT: intron_variant; CTTTTTTTTTTTT: intron_variant	0/0	39,1,0,0	85	1/1	0,45,0,0	73	0/0	40,0,1,0	72	0/0	24,0,1,0	69	0/0	30,2,1,0	64	0/0	34,1,0,0	67	0/0	30,1,1,0	65	1/1	1,66,0,1	62	0/0	105,0,1,0	83	1/1	0,72,0,1	46	1/1	2,116,0,2	68
II	996879	F45D11.11	F45D11.11.1	CAT: ref allele; CT: upstream_gene_variant	0/0	88,43	46	1/1	167,173	3	0/0	72,6	127	0/0	28,2	64	0/0	83,25	78	0/0	32,16	3	0/0	41,0	123	1/1	64,226	127	0/0	111,0	127	1/1	55,149	101	1/1	109,269	86
II	996879	F45D11.5	F45D11.5.1	CAT: ref allele; CT: upstream_gene_variant	0/0	88,43	46	1/1	167,173	3	0/0	72,6	127	0/0	28,2	64	0/0	83,25	78	0/0	32,16	3	0/0	41,0	123	1/1	64,226	127	0/0	111,0	127	1/1	55,149	101	1/1	109,269	86
II	996879	fbxc-42	F45D11.9.1	CAT: ref allele; CT: downstream_gene_variant	0/0	88,43	46	1/1	167,173	3	0/0	72,6	127	0/0	28,2	64	0/0	83,25	78	0/0	32,16	3	0/0	41,0	123	1/1	64,226	127	0/0	111,0	127	1/1	55,149	101	1/1	109,269	86
II	996879	fbxb-28	F45D11.8	CAT: ref allele; CT: downstream_gene_variant	0/0	88,43	46	1/1	167,173	3	0/0	72,6	127	0/0	28,2	64	0/0	83,25	78	0/0	32,16	3	0/0	41,0	123	1/1	64,226	127	0/0	111,0	127	1/1	55,149	101	1/1	109,269	86
II	996879	F45D11.7	F45D11.7.1	CAT: ref allele; CT: downstream_gene_variant	0/0	88,43	46	1/1	167,173	3	0/0	72,6	127	0/0	28,2	64	0/0	83,25	78	0/0	32,16	3	0/0	41,0	123	1/1	64,226	127	0/0	111,0	127	1/1	55,149	101	1/1	109,269	86
II	996879	fbxb-29	F45D11.12.1	CAT: ref allele; CT: downstream_gene_variant	0/0	88,43	46	1/1	167,173	3	0/0	72,6	127	0/0	28,2	64	0/0	83,25	78	0/0	32,16	3	0/0	41,0	123	1/1	64,226	127	0/0	111,0	127	1/1	55,149	101	1/1	109,269	86
II	996879	fbxb-30	F45D11.13.1	CAT: ref allele; CT: downstream_gene_variant	0/0	88,43	46	1/1	167,173	3	0/0	72,6	127	0/0	28,2	64	0/0	83,25	78	0/0	32,16	3	0/0	41,0	123	1/1	64,226	127	0/0	111,0	127	1/1	55,149	101	1/1	109,269	86
II	996879			CAT: ref allele; CT: intergenic_region	0/0	88,43	46	1/1	167,173	3	0/0	72,6	127	0/0	28,2	64	0/0	83,25	78	0/0	32,16	3	0/0	41,0	123	1/1	64,226	127	0/0	111,0	127	1/1	55,149	101	1/1	109,269	86
II	1076183	linc-13	K02E7.14	C: ref allele; A: upstream_gene_variant	0/0	41,0	122	1/1	8,19	12	0/0	82,0	79	0/0	51,0	127	0/0	21,0	62	0/0	53,0	125	0/0	24,0	40	1/1	9,53	78	0/0	130,0	127	1/1	8,46	66	1/1	16,68	79
II	1076183	K02E7.11	K02E7.11.1	C: ref allele; A: upstream_gene_variant	0/0	41,0	122	1/1	8,19	12	0/0	82,0	79	0/0	51,0	127	0/0	21,0	62	0/0	53,0	125	0/0	24,0	40	1/1	9,53	78	0/0	130,0	127	1/1	8,46	66	1/1	16,68	79
II	1076183	K02E7.12	K02E7.12.1	C: ref allele; A: downstream_gene_variant	0/0	41,0	122	1/1	8,19	12	0/0	82,0	79	0/0	51,0	127	0/0	21,0	62	0/0	53,0	125	0/0	24,0	40	1/1	9,53	78	0/0	130,0	127	1/1	8,46	66	1/1	16,68	79
II	1076183	K02E7.12	K02E7.12.2	C: ref allele; A: downstream_gene_variant	0/0	41,0	122	1/1	8,19	12	0/0	82,0	79	0/0	51,0	127	0/0	21,0	62	0/0	53,0	125	0/0	24,0	40	1/1	9,53	78	0/0	130,0	127	1/1	8,46	66	1/1	16,68	79
II	1076183	K02E7.4	K02E7.4.1	C: ref allele; A: downstream_gene_variant	0/0	41,0	122	1/1	8,19	12	0/0	82,0	79	0/0	51,0	127	0/0	21,0	62	0/0	53,0	125	0/0	24,0	40	1/1	9,53	78	0/0	130,0	127	1/1	8,46	66	1/1	16,68	79
II	1076183			C: ref allele; A: intergenic_region	0/0	41,0	122	1/1	8,19	12	0/0	82,0	79	0/0	51,0	127	0/0	21,0	62	0/0	53,0	125	0/0	24,0	40	1/1	9,53	78	0/0	130,0	127	1/1	8,46	66	1/1	16,68	79
II	1315719	21ur-13751	F56D12.7	ATTTTTTTTTTTTT: ref allele; ATTTTTTTTTTTTTT: upstream_gene_variant	0/0	20,1,1,0	48	1/1	0,19,0,1	44	0/0	14,1,0,0	26	0/0	15,2,3,0	26	0/0	13,0,1,0	35	0/0	17,1,1,0	39	0/0	4,0,0,0	10	1/1	0,65,0,2	67	0/0	74,3,1,1	67	1/1	0,67,0,0	63	1/1	3,98,0,3	60
II	1315719	F56D12.8	F56D12.8	ATTTTTTTTTTTTT: ref allele; ATTTTTTTTTTT: downstream_gene_variant; ATTTTTTTTTTTT: downstream_gene_variant; ATTTTTTTTTTTTTT: downstream_gene_variant	0/0	20,1,1,0	48	1/1	0,19,0,1	44	0/0	14,1,0,0	26	0/0	15,2,3,0	26	0/0	13,0,1,0	35	0/0	17,1,1,0	39	0/0	4,0,0,0	10	1/1	0,65,0,2	67	0/0	74,3,1,1	67	1/1	0,67,0,0	63	1/1	3,98,0,3	60
II	1315719	F56D12.9	F56D12.9	ATTTTTTTTTTTTT: ref allele; ATTTTTTTTTTT: downstream_gene_variant; ATTTTTTTTTTTT: downstream_gene_variant; ATTTTTTTTTTTTTT: downstream_gene_variant	0/0	20,1,1,0	48	1/1	0,19,0,1	44	0/0	14,1,0,0	26	0/0	15,2,3,0	26	0/0	13,0,1,0	35	0/0	17,1,1,0	39	0/0	4,0,0,0	10	1/1	0,65,0,2	67	0/0	74,3,1,1	67	1/1	0,67,0,0	63	1/1	3,98,0,3	60
II	1315719	fcho-1	F56D12.6a.1	ATTTTTTTTTTTTT: ref allele; ATTTTTTTTTTT: intron_variant; ATTTTTTTTTTTT: intron_variant; ATTTTTTTTTTTTTT: intron_variant	0/0	20,1,1,0	48	1/1	0,19,0,1	44	0/0	14,1,0,0	26	0/0	15,2,3,0	26	0/0	13,0,1,0	35	0/0	17,1,1,0	39	0/0	4,0,0,0	10	1/1	0,65,0,2	67	0/0	74,3,1,1	67	1/1	0,67,0,0	63	1/1	3,98,0,3	60
II	1315719	fcho-1	F56D12.6b.1	ATTTTTTTTTTTTT: ref allele; ATTTTTTTTTTT: intron_variant; ATTTTTTTTTTTT: intron_variant; ATTTTTTTTTTTTTT: intron_variant	0/0	20,1,1,0	48	1/1	0,19,0,1	44	0/0	14,1,0,0	26	0/0	15,2,3,0	26	0/0	13,0,1,0	35	0/0	17,1,1,0	39	0/0	4,0,0,0	10	1/1	0,65,0,2	67	0/0	74,3,1,1	67	1/1	0,67,0,0	63	1/1	3,98,0,3	60
II	1523610	Y51H7BR.7	Y51H7BR.7.1	GAAAAAAAAAAA: ref allele; GAAAAAAAAA: 3_prime_UTR_variant; GAAAAAAAAAA: 3_prime_UTR_variant; GAAAAAAAAAAAA: 3_prime_UTR_variant	0/0	19,0,0,0	55	1/1	0,9,0,0	21	0/0	17,1,1,0	39	0/0	13,0,0,0	37	0/0	9,0,0,0	25	0/0	13,1,1,0	28	0/0	12,1,0,0	26	1/1	2,69,0,0	69	0/0	97,0,4,0	73	1/1	0,62,0,2	61	1/1	1,98,0,0	77
II	1523610	Y51H7BR.9	Y51H7BR.9	GAAAAAAAAAAA: ref allele; GAAAAAAAAA: upstream_gene_variant; GAAAAAAAAAA: upstream_gene_variant; GAAAAAAAAAAAA: upstream_gene_variant	0/0	19,0,0,0	55	1/1	0,9,0,0	21	0/0	17,1,1,0	39	0/0	13,0,0,0	37	0/0	9,0,0,0	25	0/0	13,1,1,0	28	0/0	12,1,0,0	26	1/1	2,69,0,0	69	0/0	97,0,4,0	73	1/1	0,62,0,2	61	1/1	1,98,0,0	77
II	1523610	sru-41	Y51H7BR.6	GAAAAAAAAAAA: ref allele; GAAAAAAAAA: upstream_gene_variant; GAAAAAAAAAA: upstream_gene_variant; GAAAAAAAAAAAA: upstream_gene_variant	0/0	19,0,0,0	55	1/1	0,9,0,0	21	0/0	17,1,1,0	39	0/0	13,0,0,0	37	0/0	9,0,0,0	25	0/0	13,1,1,0	28	0/0	12,1,0,0	26	1/1	2,69,0,0	69	0/0	97,0,4,0	73	1/1	0,62,0,2	61	1/1	1,98,0,0	77
II	1523610	Y51H7BR.10	Y51H7BR.10	GAAAAAAAAAAA: ref allele; GAAAAAAAAA: upstream_gene_variant; GAAAAAAAAAA: upstream_gene_variant; GAAAAAAAAAAAA: upstream_gene_variant	0/0	19,0,0,0	55	1/1	0,9,0,0	21	0/0	17,1,1,0	39	0/0	13,0,0,0	37	0/0	9,0,0,0	25	0/0	13,1,1,0	28	0/0	12,1,0,0	26	1/1	2,69,0,0	69	0/0	97,0,4,0	73	1/1	0,62,0,2	61	1/1	1,98,0,0	77
II	1523610	Y51H7BR.8	Y51H7BR.8.1	GAAAAAAAAAAA: ref allele; GAAAAAAAAA: downstream_gene_variant; GAAAAAAAAAA: downstream_gene_variant; GAAAAAAAAAAAA: downstream_gene_variant	0/0	19,0,0,0	55	1/1	0,9,0,0	21	0/0	17,1,1,0	39	0/0	13,0,0,0	37	0/0	9,0,0,0	25	0/0	13,1,1,0	28	0/0	12,1,0,0	26	1/1	2,69,0,0	69	0/0	97,0,4,0	73	1/1	0,62,0,2	61	1/1	1,98,0,0	77
II	1523610	Y51H7BR.t1	Y51H7BR.t1	GAAAAAAAAAAA: ref allele; GAAAAAAAAA: downstream_gene_variant; GAAAAAAAAAA: downstream_gene_variant; GAAAAAAAAAAAA: downstream_gene_variant	0/0	19,0,0,0	55	1/1	0,9,0,0	21	0/0	17,1,1,0	39	0/0	13,0,0,0	37	0/0	9,0,0,0	25	0/0	13,1,1,0	28	0/0	12,1,0,0	26	1/1	2,69,0,0	69	0/0	97,0,4,0	73	1/1	0,62,0,2	61	1/1	1,98,0,0	77
II	1523610	Y51H7BR.11	Y51H7BR.11	GAAAAAAAAAAA: ref allele; GAAAAAAAAA: downstream_gene_variant; GAAAAAAAAAA: downstream_gene_variant; GAAAAAAAAAAAA: downstream_gene_variant	0/0	19,0,0,0	55	1/1	0,9,0,0	21	0/0	17,1,1,0	39	0/0	13,0,0,0	37	0/0	9,0,0,0	25	0/0	13,1,1,0	28	0/0	12,1,0,0	26	1/1	2,69,0,0	69	0/0	97,0,4,0	73	1/1	0,62,0,2	61	1/1	1,98,0,0	77
II	1604655	bath-26	T07H3.6.1	GTA: ref allele; GTACATA: upstream_gene_variant	0/0	110,0	127	1/1	0,110	127	0/0	90,0	127	0/0	23,0	68	0/0	158,0	127	0/0	40,0	119	0/0	55,0	127	1/1	0,82	127	0/0	107,0	127	1/1	0,76	127	1/1	0,110	127
II	1604655	T07H3.9	T07H3.9	GTA: ref allele; GTACATA: upstream_gene_variant	0/0	110,0	127	1/1	0,110	127	0/0	90,0	127	0/0	23,0	68	0/0	158,0	127	0/0	40,0	119	0/0	55,0	127	1/1	0,82	127	0/0	107,0	127	1/1	0,76	127	1/1	0,110	127
II	1604655	bath-47	T07H3.1.1	GTA: ref allele; GTACATA: downstream_gene_variant	0/0	110,0	127	1/1	0,110	127	0/0	90,0	127	0/0	23,0	68	0/0	158,0	127	0/0	40,0	119	0/0	55,0	127	1/1	0,82	127	0/0	107,0	127	1/1	0,76	127	1/1	0,110	127
II	1604655	bath-33	C08E3.3.1	GTA: ref allele; GTACATA: downstream_gene_variant	0/0	110,0	127	1/1	0,110	127	0/0	90,0	127	0/0	23,0	68	0/0	158,0	127	0/0	40,0	119	0/0	55,0	127	1/1	0,82	127	0/0	107,0	127	1/1	0,76	127	1/1	0,110	127
II	1604655	fbxa-161	C08E3.4	GTA: ref allele; GTACATA: downstream_gene_variant	0/0	110,0	127	1/1	0,110	127	0/0	90,0	127	0/0	23,0	68	0/0	158,0	127	0/0	40,0	119	0/0	55,0	127	1/1	0,82	127	0/0	107,0	127	1/1	0,76	127	1/1	0,110	127
II	1604655	fbxa-162	C08E3.5	GTA: ref allele; GTACATA: downstream_gene_variant	0/0	110,0	127	1/1	0,110	127	0/0	90,0	127	0/0	23,0	68	0/0	158,0	127	0/0	40,0	119	0/0	55,0	127	1/1	0,82	127	0/0	107,0	127	1/1	0,76	127	1/1	0,110	127
II	1604655	fbxa-163	C08E3.6.1	GTA: ref allele; GTACATA: downstream_gene_variant	0/0	110,0	127	1/1	0,110	127	0/0	90,0	127	0/0	23,0	68	0/0	158,0	127	0/0	40,0	119	0/0	55,0	127	1/1	0,82	127	0/0	107,0	127	1/1	0,76	127	1/1	0,110	127
II	1604655			GTA: ref allele; GTACATA: intergenic_region	0/0	110,0	127	1/1	0,110	127	0/0	90,0	127	0/0	23,0	68	0/0	158,0	127	0/0	40,0	119	0/0	55,0	127	1/1	0,82	127	0/0	107,0	127	1/1	0,76	127	1/1	0,110	127
II	2127981	sdz-28	R52.1.1	GTA: ref allele; GTACATA: upstream_gene_variant	0/0	85,0	127	1/1	1,51	126	0/0	80,0	127	0/0	40,0	119	0/0	67,0	127	0/0	33,0	98	0/0	50,0	127	1/1	0,54	127	0/0	85,0	127	1/1	0,56	127	1/1	0,74	127
II	2127981	R52.11	R52.11	GTA: ref allele; GTACATA: downstream_gene_variant	0/0	85,0	127	1/1	1,51	126	0/0	80,0	127	0/0	40,0	119	0/0	67,0	127	0/0	33,0	98	0/0	50,0	127	1/1	0,54	127	0/0	85,0	127	1/1	0,56	127	1/1	0,74	127
II	2127981	sdz-29	R52.10	GTA: ref allele; GTACATA: intron_variant	0/0	85,0	127	1/1	1,51	126	0/0	80,0	127	0/0	40,0	119	0/0	67,0	127	0/0	33,0	98	0/0	50,0	127	1/1	0,54	127	0/0	85,0	127	1/1	0,56	127	1/1	0,74	127
II	2278573	K09F6.15	K09F6.15.1	T: ref allele; A: upstream_gene_variant	0/0	59,0	127	1/1	0,45	127	0/0	45,0	127	0/0	28,0	83	0/0	36,0	107	0/0	29,0	86	0/0	34,0	101	1/1	1,87	127	0/0	92,0	127	1/1	0,78	127	1/1	0,100	127
II	2278573	K09F6.11	K09F6.11.1	T: ref allele; A: upstream_gene_variant	0/0	59,0	127	1/1	0,45	127	0/0	45,0	127	0/0	28,0	83	0/0	36,0	107	0/0	29,0	86	0/0	34,0	101	1/1	1,87	127	0/0	92,0	127	1/1	0,78	127	1/1	0,100	127
II	2278573	K09F6.14	K09F6.14	T: ref allele; A: downstream_gene_variant	0/0	59,0	127	1/1	0,45	127	0/0	45,0	127	0/0	28,0	83	0/0	36,0	107	0/0	29,0	86	0/0	34,0	101	1/1	1,87	127	0/0	92,0	127	1/1	0,78	127	1/1	0,100	127
II	2278573	K09F6.9	K09F6.9.1	T: ref allele; A: downstream_gene_variant	0/0	59,0	127	1/1	0,45	127	0/0	45,0	127	0/0	28,0	83	0/0	36,0	107	0/0	29,0	86	0/0	34,0	101	1/1	1,87	127	0/0	92,0	127	1/1	0,78	127	1/1	0,100	127
II	2278573	K09F6.6	K09F6.6.1	T: ref allele; A: intron_variant	0/0	59,0	127	1/1	0,45	127	0/0	45,0	127	0/0	28,0	83	0/0	36,0	107	0/0	29,0	86	0/0	34,0	101	1/1	1,87	127	0/0	92,0	127	1/1	0,78	127	1/1	0,100	127
II	2352063	F43C11.10	F43C11.10.1	G: ref allele; A: upstream_gene_variant	0/0	97,0	127	1/1	1,84	127	0/0	69,0	127	0/0	23,0	68	0/0	48,0	127	0/0	22,0	65	0/0	45,0	127	1/1	0,75	127	0/0	80,0	127	1/1	0,78	127	1/1	1,115	127
II	2352063	decr-1.1	F43C11.3.1	G: ref allele; A: upstream_gene_variant	0/0	97,0	127	1/1	1,84	127	0/0	69,0	127	0/0	23,0	68	0/0	48,0	127	0/0	22,0	65	0/0	45,0	127	1/1	0,75	127	0/0	80,0	127	1/1	0,78	127	1/1	1,115	127
II	2352063	F43C11.2	F43C11.2.1	G: ref allele; A: upstream_gene_variant	0/0	97,0	127	1/1	1,84	127	0/0	69,0	127	0/0	23,0	68	0/0	48,0	127	0/0	22,0	65	0/0	45,0	127	1/1	0,75	127	0/0	80,0	127	1/1	0,78	127	1/1	1,115	127
II	2352063	F43C11.4	F43C11.4.1	G: ref allele; A: downstream_gene_variant	0/0	97,0	127	1/1	1,84	127	0/0	69,0	127	0/0	23,0	68	0/0	48,0	127	0/0	22,0	65	0/0	45,0	127	1/1	0,75	127	0/0	80,0	127	1/1	0,78	127	1/1	1,115	127
II	2352063	F43C11.13	F43C11.13	G: ref allele; A: downstream_gene_variant	0/0	97,0	127	1/1	1,84	127	0/0	69,0	127	0/0	23,0	68	0/0	48,0	127	0/0	22,0	65	0/0	45,0	127	1/1	0,75	127	0/0	80,0	127	1/1	0,78	127	1/1	1,115	127
II	2352063			G: ref allele; A: intergenic_region	0/0	97,0	127	1/1	1,84	127	0/0	69,0	127	0/0	23,0	68	0/0	48,0	127	0/0	22,0	65	0/0	45,0	127	1/1	0,75	127	0/0	80,0	127	1/1	0,78	127	1/1	1,115	127
II	2369659	F43C11.12	F43C11.12.1	C: ref allele; T: upstream_gene_variant	0/0	71,0	127	1/1	0,69	127	0/0	77,0	127	0/0	34,0	101	0/0	77,0	127	0/0	34,0	101	0/0	48,0	127	1/1	0,90	127	0/0	119,0	127	1/1	0,93	127	1/1	0,122	127
II	2369659	F16G10.3	F16G10.3.1	C: ref allele; T: upstream_gene_variant	0/0	71,0	127	1/1	0,69	127	0/0	77,0	127	0/0	34,0	101	0/0	77,0	127	0/0	34,0	101	0/0	48,0	127	1/1	0,90	127	0/0	119,0	127	1/1	0,93	127	1/1	0,122	127
II	2369659	F16G10.5	F16G10.5.1	C: ref allele; T: downstream_gene_variant	0/0	71,0	127	1/1	0,69	127	0/0	77,0	127	0/0	34,0	101	0/0	77,0	127	0/0	34,0	101	0/0	48,0	127	1/1	0,90	127	0/0	119,0	127	1/1	0,93	127	1/1	0,122	127
II	2369659	hpo-25	F16G10.4.1	C: ref allele; T: intron_variant	0/0	71,0	127	1/1	0,69	127	0/0	77,0	127	0/0	34,0	101	0/0	77,0	127	0/0	34,0	101	0/0	48,0	127	1/1	0,90	127	0/0	119,0	127	1/1	0,93	127	1/1	0,122	127
II	2375075	F16G10.2	F16G10.2.1	TTCTC: ref allele; TTC: upstream_gene_variant	0/0	59,0	127	1/1	0,40	114	0/0	80,0	127	0/0	30,0	89	0/0	41,0	122	0/0	26,0	77	0/0	40,0	119	1/1	0,54	127	0/0	108,0	127	1/1	0,68	127	1/1	0,88	127
II	2375075	hpo-25	F16G10.4.1	TTCTC: ref allele; TTC: downstream_gene_variant	0/0	59,0	127	1/1	0,40	114	0/0	80,0	127	0/0	30,0	89	0/0	41,0	122	0/0	26,0	77	0/0	40,0	119	1/1	0,54	127	0/0	108,0	127	1/1	0,68	127	1/1	0,88	127
II	2375075	F16G10.3	F16G10.3.1	TTCTC: ref allele; TTC: downstream_gene_variant	0/0	59,0	127	1/1	0,40	114	0/0	80,0	127	0/0	30,0	89	0/0	41,0	122	0/0	26,0	77	0/0	40,0	119	1/1	0,54	127	0/0	108,0	127	1/1	0,68	127	1/1	0,88	127
II	2375075	F16G10.6	F16G10.6.1	TTCTC: ref allele; TTC: downstream_gene_variant	0/0	59,0	127	1/1	0,40	114	0/0	80,0	127	0/0	30,0	89	0/0	41,0	122	0/0	26,0	77	0/0	40,0	119	1/1	0,54	127	0/0	108,0	127	1/1	0,68	127	1/1	0,88	127
II	2375075	F16G10.7	F16G10.7.1	TTCTC: ref allele; TTC: downstream_gene_variant	0/0	59,0	127	1/1	0,40	114	0/0	80,0	127	0/0	30,0	89	0/0	41,0	122	0/0	26,0	77	0/0	40,0	119	1/1	0,54	127	0/0	108,0	127	1/1	0,68	127	1/1	0,88	127
II	2375075			TTCTC: ref allele; TTC: intergenic_region	0/0	59,0	127	1/1	0,40	114	0/0	80,0	127	0/0	30,0	89	0/0	41,0	122	0/0	26,0	77	0/0	40,0	119	1/1	0,54	127	0/0	108,0	127	1/1	0,68	127	1/1	0,88	127
II	2507794	linc-8	F59H5.6	C: ref allele; T: upstream_gene_variant	0/0	36,0	107	1/1	0,18	48	0/0	25,0	74	0/0	23,0	68	0/0	32,0	95	0/0	29,0	86	0/0	14,0	41	1/1	0,80	127	0/0	119,0	127	1/1	0,63	127	1/1	0,117	127
II	2507794	F59H5.5	F59H5.5	C: ref allele; T: upstream_gene_variant	0/0	36,0	107	1/1	0,18	48	0/0	25,0	74	0/0	23,0	68	0/0	32,0	95	0/0	29,0	86	0/0	14,0	41	1/1	0,80	127	0/0	119,0	127	1/1	0,63	127	1/1	0,117	127
II	2507794	gbas-1	F59H5.1.1	C: ref allele; T: intron_variant	0/0	36,0	107	1/1	0,18	48	0/0	25,0	74	0/0	23,0	68	0/0	32,0	95	0/0	29,0	86	0/0	14,0	41	1/1	0,80	127	0/0	119,0	127	1/1	0,63	127	1/1	0,117	127
II	2717839	T05A8.3	T05A8.3.1	ATTTTTTTT: ref allele; ATTTTTTT: upstream_gene_variant; ATTTTTTTTT: upstream_gene_variant	0/0	47,0,0	96	1/1	0,35,0	79	0/0	45,0,0	95	0/0	17,0,0	50	0/0	34,0,0	100	0/0	25,0,0	74	0/0	29,0,0	86	1/1	0,93,0	107	0/0	92,0,1	122	1/1	0,78,0	109	1/1	0,137,0	117
II	2717839	nep-2	T05A8.4.1	ATTTTTTTT: ref allele; ATTTTTTT: intron_variant; ATTTTTTTTT: intron_variant	0/0	47,0,0	96	1/1	0,35,0	79	0/0	45,0,0	95	0/0	17,0,0	50	0/0	34,0,0	100	0/0	25,0,0	74	0/0	29,0,0	86	1/1	0,93,0	107	0/0	92,0,1	122	1/1	0,78,0	109	1/1	0,137,0	117
II	2744635	T05A8.6	T05A8.6.1	A: ref allele; C: upstream_gene_variant	0/0	22,0	65	1/1	0,16	42	0/0	24,0	71	0/0	27,0	80	0/0	8,0	23	0/0	20,0	59	0/0	9,0	26	1/1	0,80	127	0/0	105,0	127	1/1	0,103	127	1/1	0,166	127
II	2744635	T05A8.7	T05A8.7.1	A: ref allele; C: upstream_gene_variant	0/0	22,0	65	1/1	0,16	42	0/0	24,0	71	0/0	27,0	80	0/0	8,0	23	0/0	20,0	59	0/0	9,0	26	1/1	0,80	127	0/0	105,0	127	1/1	0,103	127	1/1	0,166	127
II	2744635	F29A7.4	F29A7.4.1	A: ref allele; C: upstream_gene_variant	0/0	22,0	65	1/1	0,16	42	0/0	24,0	71	0/0	27,0	80	0/0	8,0	23	0/0	20,0	59	0/0	9,0	26	1/1	0,80	127	0/0	105,0	127	1/1	0,103	127	1/1	0,166	127
II	2744635	F29A7.5	F29A7.5.1	A: ref allele; C: downstream_gene_variant	0/0	22,0	65	1/1	0,16	42	0/0	24,0	71	0/0	27,0	80	0/0	8,0	23	0/0	20,0	59	0/0	9,0	26	1/1	0,80	127	0/0	105,0	127	1/1	0,103	127	1/1	0,166	127
II	2744635			A: ref allele; C: intergenic_region	0/0	22,0	65	1/1	0,16	42	0/0	24,0	71	0/0	27,0	80	0/0	8,0	23	0/0	20,0	59	0/0	9,0	26	1/1	0,80	127	0/0	105,0	127	1/1	0,103	127	1/1	0,166	127
II	2782242	F08D12.5	F08D12.5a	G: ref allele; C: downstream_gene_variant	0/0	44,0	127	1/1	0,54	127	0/0	60,0	127	0/0	26,0	77	0/0	52,0	127	0/0	31,0	92	0/0	26,0	77	1/1	1,87	127	0/0	73,0	127	1/1	0,52	127	1/1	0,105	127
II	2782242	F08D12.5	F08D12.5b	G: ref allele; C: downstream_gene_variant	0/0	44,0	127	1/1	0,54	127	0/0	60,0	127	0/0	26,0	77	0/0	52,0	127	0/0	31,0	92	0/0	26,0	77	1/1	1,87	127	0/0	73,0	127	1/1	0,52	127	1/1	0,105	127
II	2782242	F08D12.4	F08D12.4a.1	G: ref allele; C: downstream_gene_variant	0/0	44,0	127	1/1	0,54	127	0/0	60,0	127	0/0	26,0	77	0/0	52,0	127	0/0	31,0	92	0/0	26,0	77	1/1	1,87	127	0/0	73,0	127	1/1	0,52	127	1/1	0,105	127
II	2782242	F08D12.3	F08D12.3.1	G: ref allele; C: downstream_gene_variant	0/0	44,0	127	1/1	0,54	127	0/0	60,0	127	0/0	26,0	77	0/0	52,0	127	0/0	31,0	92	0/0	26,0	77	1/1	1,87	127	0/0	73,0	127	1/1	0,52	127	1/1	0,105	127
II	2782242	F08D12.12	F08D12.12.1	G: ref allele; C: downstream_gene_variant	0/0	44,0	127	1/1	0,54	127	0/0	60,0	127	0/0	26,0	77	0/0	52,0	127	0/0	31,0	92	0/0	26,0	77	1/1	1,87	127	0/0	73,0	127	1/1	0,52	127	1/1	0,105	127
II	2782242	F08D12.2	F08D12.2.1	G: ref allele; C: intron_variant	0/0	44,0	127	1/1	0,54	127	0/0	60,0	127	0/0	26,0	77	0/0	52,0	127	0/0	31,0	92	0/0	26,0	77	1/1	1,87	127	0/0	73,0	127	1/1	0,52	127	1/1	0,105	127
II	2865826	Y110A2AL.t2	Y110A2AL.t2	C: ref allele; T: upstream_gene_variant	0/0	92,0	127	1/1	0,93	127	0/0	82,0	127	0/0	58,0	127	0/0	86,0	127	0/0	58,0	127	0/0	41,0	122	1/1	0,131	127	0/0	125,0	127	1/1	0,71	127	1/1	0,138	127
II	2865826	Y110A2AL.3	Y110A2AL.3.1	C: ref allele; T: upstream_gene_variant	0/0	92,0	127	1/1	0,93	127	0/0	82,0	127	0/0	58,0	127	0/0	86,0	127	0/0	58,0	127	0/0	41,0	122	1/1	0,131	127	0/0	125,0	127	1/1	0,71	127	1/1	0,138	127
II	2865826	Y110A2AL.2	Y110A2AL.2.1	C: ref allele; T: upstream_gene_variant	0/0	92,0	127	1/1	0,93	127	0/0	82,0	127	0/0	58,0	127	0/0	86,0	127	0/0	58,0	127	0/0	41,0	122	1/1	0,131	127	0/0	125,0	127	1/1	0,71	127	1/1	0,138	127
II	2865826	Y110A2AL.5	Y110A2AL.5.1	C: ref allele; T: downstream_gene_variant	0/0	92,0	127	1/1	0,93	127	0/0	82,0	127	0/0	58,0	127	0/0	86,0	127	0/0	58,0	127	0/0	41,0	122	1/1	0,131	127	0/0	125,0	127	1/1	0,71	127	1/1	0,138	127
II	2865826	Y110A2AL.9	Y110A2AL.9.1	C: ref allele; T: downstream_gene_variant	0/0	92,0	127	1/1	0,93	127	0/0	82,0	127	0/0	58,0	127	0/0	86,0	127	0/0	58,0	127	0/0	41,0	122	1/1	0,131	127	0/0	125,0	127	1/1	0,71	127	1/1	0,138	127
II	2865826			C: ref allele; T: intergenic_region	0/0	92,0	127	1/1	0,93	127	0/0	82,0	127	0/0	58,0	127	0/0	86,0	127	0/0	58,0	127	0/0	41,0	122	1/1	0,131	127	0/0	125,0	127	1/1	0,71	127	1/1	0,138	127
II	2996858	K08A2.10	K08A2.10	T: ref allele; A: upstream_gene_variant	0/0	33,0	98	1/1	0,27	75	0/0	27,0	80	0/0	33,0	98	0/0	33,0	98	0/0	37,0	110	0/0	13,0	38	1/1	0,83	127	0/0	106,0	127	1/1	0,71	127	1/1	0,105	127
II	2996858	lido-8	K08A2.1.1	T: ref allele; A: upstream_gene_variant	0/0	33,0	98	1/1	0,27	75	0/0	27,0	80	0/0	33,0	98	0/0	33,0	98	0/0	37,0	110	0/0	13,0	38	1/1	0,83	127	0/0	106,0	127	1/1	0,71	127	1/1	0,105	127
II	2996858	lido-8	K08A2.1.2	T: ref allele; A: upstream_gene_variant	0/0	33,0	98	1/1	0,27	75	0/0	27,0	80	0/0	33,0	98	0/0	33,0	98	0/0	37,0	110	0/0	13,0	38	1/1	0,83	127	0/0	106,0	127	1/1	0,71	127	1/1	0,105	127
II	2996858	K08A2.17	K08A2.17	T: ref allele; A: upstream_gene_variant	0/0	33,0	98	1/1	0,27	75	0/0	27,0	80	0/0	33,0	98	0/0	33,0	98	0/0	37,0	110	0/0	13,0	38	1/1	0,83	127	0/0	106,0	127	1/1	0,71	127	1/1	0,105	127
II	2996858	lido-9	C41H7.6.1	T: ref allele; A: upstream_gene_variant	0/0	33,0	98	1/1	0,27	75	0/0	27,0	80	0/0	33,0	98	0/0	33,0	98	0/0	37,0	110	0/0	13,0	38	1/1	0,83	127	0/0	106,0	127	1/1	0,71	127	1/1	0,105	127
II	2996858	K08A2.2	K08A2.2.1	T: ref allele; A: downstream_gene_variant	0/0	33,0	98	1/1	0,27	75	0/0	27,0	80	0/0	33,0	98	0/0	33,0	98	0/0	37,0	110	0/0	13,0	38	1/1	0,83	127	0/0	106,0	127	1/1	0,71	127	1/1	0,105	127
II	2996858	K08A2.9	K08A2.9	T: ref allele; A: downstream_gene_variant	0/0	33,0	98	1/1	0,27	75	0/0	27,0	80	0/0	33,0	98	0/0	33,0	98	0/0	37,0	110	0/0	13,0	38	1/1	0,83	127	0/0	106,0	127	1/1	0,71	127	1/1	0,105	127
II	2996858			T: ref allele; A: intergenic_region	0/0	33,0	98	1/1	0,27	75	0/0	27,0	80	0/0	33,0	98	0/0	33,0	98	0/0	37,0	110	0/0	13,0	38	1/1	0,83	127	0/0	106,0	127	1/1	0,71	127	1/1	0,105	127
II	3360649	bath-27	F14D2.1.1	C: ref allele; T: missense_variant	0/0	37,0	110	1/1	2,45	85	0/0	30,0	89	0/0	28,0	83	0/0	29,0	86	0/0	31,0	92	0/0	24,0	71	1/1	0,70	127	0/0	126,0	127	1/1	1,90	127	1/1	0,136	127
II	3360649	bath-29	F14D2.4a.1	C: ref allele; T: downstream_gene_variant	0/0	37,0	110	1/1	2,45	85	0/0	30,0	89	0/0	28,0	83	0/0	29,0	86	0/0	31,0	92	0/0	24,0	71	1/1	0,70	127	0/0	126,0	127	1/1	1,90	127	1/1	0,136	127
II	3360649	lido-14	F14D2.2.1	C: ref allele; T: downstream_gene_variant	0/0	37,0	110	1/1	2,45	85	0/0	30,0	89	0/0	28,0	83	0/0	29,0	86	0/0	31,0	92	0/0	24,0	71	1/1	0,70	127	0/0	126,0	127	1/1	1,90	127	1/1	0,136	127
II	3360649	lido-14	F14D2.2.2	C: ref allele; T: downstream_gene_variant	0/0	37,0	110	1/1	2,45	85	0/0	30,0	89	0/0	28,0	83	0/0	29,0	86	0/0	31,0	92	0/0	24,0	71	1/1	0,70	127	0/0	126,0	127	1/1	1,90	127	1/1	0,136	127
II	3360649	Y49F6C.6	Y49F6C.6.1	C: ref allele; T: downstream_gene_variant	0/0	37,0	110	1/1	2,45	85	0/0	30,0	89	0/0	28,0	83	0/0	29,0	86	0/0	31,0	92	0/0	24,0	71	1/1	0,70	127	0/0	126,0	127	1/1	1,90	127	1/1	0,136	127
II	3392403	nep-20	T06D4.4.1	G: ref allele; A: synonymous_variant	0/0	63,0	127	1/1	0,60	127	0/0	73,0	127	0/0	26,0	77	0/0	51,0	127	0/0	31,0	92	0/0	31,0	92	1/1	0,85	127	0/0	99,0	127	1/1	0,80	127	1/1	0,131	127
II	3392403	T06D4.6	T06D4.6.1	G: ref allele; A: upstream_gene_variant	0/0	63,0	127	1/1	0,60	127	0/0	73,0	127	0/0	26,0	77	0/0	51,0	127	0/0	31,0	92	0/0	31,0	92	1/1	0,85	127	0/0	99,0	127	1/1	0,80	127	1/1	0,131	127
II	3392403	nep-19	T06D4.3.1	G: ref allele; A: upstream_gene_variant	0/0	63,0	127	1/1	0,60	127	0/0	73,0	127	0/0	26,0	77	0/0	51,0	127	0/0	31,0	92	0/0	31,0	92	1/1	0,85	127	0/0	99,0	127	1/1	0,80	127	1/1	0,131	127
II	3392403	nep-9	F18A12.5.1	G: ref allele; A: downstream_gene_variant	0/0	63,0	127	1/1	0,60	127	0/0	73,0	127	0/0	26,0	77	0/0	51,0	127	0/0	31,0	92	0/0	31,0	92	1/1	0,85	127	0/0	99,0	127	1/1	0,80	127	1/1	0,131	127
II	3422527	nep-11	F18A12.8a.1	T: ref allele; A: stop_gained; C: missense_variant	0/0	93,0,0	127	1/1	0,80,0	127	0/0	96,0,0	127	0/0	29,0,0	86	0/0	82,0,0	127	0/0	35,0,0	104	0/0	40,0,0	119	1/1	0,108,0	127	0/0	106,0,0	127	1/1	0,87,1	127	1/1	0,124,0	127
II	3422527	nep-11	F18A12.8b.1	T: ref allele; A: stop_gained; C: missense_variant	0/0	93,0,0	127	1/1	0,80,0	127	0/0	96,0,0	127	0/0	29,0,0	86	0/0	82,0,0	127	0/0	35,0,0	104	0/0	40,0,0	119	1/1	0,108,0	127	0/0	106,0,0	127	1/1	0,87,1	127	1/1	0,124,0	127
II	3422527	nep-6	F18A12.1.1	T: ref allele; A: downstream_gene_variant; C: downstream_gene_variant	0/0	93,0,0	127	1/1	0,80,0	127	0/0	96,0,0	127	0/0	29,0,0	86	0/0	82,0,0	127	0/0	35,0,0	104	0/0	40,0,0	119	1/1	0,108,0	127	0/0	106,0,0	127	1/1	0,87,1	127	1/1	0,124,0	127
II	3422527	F18A12.9	F18A12.9	T: ref allele; A: downstream_gene_variant; C: downstream_gene_variant	0/0	93,0,0	127	1/1	0,80,0	127	0/0	96,0,0	127	0/0	29,0,0	86	0/0	82,0,0	127	0/0	35,0,0	104	0/0	40,0,0	119	1/1	0,108,0	127	0/0	106,0,0	127	1/1	0,87,1	127	1/1	0,124,0	127
II	3516355	Y49F6B.19	Y49F6B.19.1	A: ref allele; G: upstream_gene_variant	0/0	79,0	127	1/1	1,79	127	0/0	73,0	127	0/0	35,0	104	0/0	75,0	127	0/0	33,0	98	0/0	43,0	127	1/1	0,98	127	0/0	100,0	127	1/1	0,68	127	1/1	0,99	127
II	3516355	srz-5	Y49F6B.11.1	A: ref allele; G: upstream_gene_variant	0/0	79,0	127	1/1	1,79	127	0/0	73,0	127	0/0	35,0	104	0/0	75,0	127	0/0	33,0	98	0/0	43,0	127	1/1	0,98	127	0/0	100,0	127	1/1	0,68	127	1/1	0,99	127
II	3516355	Y49F6B.14	Y49F6B.14.1	A: ref allele; G: upstream_gene_variant	0/0	79,0	127	1/1	1,79	127	0/0	73,0	127	0/0	35,0	104	0/0	75,0	127	0/0	33,0	98	0/0	43,0	127	1/1	0,98	127	0/0	100,0	127	1/1	0,68	127	1/1	0,99	127
II	3516355	clec-126	W09G10.5.1	A: ref allele; G: upstream_gene_variant	0/0	79,0	127	1/1	1,79	127	0/0	73,0	127	0/0	35,0	104	0/0	75,0	127	0/0	33,0	98	0/0	43,0	127	1/1	0,98	127	0/0	100,0	127	1/1	0,68	127	1/1	0,99	127
II	3516355	Y49F6B.17	Y49F6B.17	A: ref allele; G: downstream_gene_variant	0/0	79,0	127	1/1	1,79	127	0/0	73,0	127	0/0	35,0	104	0/0	75,0	127	0/0	33,0	98	0/0	43,0	127	1/1	0,98	127	0/0	100,0	127	1/1	0,68	127	1/1	0,99	127
II	3516355	W09G10.t3	W09G10.t3	A: ref allele; G: downstream_gene_variant	0/0	79,0	127	1/1	1,79	127	0/0	73,0	127	0/0	35,0	104	0/0	75,0	127	0/0	33,0	98	0/0	43,0	127	1/1	0,98	127	0/0	100,0	127	1/1	0,68	127	1/1	0,99	127
II	3516355	W09G10.t2	W09G10.t2	A: ref allele; G: downstream_gene_variant	0/0	79,0	127	1/1	1,79	127	0/0	73,0	127	0/0	35,0	104	0/0	75,0	127	0/0	33,0	98	0/0	43,0	127	1/1	0,98	127	0/0	100,0	127	1/1	0,68	127	1/1	0,99	127
II	3516355	col-72	W09G10.1b.1	A: ref allele; G: downstream_gene_variant	0/0	79,0	127	1/1	1,79	127	0/0	73,0	127	0/0	35,0	104	0/0	75,0	127	0/0	33,0	98	0/0	43,0	127	1/1	0,98	127	0/0	100,0	127	1/1	0,68	127	1/1	0,99	127
II	3516355	col-72	W09G10.1a.1	A: ref allele; G: downstream_gene_variant	0/0	79,0	127	1/1	1,79	127	0/0	73,0	127	0/0	35,0	104	0/0	75,0	127	0/0	33,0	98	0/0	43,0	127	1/1	0,98	127	0/0	100,0	127	1/1	0,68	127	1/1	0,99	127
II	3516355	clec-125	W09G10.6.1	A: ref allele; G: intron_variant	0/0	79,0	127	1/1	1,79	127	0/0	73,0	127	0/0	35,0	104	0/0	75,0	127	0/0	33,0	98	0/0	43,0	127	1/1	0,98	127	0/0	100,0	127	1/1	0,68	127	1/1	0,99	127
II	3583069	21ur-14717	W10G11.22	A: ref allele; G: upstream_gene_variant	0/0	86,0	127	1/1	1,50	127	0/0	95,0	127	0/0	44,0	127	0/0	69,0	127	0/0	50,0	127	0/0	56,0	127	1/1	0,76	127	0/0	83,0	127	1/1	0,74	127	1/1	0,109	127
II	3583069	srh-60	W10G11.9.1	A: ref allele; G: upstream_gene_variant	0/0	86,0	127	1/1	1,50	127	0/0	95,0	127	0/0	44,0	127	0/0	69,0	127	0/0	50,0	127	0/0	56,0	127	1/1	0,76	127	0/0	83,0	127	1/1	0,74	127	1/1	0,109	127
II	3583069	W10G11.8	W10G11.8	A: ref allele; G: upstream_gene_variant	0/0	86,0	127	1/1	1,50	127	0/0	95,0	127	0/0	44,0	127	0/0	69,0	127	0/0	50,0	127	0/0	56,0	127	1/1	0,76	127	0/0	83,0	127	1/1	0,74	127	1/1	0,109	127
II	3583069	clec-132	W10G11.13.1	A: ref allele; G: downstream_gene_variant	0/0	86,0	127	1/1	1,50	127	0/0	95,0	127	0/0	44,0	127	0/0	69,0	127	0/0	50,0	127	0/0	56,0	127	1/1	0,76	127	0/0	83,0	127	1/1	0,74	127	1/1	0,109	127
II	3583069	clec-133	W10G11.12.1	A: ref allele; G: downstream_gene_variant	0/0	86,0	127	1/1	1,50	127	0/0	95,0	127	0/0	44,0	127	0/0	69,0	127	0/0	50,0	127	0/0	56,0	127	1/1	0,76	127	0/0	83,0	127	1/1	0,74	127	1/1	0,109	127
II	3583069	clec-134	W10G11.11.1	A: ref allele; G: downstream_gene_variant	0/0	86,0	127	1/1	1,50	127	0/0	95,0	127	0/0	44,0	127	0/0	69,0	127	0/0	50,0	127	0/0	56,0	127	1/1	0,76	127	0/0	83,0	127	1/1	0,74	127	1/1	0,109	127
II	3583069	srh-59	W10G11.10.1	A: ref allele; G: intron_variant	0/0	86,0	127	1/1	1,50	127	0/0	95,0	127	0/0	44,0	127	0/0	69,0	127	0/0	50,0	127	0/0	56,0	127	1/1	0,76	127	0/0	83,0	127	1/1	0,74	127	1/1	0,109	127
II	3583072	21ur-14717	W10G11.22	A: ref allele; G: upstream_gene_variant	0/0	88,0	127	1/1	1,46	115	0/0	103,0	127	0/0	45,0	127	0/0	71,0	127	0/0	50,0	127	0/0	59,0	127	1/1	0,79	127	0/0	81,0	127	1/1	0,76	127	1/1	0,109	127
II	3583072	srh-60	W10G11.9.1	A: ref allele; G: upstream_gene_variant	0/0	88,0	127	1/1	1,46	115	0/0	103,0	127	0/0	45,0	127	0/0	71,0	127	0/0	50,0	127	0/0	59,0	127	1/1	0,79	127	0/0	81,0	127	1/1	0,76	127	1/1	0,109	127
II	3583072	W10G11.8	W10G11.8	A: ref allele; G: upstream_gene_variant	0/0	88,0	127	1/1	1,46	115	0/0	103,0	127	0/0	45,0	127	0/0	71,0	127	0/0	50,0	127	0/0	59,0	127	1/1	0,79	127	0/0	81,0	127	1/1	0,76	127	1/1	0,109	127
II	3583072	clec-132	W10G11.13.1	A: ref allele; G: downstream_gene_variant	0/0	88,0	127	1/1	1,46	115	0/0	103,0	127	0/0	45,0	127	0/0	71,0	127	0/0	50,0	127	0/0	59,0	127	1/1	0,79	127	0/0	81,0	127	1/1	0,76	127	1/1	0,109	127
II	3583072	clec-133	W10G11.12.1	A: ref allele; G: downstream_gene_variant	0/0	88,0	127	1/1	1,46	115	0/0	103,0	127	0/0	45,0	127	0/0	71,0	127	0/0	50,0	127	0/0	59,0	127	1/1	0,79	127	0/0	81,0	127	1/1	0,76	127	1/1	0,109	127
II	3583072	clec-134	W10G11.11.1	A: ref allele; G: downstream_gene_variant	0/0	88,0	127	1/1	1,46	115	0/0	103,0	127	0/0	45,0	127	0/0	71,0	127	0/0	50,0	127	0/0	59,0	127	1/1	0,79	127	0/0	81,0	127	1/1	0,76	127	1/1	0,109	127
II	3583072	srh-59	W10G11.10.1	A: ref allele; G: intron_variant	0/0	88,0	127	1/1	1,46	115	0/0	103,0	127	0/0	45,0	127	0/0	71,0	127	0/0	50,0	127	0/0	59,0	127	1/1	0,79	127	0/0	81,0	127	1/1	0,76	127	1/1	0,109	127
II	3583127	srh-59	W10G11.10.1	T: ref allele; A: missense_variant	0/0	79,1	127	1/1	1,17	29	0/0	91,0	127	0/0	34,0	101	0/0	62,0	127	0/0	42,0	125	0/0	57,0	127	1/1	0,77	127	0/0	76,0	127	1/1	1,70	127	1/1	0,102	127
II	3583127	21ur-14717	W10G11.22	T: ref allele; A: upstream_gene_variant	0/0	79,1	127	1/1	1,17	29	0/0	91,0	127	0/0	34,0	101	0/0	62,0	127	0/0	42,0	125	0/0	57,0	127	1/1	0,77	127	0/0	76,0	127	1/1	1,70	127	1/1	0,102	127
II	3583127	srh-60	W10G11.9.1	T: ref allele; A: upstream_gene_variant	0/0	79,1	127	1/1	1,17	29	0/0	91,0	127	0/0	34,0	101	0/0	62,0	127	0/0	42,0	125	0/0	57,0	127	1/1	0,77	127	0/0	76,0	127	1/1	1,70	127	1/1	0,102	127
II	3583127	W10G11.8	W10G11.8	T: ref allele; A: upstream_gene_variant	0/0	79,1	127	1/1	1,17	29	0/0	91,0	127	0/0	34,0	101	0/0	62,0	127	0/0	42,0	125	0/0	57,0	127	1/1	0,77	127	0/0	76,0	127	1/1	1,70	127	1/1	0,102	127
II	3583127	clec-133	W10G11.12.1	T: ref allele; A: downstream_gene_variant	0/0	79,1	127	1/1	1,17	29	0/0	91,0	127	0/0	34,0	101	0/0	62,0	127	0/0	42,0	125	0/0	57,0	127	1/1	0,77	127	0/0	76,0	127	1/1	1,70	127	1/1	0,102	127
II	3583127	clec-134	W10G11.11.1	T: ref allele; A: downstream_gene_variant	0/0	79,1	127	1/1	1,17	29	0/0	91,0	127	0/0	34,0	101	0/0	62,0	127	0/0	42,0	125	0/0	57,0	127	1/1	0,77	127	0/0	76,0	127	1/1	1,70	127	1/1	0,102	127
II	3615047	F40E12.2	F40E12.2.1	CCGATTGATAACGCCGTCGTGCCATTGGACAGAATCGCA: ref allele; C: frameshift_variant	0/0	84,0	127	1/1	0,10	24	0/0	90,0	127	0/0	26,0	77	0/0	62,0	127	0/0	32,0	95	0/0	68,0	127	1/1	0,61	127	0/0	94,0	127	1/1	0,66	127	1/1	0,76	127
II	3615047	F40E12.1	F40E12.1.1	CCGATTGATAACGCCGTCGTGCCATTGGACAGAATCGCA: ref allele; C: upstream_gene_variant	0/0	84,0	127	1/1	0,10	24	0/0	90,0	127	0/0	26,0	77	0/0	62,0	127	0/0	32,0	95	0/0	68,0	127	1/1	0,61	127	0/0	94,0	127	1/1	0,66	127	1/1	0,76	127
II	3615145	F40E12.2	F40E12.2.1	CG: ref allele; C: frameshift_variant	0/0	57,0	127	1/1	0,61	127	0/0	70,0	127	0/0	22,0	65	0/0	66,0	127	0/0	30,0	89	0/0	33,0	98	1/1	0,89	127	0/0	105,0	127	1/1	0,89	127	1/1	0,127	127
II	3615145	F40E12.1	F40E12.1.1	CG: ref allele; C: upstream_gene_variant	0/0	57,0	127	1/1	0,61	127	0/0	70,0	127	0/0	22,0	65	0/0	66,0	127	0/0	30,0	89	0/0	33,0	98	1/1	0,89	127	0/0	105,0	127	1/1	0,89	127	1/1	0,127	127
II	3712593	fbxc-52	C46E10.4.1	T: ref allele; A: upstream_gene_variant	0/0	78,0	127	1/1	0,64	127	0/0	64,0	127	0/0	34,0	101	0/0	63,0	127	0/0	44,0	127	0/0	41,0	122	1/1	0,92	127	0/0	106,0	127	1/1	0,57	127	1/1	0,135	127
II	3712593	fbxc-52	C46E10.4.2	T: ref allele; A: upstream_gene_variant	0/0	78,0	127	1/1	0,64	127	0/0	64,0	127	0/0	34,0	101	0/0	63,0	127	0/0	44,0	127	0/0	41,0	122	1/1	0,92	127	0/0	106,0	127	1/1	0,57	127	1/1	0,135	127
II	3712593	srx-109	F40H7.1	T: ref allele; A: downstream_gene_variant	0/0	78,0	127	1/1	0,64	127	0/0	64,0	127	0/0	34,0	101	0/0	63,0	127	0/0	44,0	127	0/0	41,0	122	1/1	0,92	127	0/0	106,0	127	1/1	0,57	127	1/1	0,135	127
II	3712593	srx-110	C46E10.6.1	T: ref allele; A: downstream_gene_variant	0/0	78,0	127	1/1	0,64	127	0/0	64,0	127	0/0	34,0	101	0/0	63,0	127	0/0	44,0	127	0/0	41,0	122	1/1	0,92	127	0/0	106,0	127	1/1	0,57	127	1/1	0,135	127
II	3712593	srh-100	C46E10.10.1	T: ref allele; A: downstream_gene_variant	0/0	78,0	127	1/1	0,64	127	0/0	64,0	127	0/0	34,0	101	0/0	63,0	127	0/0	44,0	127	0/0	41,0	122	1/1	0,92	127	0/0	106,0	127	1/1	0,57	127	1/1	0,135	127
II	3712593	srh-99	C46E10.7.1	T: ref allele; A: downstream_gene_variant	0/0	78,0	127	1/1	0,64	127	0/0	64,0	127	0/0	34,0	101	0/0	63,0	127	0/0	44,0	127	0/0	41,0	122	1/1	0,92	127	0/0	106,0	127	1/1	0,57	127	1/1	0,135	127
II	3712593	fbxc-53	C46E10.5.1	T: ref allele; A: intron_variant	0/0	78,0	127	1/1	0,64	127	0/0	64,0	127	0/0	34,0	101	0/0	63,0	127	0/0	44,0	127	0/0	41,0	122	1/1	0,92	127	0/0	106,0	127	1/1	0,57	127	1/1	0,135	127
II	3888752	srh-90	F53C3.10	A: ref allele; T: upstream_gene_variant	0/0	29,0	86	1/1	0,13	33	0/0	26,0	77	0/0	21,0	62	0/0	28,1	45	0/0	29,0	86	0/0	15,0	44	1/1	0,86	127	0/0	91,0	127	1/1	0,66	127	1/1	1,109	127
II	3888752	F53C3.8	F53C3.8.1	A: ref allele; T: upstream_gene_variant	0/0	29,0	86	1/1	0,13	33	0/0	26,0	77	0/0	21,0	62	0/0	28,1	45	0/0	29,0	86	0/0	15,0	44	1/1	0,86	127	0/0	91,0	127	1/1	0,66	127	1/1	1,109	127
II	3888752			A: ref allele; T: intergenic_region	0/0	29,0	86	1/1	0,13	33	0/0	26,0	77	0/0	21,0	62	0/0	28,1	45	0/0	29,0	86	0/0	15,0	44	1/1	0,86	127	0/0	91,0	127	1/1	0,66	127	1/1	1,109	127
II	4793834	F26G1.1	F26G1.1.1	A: ref allele; C: missense_variant; G: missense_variant; T: missense_variant	0/0	82,0,0,0	127	1/1	0,63,1,0	127	0/0	75,0,0,0	127	0/0	36,0,0,0	107	0/0	68,0,0,0	127	0/0	43,0,0,0	127	0/0	58,0,0,0	127	1/1	0,55,0,0	127	0/0	111,0,0,1	127	1/1	0,63,0,0	127	1/1	0,115,0,0	127
II	4793834	C33F10.4	C33F10.4.1	A: ref allele; C: upstream_gene_variant; G: upstream_gene_variant; T: upstream_gene_variant	0/0	82,0,0,0	127	1/1	0,63,1,0	127	0/0	75,0,0,0	127	0/0	36,0,0,0	107	0/0	68,0,0,0	127	0/0	43,0,0,0	127	0/0	58,0,0,0	127	1/1	0,55,0,0	127	0/0	111,0,0,1	127	1/1	0,63,0,0	127	1/1	0,115,0,0	127
II	4793834	C33F10.14	C33F10.14.1	A: ref allele; C: upstream_gene_variant; G: upstream_gene_variant; T: upstream_gene_variant	0/0	82,0,0,0	127	1/1	0,63,1,0	127	0/0	75,0,0,0	127	0/0	36,0,0,0	107	0/0	68,0,0,0	127	0/0	43,0,0,0	127	0/0	58,0,0,0	127	1/1	0,55,0,0	127	0/0	111,0,0,1	127	1/1	0,63,0,0	127	1/1	0,115,0,0	127
II	4793834	F26G1.15	F26G1.15.1	A: ref allele; C: downstream_gene_variant; G: downstream_gene_variant; T: downstream_gene_variant	0/0	82,0,0,0	127	1/1	0,63,1,0	127	0/0	75,0,0,0	127	0/0	36,0,0,0	107	0/0	68,0,0,0	127	0/0	43,0,0,0	127	0/0	58,0,0,0	127	1/1	0,55,0,0	127	0/0	111,0,0,1	127	1/1	0,63,0,0	127	1/1	0,115,0,0	127
II	4793834	rig-6	C33F10.5d.1	A: ref allele; C: downstream_gene_variant; G: downstream_gene_variant; T: downstream_gene_variant	0/0	82,0,0,0	127	1/1	0,63,1,0	127	0/0	75,0,0,0	127	0/0	36,0,0,0	107	0/0	68,0,0,0	127	0/0	43,0,0,0	127	0/0	58,0,0,0	127	1/1	0,55,0,0	127	0/0	111,0,0,1	127	1/1	0,63,0,0	127	1/1	0,115,0,0	127
II	4793834	rig-6	C33F10.5c.1	A: ref allele; C: downstream_gene_variant; G: downstream_gene_variant; T: downstream_gene_variant	0/0	82,0,0,0	127	1/1	0,63,1,0	127	0/0	75,0,0,0	127	0/0	36,0,0,0	107	0/0	68,0,0,0	127	0/0	43,0,0,0	127	0/0	58,0,0,0	127	1/1	0,55,0,0	127	0/0	111,0,0,1	127	1/1	0,63,0,0	127	1/1	0,115,0,0	127
II	4793834	rig-6	C33F10.5c.2	A: ref allele; C: downstream_gene_variant; G: downstream_gene_variant; T: downstream_gene_variant	0/0	82,0,0,0	127	1/1	0,63,1,0	127	0/0	75,0,0,0	127	0/0	36,0,0,0	107	0/0	68,0,0,0	127	0/0	43,0,0,0	127	0/0	58,0,0,0	127	1/1	0,55,0,0	127	0/0	111,0,0,1	127	1/1	0,63,0,0	127	1/1	0,115,0,0	127
II	4793834	rig-6	C33F10.5a	A: ref allele; C: downstream_gene_variant; G: downstream_gene_variant; T: downstream_gene_variant	0/0	82,0,0,0	127	1/1	0,63,1,0	127	0/0	75,0,0,0	127	0/0	36,0,0,0	107	0/0	68,0,0,0	127	0/0	43,0,0,0	127	0/0	58,0,0,0	127	1/1	0,55,0,0	127	0/0	111,0,0,1	127	1/1	0,63,0,0	127	1/1	0,115,0,0	127
II	4817880	linc-139	C33F10.25	C: ref allele; A: upstream_gene_variant	0/0	34,0	101	1/1	0,21	57	0/0	27,0	80	0/0	35,0	104	0/0	17,0	50	0/0	40,0	119	0/0	22,0	65	1/1	0,66	127	0/0	95,0	127	1/1	0,71	127	1/1	0,124	127
II	4817880	C33F10.20	C33F10.20	C: ref allele; A: upstream_gene_variant	0/0	34,0	101	1/1	0,21	57	0/0	27,0	80	0/0	35,0	104	0/0	17,0	50	0/0	40,0	119	0/0	22,0	65	1/1	0,66	127	0/0	95,0	127	1/1	0,71	127	1/1	0,124	127
II	4817880	C33F10.18	C33F10.18	C: ref allele; A: upstream_gene_variant	0/0	34,0	101	1/1	0,21	57	0/0	27,0	80	0/0	35,0	104	0/0	17,0	50	0/0	40,0	119	0/0	22,0	65	1/1	0,66	127	0/0	95,0	127	1/1	0,71	127	1/1	0,124	127
II	4817880	lact-5	C33F10.7a.1	C: ref allele; A: downstream_gene_variant	0/0	34,0	101	1/1	0,21	57	0/0	27,0	80	0/0	35,0	104	0/0	17,0	50	0/0	40,0	119	0/0	22,0	65	1/1	0,66	127	0/0	95,0	127	1/1	0,71	127	1/1	0,124	127
II	4817880	lact-5	C33F10.7b.1	C: ref allele; A: downstream_gene_variant	0/0	34,0	101	1/1	0,21	57	0/0	27,0	80	0/0	35,0	104	0/0	17,0	50	0/0	40,0	119	0/0	22,0	65	1/1	0,66	127	0/0	95,0	127	1/1	0,71	127	1/1	0,124	127
II	4817880			C: ref allele; A: intergenic_region	0/0	34,0	101	1/1	0,21	57	0/0	27,0	80	0/0	35,0	104	0/0	17,0	50	0/0	40,0	119	0/0	22,0	65	1/1	0,66	127	0/0	95,0	127	1/1	0,71	127	1/1	0,124	127
II	4817899	linc-139	C33F10.25	T: ref allele; C: upstream_gene_variant	0/0	42,0	125	1/1	0,19	51	0/0	32,0	95	0/0	36,0	107	0/0	19,0	56	0/0	33,0	98	0/0	20,0	59	1/1	0,67	127	0/0	98,0	127	1/1	0,76	127	1/1	0,134	127
II	4817899	C33F10.20	C33F10.20	T: ref allele; C: upstream_gene_variant	0/0	42,0	125	1/1	0,19	51	0/0	32,0	95	0/0	36,0	107	0/0	19,0	56	0/0	33,0	98	0/0	20,0	59	1/1	0,67	127	0/0	98,0	127	1/1	0,76	127	1/1	0,134	127
II	4817899	C33F10.18	C33F10.18	T: ref allele; C: upstream_gene_variant	0/0	42,0	125	1/1	0,19	51	0/0	32,0	95	0/0	36,0	107	0/0	19,0	56	0/0	33,0	98	0/0	20,0	59	1/1	0,67	127	0/0	98,0	127	1/1	0,76	127	1/1	0,134	127
II	4817899	lact-5	C33F10.7a.1	T: ref allele; C: downstream_gene_variant	0/0	42,0	125	1/1	0,19	51	0/0	32,0	95	0/0	36,0	107	0/0	19,0	56	0/0	33,0	98	0/0	20,0	59	1/1	0,67	127	0/0	98,0	127	1/1	0,76	127	1/1	0,134	127
II	4817899	lact-5	C33F10.7b.1	T: ref allele; C: downstream_gene_variant	0/0	42,0	125	1/1	0,19	51	0/0	32,0	95	0/0	36,0	107	0/0	19,0	56	0/0	33,0	98	0/0	20,0	59	1/1	0,67	127	0/0	98,0	127	1/1	0,76	127	1/1	0,134	127
II	4817899			T: ref allele; C: intergenic_region	0/0	42,0	125	1/1	0,19	51	0/0	32,0	95	0/0	36,0	107	0/0	19,0	56	0/0	33,0	98	0/0	20,0	59	1/1	0,67	127	0/0	98,0	127	1/1	0,76	127	1/1	0,134	127
II	4817908	linc-139	C33F10.25	C: ref allele; A: upstream_gene_variant; T: upstream_gene_variant	0/0	42,0,0	125	1/1	0,30,0	84	0/0	30,0,0	89	0/0	36,0,0	107	0/0	17,0,0	50	0/0	31,0,1	92	0/0	17,0,0	50	1/1	0,69,0	127	0/0	98,0,0	127	1/1	0,88,0	127	1/1	0,147,0	127
II	4817908	C33F10.20	C33F10.20	C: ref allele; A: upstream_gene_variant; T: upstream_gene_variant	0/0	42,0,0	125	1/1	0,30,0	84	0/0	30,0,0	89	0/0	36,0,0	107	0/0	17,0,0	50	0/0	31,0,1	92	0/0	17,0,0	50	1/1	0,69,0	127	0/0	98,0,0	127	1/1	0,88,0	127	1/1	0,147,0	127
II	4817908	C33F10.18	C33F10.18	C: ref allele; A: upstream_gene_variant; T: upstream_gene_variant	0/0	42,0,0	125	1/1	0,30,0	84	0/0	30,0,0	89	0/0	36,0,0	107	0/0	17,0,0	50	0/0	31,0,1	92	0/0	17,0,0	50	1/1	0,69,0	127	0/0	98,0,0	127	1/1	0,88,0	127	1/1	0,147,0	127
II	4817908	lact-5	C33F10.7a.1	C: ref allele; A: downstream_gene_variant; T: downstream_gene_variant	0/0	42,0,0	125	1/1	0,30,0	84	0/0	30,0,0	89	0/0	36,0,0	107	0/0	17,0,0	50	0/0	31,0,1	92	0/0	17,0,0	50	1/1	0,69,0	127	0/0	98,0,0	127	1/1	0,88,0	127	1/1	0,147,0	127
II	4817908	lact-5	C33F10.7b.1	C: ref allele; A: downstream_gene_variant; T: downstream_gene_variant	0/0	42,0,0	125	1/1	0,30,0	84	0/0	30,0,0	89	0/0	36,0,0	107	0/0	17,0,0	50	0/0	31,0,1	92	0/0	17,0,0	50	1/1	0,69,0	127	0/0	98,0,0	127	1/1	0,88,0	127	1/1	0,147,0	127
II	4817908			C: ref allele; A: intergenic_region; T: intergenic_region	0/0	42,0,0	125	1/1	0,30,0	84	0/0	30,0,0	89	0/0	36,0,0	107	0/0	17,0,0	50	0/0	31,0,1	92	0/0	17,0,0	50	1/1	0,69,0	127	0/0	98,0,0	127	1/1	0,88,0	127	1/1	0,147,0	127
II	4864067	nspd-5	F11G11.8.1	ATGGGGTGT: ref allele; A: upstream_gene_variant	0/0	72,0	127	1/1	7,49	79	0/0	86,0	127	0/0	38,0	113	0/0	61,0	127	0/0	29,0	86	0/0	49,0	127	1/1	0,83	127	0/0	111,0	127	1/1	0,77	127	1/1	1,139	127
II	4864067	mpst-4	F11G11.9.1	ATGGGGTGT: ref allele; A: upstream_gene_variant	0/0	72,0	127	1/1	7,49	79	0/0	86,0	127	0/0	38,0	113	0/0	61,0	127	0/0	29,0	86	0/0	49,0	127	1/1	0,83	127	0/0	111,0	127	1/1	0,77	127	1/1	1,139	127
II	4864067	F11G11.5	F11G11.5.1	ATGGGGTGT: ref allele; A: downstream_gene_variant	0/0	72,0	127	1/1	7,49	79	0/0	86,0	127	0/0	38,0	113	0/0	61,0	127	0/0	29,0	86	0/0	49,0	127	1/1	0,83	127	0/0	111,0	127	1/1	0,77	127	1/1	1,139	127
II	4864067	F11G11.4	F11G11.4.1	ATGGGGTGT: ref allele; A: downstream_gene_variant	0/0	72,0	127	1/1	7,49	79	0/0	86,0	127	0/0	38,0	113	0/0	61,0	127	0/0	29,0	86	0/0	49,0	127	1/1	0,83	127	0/0	111,0	127	1/1	0,77	127	1/1	1,139	127
II	4864067	col-17	F11G11.10.1	ATGGGGTGT: ref allele; A: downstream_gene_variant	0/0	72,0	127	1/1	7,49	79	0/0	86,0	127	0/0	38,0	113	0/0	61,0	127	0/0	29,0	86	0/0	49,0	127	1/1	0,83	127	0/0	111,0	127	1/1	0,77	127	1/1	1,139	127
II	4864067	col-17	F11G11.10.2	ATGGGGTGT: ref allele; A: downstream_gene_variant	0/0	72,0	127	1/1	7,49	79	0/0	86,0	127	0/0	38,0	113	0/0	61,0	127	0/0	29,0	86	0/0	49,0	127	1/1	0,83	127	0/0	111,0	127	1/1	0,77	127	1/1	1,139	127
II	4864067	F11G11.14	F11G11.14.1	ATGGGGTGT: ref allele; A: intron_variant	0/0	72,0	127	1/1	7,49	79	0/0	86,0	127	0/0	38,0	113	0/0	61,0	127	0/0	29,0	86	0/0	49,0	127	1/1	0,83	127	0/0	111,0	127	1/1	0,77	127	1/1	1,139	127
II	4950041	zyg-12	ZK546.1b.1	A: ref allele; C: missense_variant; G: missense_variant	0/0	56,0,0	127	1/1	0,42,0	120	0/0	52,0,1	127	0/0	33,0,0	98	0/0	49,0,0	127	0/0	36,0,0	107	0/0	26,1,0	56	1/1	0,78,0	127	0/0	103,0,0	127	1/1	0,92,0	127	1/1	0,142,0	127
II	4950041	zyg-12	ZK546.1a.2	A: ref allele; C: missense_variant; G: missense_variant	0/0	56,0,0	127	1/1	0,42,0	120	0/0	52,0,1	127	0/0	33,0,0	98	0/0	49,0,0	127	0/0	36,0,0	107	0/0	26,1,0	56	1/1	0,78,0	127	0/0	103,0,0	127	1/1	0,92,0	127	1/1	0,142,0	127
II	4950041	zyg-12	ZK546.1d.2	A: ref allele; C: missense_variant; G: missense_variant	0/0	56,0,0	127	1/1	0,42,0	120	0/0	52,0,1	127	0/0	33,0,0	98	0/0	49,0,0	127	0/0	36,0,0	107	0/0	26,1,0	56	1/1	0,78,0	127	0/0	103,0,0	127	1/1	0,92,0	127	1/1	0,142,0	127
II	4950041	zyg-12	ZK546.1a.1	A: ref allele; C: missense_variant; G: missense_variant	0/0	56,0,0	127	1/1	0,42,0	120	0/0	52,0,1	127	0/0	33,0,0	98	0/0	49,0,0	127	0/0	36,0,0	107	0/0	26,1,0	56	1/1	0,78,0	127	0/0	103,0,0	127	1/1	0,92,0	127	1/1	0,142,0	127
II	4950041	zyg-12	ZK546.1d.1	A: ref allele; C: missense_variant; G: missense_variant	0/0	56,0,0	127	1/1	0,42,0	120	0/0	52,0,1	127	0/0	33,0,0	98	0/0	49,0,0	127	0/0	36,0,0	107	0/0	26,1,0	56	1/1	0,78,0	127	0/0	103,0,0	127	1/1	0,92,0	127	1/1	0,142,0	127
II	4950041	zyg-12	ZK546.1c.1	A: ref allele; C: missense_variant; G: missense_variant	0/0	56,0,0	127	1/1	0,42,0	120	0/0	52,0,1	127	0/0	33,0,0	98	0/0	49,0,0	127	0/0	36,0,0	107	0/0	26,1,0	56	1/1	0,78,0	127	0/0	103,0,0	127	1/1	0,92,0	127	1/1	0,142,0	127
II	4950041	ZK546.14	ZK546.14a.1	A: ref allele; C: upstream_gene_variant; G: upstream_gene_variant	0/0	56,0,0	127	1/1	0,42,0	120	0/0	52,0,1	127	0/0	33,0,0	98	0/0	49,0,0	127	0/0	36,0,0	107	0/0	26,1,0	56	1/1	0,78,0	127	0/0	103,0,0	127	1/1	0,92,0	127	1/1	0,142,0	127
II	4950041	ZK546.14	ZK546.14a.2	A: ref allele; C: upstream_gene_variant; G: upstream_gene_variant	0/0	56,0,0	127	1/1	0,42,0	120	0/0	52,0,1	127	0/0	33,0,0	98	0/0	49,0,0	127	0/0	36,0,0	107	0/0	26,1,0	56	1/1	0,78,0	127	0/0	103,0,0	127	1/1	0,92,0	127	1/1	0,142,0	127
II	4950041	ZK546.14	ZK546.14b.1	A: ref allele; C: upstream_gene_variant; G: upstream_gene_variant	0/0	56,0,0	127	1/1	0,42,0	120	0/0	52,0,1	127	0/0	33,0,0	98	0/0	49,0,0	127	0/0	36,0,0	107	0/0	26,1,0	56	1/1	0,78,0	127	0/0	103,0,0	127	1/1	0,92,0	127	1/1	0,142,0	127
II	4950041	try-1	ZK546.15.1	A: ref allele; C: upstream_gene_variant; G: upstream_gene_variant	0/0	56,0,0	127	1/1	0,42,0	120	0/0	52,0,1	127	0/0	33,0,0	98	0/0	49,0,0	127	0/0	36,0,0	107	0/0	26,1,0	56	1/1	0,78,0	127	0/0	103,0,0	127	1/1	0,92,0	127	1/1	0,142,0	127
II	4950041	ndx-3	Y38A8.1.1	A: ref allele; C: upstream_gene_variant; G: upstream_gene_variant	0/0	56,0,0	127	1/1	0,42,0	120	0/0	52,0,1	127	0/0	33,0,0	98	0/0	49,0,0	127	0/0	36,0,0	107	0/0	26,1,0	56	1/1	0,78,0	127	0/0	103,0,0	127	1/1	0,92,0	127	1/1	0,142,0	127
II	4950041	ZK546.2	ZK546.2a.1	A: ref allele; C: downstream_gene_variant; G: downstream_gene_variant	0/0	56,0,0	127	1/1	0,42,0	120	0/0	52,0,1	127	0/0	33,0,0	98	0/0	49,0,0	127	0/0	36,0,0	107	0/0	26,1,0	56	1/1	0,78,0	127	0/0	103,0,0	127	1/1	0,92,0	127	1/1	0,142,0	127
II	4950041	ZK546.2	ZK546.2c	A: ref allele; C: downstream_gene_variant; G: downstream_gene_variant	0/0	56,0,0	127	1/1	0,42,0	120	0/0	52,0,1	127	0/0	33,0,0	98	0/0	49,0,0	127	0/0	36,0,0	107	0/0	26,1,0	56	1/1	0,78,0	127	0/0	103,0,0	127	1/1	0,92,0	127	1/1	0,142,0	127
II	4950041	ZK546.2	ZK546.2b.2	A: ref allele; C: downstream_gene_variant; G: downstream_gene_variant	0/0	56,0,0	127	1/1	0,42,0	120	0/0	52,0,1	127	0/0	33,0,0	98	0/0	49,0,0	127	0/0	36,0,0	107	0/0	26,1,0	56	1/1	0,78,0	127	0/0	103,0,0	127	1/1	0,92,0	127	1/1	0,142,0	127
II	4950041	ZK546.2	ZK546.2b.3	A: ref allele; C: downstream_gene_variant; G: downstream_gene_variant	0/0	56,0,0	127	1/1	0,42,0	120	0/0	52,0,1	127	0/0	33,0,0	98	0/0	49,0,0	127	0/0	36,0,0	107	0/0	26,1,0	56	1/1	0,78,0	127	0/0	103,0,0	127	1/1	0,92,0	127	1/1	0,142,0	127
II	4950041	ZK546.2	ZK546.2b.1	A: ref allele; C: downstream_gene_variant; G: downstream_gene_variant	0/0	56,0,0	127	1/1	0,42,0	120	0/0	52,0,1	127	0/0	33,0,0	98	0/0	49,0,0	127	0/0	36,0,0	107	0/0	26,1,0	56	1/1	0,78,0	127	0/0	103,0,0	127	1/1	0,92,0	127	1/1	0,142,0	127
II	4950041	pbs-3	Y38A8.2.1	A: ref allele; C: downstream_gene_variant; G: downstream_gene_variant	0/0	56,0,0	127	1/1	0,42,0	120	0/0	52,0,1	127	0/0	33,0,0	98	0/0	49,0,0	127	0/0	36,0,0	107	0/0	26,1,0	56	1/1	0,78,0	127	0/0	103,0,0	127	1/1	0,92,0	127	1/1	0,142,0	127
II	5577486	T25E4.t1	T25E4.t1	A: ref allele; G: upstream_gene_variant	0/0	56,0	127	1/1	0,46	127	0/0	47,0	127	0/0	29,0	86	0/0	35,0	104	0/0	35,0	104	0/0	47,0	127	1/1	0,73	127	0/0	108,0	127	1/1	0,68	127	1/1	0,117	127
II	5577486	T25E4.1	T25E4.1.1	A: ref allele; G: upstream_gene_variant	0/0	56,0	127	1/1	0,46	127	0/0	47,0	127	0/0	29,0	86	0/0	35,0	104	0/0	35,0	104	0/0	47,0	127	1/1	0,73	127	0/0	108,0	127	1/1	0,68	127	1/1	0,117	127
II	5577486	C17C3.1	C17C3.1a.1	A: ref allele; G: downstream_gene_variant	0/0	56,0	127	1/1	0,46	127	0/0	47,0	127	0/0	29,0	86	0/0	35,0	104	0/0	35,0	104	0/0	47,0	127	1/1	0,73	127	0/0	108,0	127	1/1	0,68	127	1/1	0,117	127
II	5577486	C17C3.1	C17C3.1b.1	A: ref allele; G: downstream_gene_variant	0/0	56,0	127	1/1	0,46	127	0/0	47,0	127	0/0	29,0	86	0/0	35,0	104	0/0	35,0	104	0/0	47,0	127	1/1	0,73	127	0/0	108,0	127	1/1	0,68	127	1/1	0,117	127
II	5577486	C17C3.1	C17C3.1e.1	A: ref allele; G: downstream_gene_variant	0/0	56,0	127	1/1	0,46	127	0/0	47,0	127	0/0	29,0	86	0/0	35,0	104	0/0	35,0	104	0/0	47,0	127	1/1	0,73	127	0/0	108,0	127	1/1	0,68	127	1/1	0,117	127
II	5577486	T25E4.3	T25E4.3	A: ref allele; G: downstream_gene_variant	0/0	56,0	127	1/1	0,46	127	0/0	47,0	127	0/0	29,0	86	0/0	35,0	104	0/0	35,0	104	0/0	47,0	127	1/1	0,73	127	0/0	108,0	127	1/1	0,68	127	1/1	0,117	127
II	5577486	T25E4.4	T25E4.4	A: ref allele; G: downstream_gene_variant	0/0	56,0	127	1/1	0,46	127	0/0	47,0	127	0/0	29,0	86	0/0	35,0	104	0/0	35,0	104	0/0	47,0	127	1/1	0,73	127	0/0	108,0	127	1/1	0,68	127	1/1	0,117	127
II	5577486	T25E4.2	T25E4.2.1	A: ref allele; G: downstream_gene_variant	0/0	56,0	127	1/1	0,46	127	0/0	47,0	127	0/0	29,0	86	0/0	35,0	104	0/0	35,0	104	0/0	47,0	127	1/1	0,73	127	0/0	108,0	127	1/1	0,68	127	1/1	0,117	127
II	5577486			A: ref allele; G: intergenic_region	0/0	56,0	127	1/1	0,46	127	0/0	47,0	127	0/0	29,0	86	0/0	35,0	104	0/0	35,0	104	0/0	47,0	127	1/1	0,73	127	0/0	108,0	127	1/1	0,68	127	1/1	0,117	127
II	5726283	C18A3.16	C18A3.16	G: ref allele; A: upstream_gene_variant	0/0	64,0	127	1/1	0,67	127	0/0	60,0	127	0/0	27,0	80	0/0	37,0	110	0/0	30,0	89	0/0	45,1	112	1/1	0,70	127	0/0	105,0	127	1/1	0,82	127	1/1	0,156	127
II	5726283	C18A3.20	C18A3.20	G: ref allele; A: upstream_gene_variant	0/0	64,0	127	1/1	0,67	127	0/0	60,0	127	0/0	27,0	80	0/0	37,0	110	0/0	30,0	89	0/0	45,1	112	1/1	0,70	127	0/0	105,0	127	1/1	0,82	127	1/1	0,156	127
II	5726283	C18A3.11	C18A3.11.1	G: ref allele; A: upstream_gene_variant	0/0	64,0	127	1/1	0,67	127	0/0	60,0	127	0/0	27,0	80	0/0	37,0	110	0/0	30,0	89	0/0	45,1	112	1/1	0,70	127	0/0	105,0	127	1/1	0,82	127	1/1	0,156	127
II	5726283	rab-3	C18A3.6b.1	G: ref allele; A: upstream_gene_variant	0/0	64,0	127	1/1	0,67	127	0/0	60,0	127	0/0	27,0	80	0/0	37,0	110	0/0	30,0	89	0/0	45,1	112	1/1	0,70	127	0/0	105,0	127	1/1	0,82	127	1/1	0,156	127
II	5726283	rab-3	C18A3.6a.1	G: ref allele; A: intron_variant	0/0	64,0	127	1/1	0,67	127	0/0	60,0	127	0/0	27,0	80	0/0	37,0	110	0/0	30,0	89	0/0	45,1	112	1/1	0,70	127	0/0	105,0	127	1/1	0,82	127	1/1	0,156	127
II	5726283	damt-1	C18A3.1.1	G: ref allele; A: downstream_gene_variant	0/0	64,0	127	1/1	0,67	127	0/0	60,0	127	0/0	27,0	80	0/0	37,0	110	0/0	30,0	89	0/0	45,1	112	1/1	0,70	127	0/0	105,0	127	1/1	0,82	127	1/1	0,156	127
II	5726283	C18A3.13	C18A3.13	G: ref allele; A: downstream_gene_variant	0/0	64,0	127	1/1	0,67	127	0/0	60,0	127	0/0	27,0	80	0/0	37,0	110	0/0	30,0	89	0/0	45,1	112	1/1	0,70	127	0/0	105,0	127	1/1	0,82	127	1/1	0,156	127
II	5726283	C18A3.18	C18A3.18	G: ref allele; A: downstream_gene_variant	0/0	64,0	127	1/1	0,67	127	0/0	60,0	127	0/0	27,0	80	0/0	37,0	110	0/0	30,0	89	0/0	45,1	112	1/1	0,70	127	0/0	105,0	127	1/1	0,82	127	1/1	0,156	127
II	5726283	C18A3.7	C18A3.7.1	G: ref allele; A: downstream_gene_variant	0/0	64,0	127	1/1	0,67	127	0/0	60,0	127	0/0	27,0	80	0/0	37,0	110	0/0	30,0	89	0/0	45,1	112	1/1	0,70	127	0/0	105,0	127	1/1	0,82	127	1/1	0,156	127
II	6076241	H12I13.3	H12I13.3.1	G: ref allele; A: upstream_gene_variant; T: upstream_gene_variant	0/0	65,0,0	94	1/1	36,41,0	5	0/0	95,0,1	49	0/0	81,0,0	127	0/0	88,0,0	127	0/0	55,0,0	127	0/0	65,0,0	127	1/1	17,49,0	38	0/0	99,0,0	127	1/1	15,45,0	33	1/1	34,92,0	64
II	6076241	H12I13.6	H12I13.6.1	G: ref allele; A: upstream_gene_variant; T: upstream_gene_variant	0/0	65,0,0	94	1/1	36,41,0	5	0/0	95,0,1	49	0/0	81,0,0	127	0/0	88,0,0	127	0/0	55,0,0	127	0/0	65,0,0	127	1/1	17,49,0	38	0/0	99,0,0	127	1/1	15,45,0	33	1/1	34,92,0	64
II	6076241	H12I13.5	H12I13.5	G: ref allele; A: downstream_gene_variant; T: downstream_gene_variant	0/0	65,0,0	94	1/1	36,41,0	5	0/0	95,0,1	49	0/0	81,0,0	127	0/0	88,0,0	127	0/0	55,0,0	127	0/0	65,0,0	127	1/1	17,49,0	38	0/0	99,0,0	127	1/1	15,45,0	33	1/1	34,92,0	64
II	6076241	fbf-1	H12I13.4.1	G: ref allele; A: downstream_gene_variant; T: downstream_gene_variant	0/0	65,0,0	94	1/1	36,41,0	5	0/0	95,0,1	49	0/0	81,0,0	127	0/0	88,0,0	127	0/0	55,0,0	127	0/0	65,0,0	127	1/1	17,49,0	38	0/0	99,0,0	127	1/1	15,45,0	33	1/1	34,92,0	64
II	6076241			G: ref allele; A: intergenic_region; T: intergenic_region	0/0	65,0,0	94	1/1	36,41,0	5	0/0	95,0,1	49	0/0	81,0,0	127	0/0	88,0,0	127	0/0	55,0,0	127	0/0	65,0,0	127	1/1	17,49,0	38	0/0	99,0,0	127	1/1	15,45,0	33	1/1	34,92,0	64
II	6657624	T19D12.9	T19D12.9.1	G: ref allele; A: upstream_gene_variant; T: upstream_gene_variant	0/0	21,0,0	62	1/1	0,19,0	51	0/0	34,0,0	101	0/0	28,0,1	83	0/0	23,0,0	68	0/0	32,0,0	95	0/0	15,0,0	44	1/1	6,70,0	52	0/0	116,0,0	127	1/1	2,89,0	127	1/1	1,176,0	127
II	6657624	T19D12.3	T19D12.3.1	G: ref allele; A: upstream_gene_variant; T: upstream_gene_variant	0/0	21,0,0	62	1/1	0,19,0	51	0/0	34,0,0	101	0/0	28,0,1	83	0/0	23,0,0	68	0/0	32,0,0	95	0/0	15,0,0	44	1/1	6,70,0	52	0/0	116,0,0	127	1/1	2,89,0	127	1/1	1,176,0	127
II	6657624	T19D12.2	T19D12.2a.1	G: ref allele; A: upstream_gene_variant; T: upstream_gene_variant	0/0	21,0,0	62	1/1	0,19,0	51	0/0	34,0,0	101	0/0	28,0,1	83	0/0	23,0,0	68	0/0	32,0,0	95	0/0	15,0,0	44	1/1	6,70,0	52	0/0	116,0,0	127	1/1	2,89,0	127	1/1	1,176,0	127
II	6657624	T19D12.2	T19D12.2b.2	G: ref allele; A: upstream_gene_variant; T: upstream_gene_variant	0/0	21,0,0	62	1/1	0,19,0	51	0/0	34,0,0	101	0/0	28,0,1	83	0/0	23,0,0	68	0/0	32,0,0	95	0/0	15,0,0	44	1/1	6,70,0	52	0/0	116,0,0	127	1/1	2,89,0	127	1/1	1,176,0	127
II	6657624	T19D12.2	T19D12.2c.3	G: ref allele; A: upstream_gene_variant; T: upstream_gene_variant	0/0	21,0,0	62	1/1	0,19,0	51	0/0	34,0,0	101	0/0	28,0,1	83	0/0	23,0,0	68	0/0	32,0,0	95	0/0	15,0,0	44	1/1	6,70,0	52	0/0	116,0,0	127	1/1	2,89,0	127	1/1	1,176,0	127
II	6657624	T19D12.2	T19D12.2a.2	G: ref allele; A: upstream_gene_variant; T: upstream_gene_variant	0/0	21,0,0	62	1/1	0,19,0	51	0/0	34,0,0	101	0/0	28,0,1	83	0/0	23,0,0	68	0/0	32,0,0	95	0/0	15,0,0	44	1/1	6,70,0	52	0/0	116,0,0	127	1/1	2,89,0	127	1/1	1,176,0	127
II	6657624	T19D12.2	T19D12.2b.1	G: ref allele; A: upstream_gene_variant; T: upstream_gene_variant	0/0	21,0,0	62	1/1	0,19,0	51	0/0	34,0,0	101	0/0	28,0,1	83	0/0	23,0,0	68	0/0	32,0,0	95	0/0	15,0,0	44	1/1	6,70,0	52	0/0	116,0,0	127	1/1	2,89,0	127	1/1	1,176,0	127
II	6657624	T19D12.2	T19D12.2c.2	G: ref allele; A: upstream_gene_variant; T: upstream_gene_variant	0/0	21,0,0	62	1/1	0,19,0	51	0/0	34,0,0	101	0/0	28,0,1	83	0/0	23,0,0	68	0/0	32,0,0	95	0/0	15,0,0	44	1/1	6,70,0	52	0/0	116,0,0	127	1/1	2,89,0	127	1/1	1,176,0	127
II	6657624	T19D12.2	T19D12.2c.1	G: ref allele; A: upstream_gene_variant; T: upstream_gene_variant	0/0	21,0,0	62	1/1	0,19,0	51	0/0	34,0,0	101	0/0	28,0,1	83	0/0	23,0,0	68	0/0	32,0,0	95	0/0	15,0,0	44	1/1	6,70,0	52	0/0	116,0,0	127	1/1	2,89,0	127	1/1	1,176,0	127
II	6657624	T19D12.10	T19D12.10.1	G: ref allele; A: intron_variant; T: intron_variant	0/0	21,0,0	62	1/1	0,19,0	51	0/0	34,0,0	101	0/0	28,0,1	83	0/0	23,0,0	68	0/0	32,0,0	95	0/0	15,0,0	44	1/1	6,70,0	52	0/0	116,0,0	127	1/1	2,89,0	127	1/1	1,176,0	127
II	6841424	C04A2.16	C04A2.16	G: ref allele; A: upstream_gene_variant	0/0	78,0	127	1/1	0,48	127	0/0	72,0	127	0/0	40,0	119	0/0	62,0	127	0/0	47,0	127	0/0	57,0	127	1/1	0,88	127	0/0	111,0	127	1/1	0,83	127	1/1	0,110	127
II	6841424	egl-27	C04A2.3c.2	G: ref allele; A: upstream_gene_variant	0/0	78,0	127	1/1	0,48	127	0/0	72,0	127	0/0	40,0	119	0/0	62,0	127	0/0	47,0	127	0/0	57,0	127	1/1	0,88	127	0/0	111,0	127	1/1	0,83	127	1/1	0,110	127
II	6841424	egl-27	C04A2.3l.2	G: ref allele; A: upstream_gene_variant	0/0	78,0	127	1/1	0,48	127	0/0	72,0	127	0/0	40,0	119	0/0	62,0	127	0/0	47,0	127	0/0	57,0	127	1/1	0,88	127	0/0	111,0	127	1/1	0,83	127	1/1	0,110	127
II	6841424	egl-27	C04A2.3c.1	G: ref allele; A: upstream_gene_variant	0/0	78,0	127	1/1	0,48	127	0/0	72,0	127	0/0	40,0	119	0/0	62,0	127	0/0	47,0	127	0/0	57,0	127	1/1	0,88	127	0/0	111,0	127	1/1	0,83	127	1/1	0,110	127
II	6841424	egl-27	C04A2.3l.1	G: ref allele; A: upstream_gene_variant	0/0	78,0	127	1/1	0,48	127	0/0	72,0	127	0/0	40,0	119	0/0	62,0	127	0/0	47,0	127	0/0	57,0	127	1/1	0,88	127	0/0	111,0	127	1/1	0,83	127	1/1	0,110	127
II	6841424	egl-27	C04A2.3a.1	G: ref allele; A: intron_variant	0/0	78,0	127	1/1	0,48	127	0/0	72,0	127	0/0	40,0	119	0/0	62,0	127	0/0	47,0	127	0/0	57,0	127	1/1	0,88	127	0/0	111,0	127	1/1	0,83	127	1/1	0,110	127
II	6841424	egl-27	C04A2.3e.1	G: ref allele; A: intron_variant	0/0	78,0	127	1/1	0,48	127	0/0	72,0	127	0/0	40,0	119	0/0	62,0	127	0/0	47,0	127	0/0	57,0	127	1/1	0,88	127	0/0	111,0	127	1/1	0,83	127	1/1	0,110	127
II	6841424	egl-27	C04A2.3f.1	G: ref allele; A: intron_variant	0/0	78,0	127	1/1	0,48	127	0/0	72,0	127	0/0	40,0	119	0/0	62,0	127	0/0	47,0	127	0/0	57,0	127	1/1	0,88	127	0/0	111,0	127	1/1	0,83	127	1/1	0,110	127
II	6841424	egl-27	C04A2.3g.1	G: ref allele; A: intron_variant	0/0	78,0	127	1/1	0,48	127	0/0	72,0	127	0/0	40,0	119	0/0	62,0	127	0/0	47,0	127	0/0	57,0	127	1/1	0,88	127	0/0	111,0	127	1/1	0,83	127	1/1	0,110	127
II	6841424	egl-27	C04A2.3i.1	G: ref allele; A: intron_variant	0/0	78,0	127	1/1	0,48	127	0/0	72,0	127	0/0	40,0	119	0/0	62,0	127	0/0	47,0	127	0/0	57,0	127	1/1	0,88	127	0/0	111,0	127	1/1	0,83	127	1/1	0,110	127
II	6841424	egl-27	C04A2.3j.1	G: ref allele; A: intron_variant	0/0	78,0	127	1/1	0,48	127	0/0	72,0	127	0/0	40,0	119	0/0	62,0	127	0/0	47,0	127	0/0	57,0	127	1/1	0,88	127	0/0	111,0	127	1/1	0,83	127	1/1	0,110	127
II	6841424	egl-27	C04A2.3h.1	G: ref allele; A: intron_variant	0/0	78,0	127	1/1	0,48	127	0/0	72,0	127	0/0	40,0	119	0/0	62,0	127	0/0	47,0	127	0/0	57,0	127	1/1	0,88	127	0/0	111,0	127	1/1	0,83	127	1/1	0,110	127
II	6841424	egl-27	C04A2.3k.1	G: ref allele; A: intron_variant	0/0	78,0	127	1/1	0,48	127	0/0	72,0	127	0/0	40,0	119	0/0	62,0	127	0/0	47,0	127	0/0	57,0	127	1/1	0,88	127	0/0	111,0	127	1/1	0,83	127	1/1	0,110	127
II	6841424	egl-27	C04A2.3b.1	G: ref allele; A: intron_variant	0/0	78,0	127	1/1	0,48	127	0/0	72,0	127	0/0	40,0	119	0/0	62,0	127	0/0	47,0	127	0/0	57,0	127	1/1	0,88	127	0/0	111,0	127	1/1	0,83	127	1/1	0,110	127
II	6841424	egl-27	C04A2.3n.1	G: ref allele; A: intron_variant	0/0	78,0	127	1/1	0,48	127	0/0	72,0	127	0/0	40,0	119	0/0	62,0	127	0/0	47,0	127	0/0	57,0	127	1/1	0,88	127	0/0	111,0	127	1/1	0,83	127	1/1	0,110	127
II	6841424	egl-27	C04A2.3m.1	G: ref allele; A: intron_variant	0/0	78,0	127	1/1	0,48	127	0/0	72,0	127	0/0	40,0	119	0/0	62,0	127	0/0	47,0	127	0/0	57,0	127	1/1	0,88	127	0/0	111,0	127	1/1	0,83	127	1/1	0,110	127
II	6841424	egl-27	C04A2.3o.1	G: ref allele; A: intron_variant	0/0	78,0	127	1/1	0,48	127	0/0	72,0	127	0/0	40,0	119	0/0	62,0	127	0/0	47,0	127	0/0	57,0	127	1/1	0,88	127	0/0	111,0	127	1/1	0,83	127	1/1	0,110	127
II	6841424	egl-27	C04A2.3d.1	G: ref allele; A: intron_variant	0/0	78,0	127	1/1	0,48	127	0/0	72,0	127	0/0	40,0	119	0/0	62,0	127	0/0	47,0	127	0/0	57,0	127	1/1	0,88	127	0/0	111,0	127	1/1	0,83	127	1/1	0,110	127
II	6841424	egl-27	C04A2.3p.1	G: ref allele; A: intron_variant	0/0	78,0	127	1/1	0,48	127	0/0	72,0	127	0/0	40,0	119	0/0	62,0	127	0/0	47,0	127	0/0	57,0	127	1/1	0,88	127	0/0	111,0	127	1/1	0,83	127	1/1	0,110	127
II	6841424	egl-27	C04A2.3q.1	G: ref allele; A: intron_variant	0/0	78,0	127	1/1	0,48	127	0/0	72,0	127	0/0	40,0	119	0/0	62,0	127	0/0	47,0	127	0/0	57,0	127	1/1	0,88	127	0/0	111,0	127	1/1	0,83	127	1/1	0,110	127
II	6841424	egl-27	C04A2.3r.1	G: ref allele; A: intron_variant	0/0	78,0	127	1/1	0,48	127	0/0	72,0	127	0/0	40,0	119	0/0	62,0	127	0/0	47,0	127	0/0	57,0	127	1/1	0,88	127	0/0	111,0	127	1/1	0,83	127	1/1	0,110	127
II	6853070	C04A2.t1	C04A2.t1	C: ref allele; T: upstream_gene_variant	0/0	41,0	122	1/1	0,49	127	0/0	54,0	127	0/0	37,0	110	0/0	42,0	125	0/0	44,0	127	0/0	35,0	104	1/1	0,92	127	0/0	91,0	127	1/1	0,79	127	1/1	0,153	127
II	6853070	tbc-6	C04A2.1.1	C: ref allele; T: downstream_gene_variant	0/0	41,0	122	1/1	0,49	127	0/0	54,0	127	0/0	37,0	110	0/0	42,0	125	0/0	44,0	127	0/0	35,0	104	1/1	0,92	127	0/0	91,0	127	1/1	0,79	127	1/1	0,153	127
II	6853070	tbc-6	C04A2.1.2	C: ref allele; T: downstream_gene_variant	0/0	41,0	122	1/1	0,49	127	0/0	54,0	127	0/0	37,0	110	0/0	42,0	125	0/0	44,0	127	0/0	35,0	104	1/1	0,92	127	0/0	91,0	127	1/1	0,79	127	1/1	0,153	127
II	6853070	C04A2.11	C04A2.11	C: ref allele; T: downstream_gene_variant	0/0	41,0	122	1/1	0,49	127	0/0	54,0	127	0/0	37,0	110	0/0	42,0	125	0/0	44,0	127	0/0	35,0	104	1/1	0,92	127	0/0	91,0	127	1/1	0,79	127	1/1	0,153	127
II	6853070	dnj-5	C04A2.7a.1	C: ref allele; T: downstream_gene_variant	0/0	41,0	122	1/1	0,49	127	0/0	54,0	127	0/0	37,0	110	0/0	42,0	125	0/0	44,0	127	0/0	35,0	104	1/1	0,92	127	0/0	91,0	127	1/1	0,79	127	1/1	0,153	127
II	6853070	dnj-5	C04A2.7a.2	C: ref allele; T: downstream_gene_variant	0/0	41,0	122	1/1	0,49	127	0/0	54,0	127	0/0	37,0	110	0/0	42,0	125	0/0	44,0	127	0/0	35,0	104	1/1	0,92	127	0/0	91,0	127	1/1	0,79	127	1/1	0,153	127
II	6853070	dnj-5	C04A2.7c.1	C: ref allele; T: downstream_gene_variant	0/0	41,0	122	1/1	0,49	127	0/0	54,0	127	0/0	37,0	110	0/0	42,0	125	0/0	44,0	127	0/0	35,0	104	1/1	0,92	127	0/0	91,0	127	1/1	0,79	127	1/1	0,153	127
II	6853070	dnj-5	C04A2.7c.2	C: ref allele; T: downstream_gene_variant	0/0	41,0	122	1/1	0,49	127	0/0	54,0	127	0/0	37,0	110	0/0	42,0	125	0/0	44,0	127	0/0	35,0	104	1/1	0,92	127	0/0	91,0	127	1/1	0,79	127	1/1	0,153	127
II	6853070	dnj-5	C04A2.7d.1	C: ref allele; T: downstream_gene_variant	0/0	41,0	122	1/1	0,49	127	0/0	54,0	127	0/0	37,0	110	0/0	42,0	125	0/0	44,0	127	0/0	35,0	104	1/1	0,92	127	0/0	91,0	127	1/1	0,79	127	1/1	0,153	127
II	6853070	dnj-5	C04A2.7d.2	C: ref allele; T: downstream_gene_variant	0/0	41,0	122	1/1	0,49	127	0/0	54,0	127	0/0	37,0	110	0/0	42,0	125	0/0	44,0	127	0/0	35,0	104	1/1	0,92	127	0/0	91,0	127	1/1	0,79	127	1/1	0,153	127
II	6853070	dnj-5	C04A2.7b.1	C: ref allele; T: downstream_gene_variant	0/0	41,0	122	1/1	0,49	127	0/0	54,0	127	0/0	37,0	110	0/0	42,0	125	0/0	44,0	127	0/0	35,0	104	1/1	0,92	127	0/0	91,0	127	1/1	0,79	127	1/1	0,153	127
II	6853070	dnj-5	C04A2.7b.2	C: ref allele; T: downstream_gene_variant	0/0	41,0	122	1/1	0,49	127	0/0	54,0	127	0/0	37,0	110	0/0	42,0	125	0/0	44,0	127	0/0	35,0	104	1/1	0,92	127	0/0	91,0	127	1/1	0,79	127	1/1	0,153	127
II	6853070	C04A2.15	C04A2.15.1	C: ref allele; T: intron_variant	0/0	41,0	122	1/1	0,49	127	0/0	54,0	127	0/0	37,0	110	0/0	42,0	125	0/0	44,0	127	0/0	35,0	104	1/1	0,92	127	0/0	91,0	127	1/1	0,79	127	1/1	0,153	127
II	6952640	malt-1	F22D3.6.1	T: ref allele; A: upstream_gene_variant	0/0	69,0	127	1/1	0,29	81	0/0	40,0	119	0/0	29,0	86	0/0	22,0	65	0/0	35,0	104	0/0	33,0	98	1/1	0,77	127	0/0	100,0	127	1/1	0,82	127	1/1	0,152	127
II	6952640	tra-2	C15F1.3a.1	T: ref allele; A: downstream_gene_variant	0/0	69,0	127	1/1	0,29	81	0/0	40,0	119	0/0	29,0	86	0/0	22,0	65	0/0	35,0	104	0/0	33,0	98	1/1	0,77	127	0/0	100,0	127	1/1	0,82	127	1/1	0,152	127
II	6952640	tra-2	C15F1.3c.1	T: ref allele; A: downstream_gene_variant	0/0	69,0	127	1/1	0,29	81	0/0	40,0	119	0/0	29,0	86	0/0	22,0	65	0/0	35,0	104	0/0	33,0	98	1/1	0,77	127	0/0	100,0	127	1/1	0,82	127	1/1	0,152	127
II	6952640	tra-2	C15F1.3c.2	T: ref allele; A: downstream_gene_variant	0/0	69,0	127	1/1	0,29	81	0/0	40,0	119	0/0	29,0	86	0/0	22,0	65	0/0	35,0	104	0/0	33,0	98	1/1	0,77	127	0/0	100,0	127	1/1	0,82	127	1/1	0,152	127
II	6952640	flcn-1	F22D3.2g.1	T: ref allele; A: downstream_gene_variant	0/0	69,0	127	1/1	0,29	81	0/0	40,0	119	0/0	29,0	86	0/0	22,0	65	0/0	35,0	104	0/0	33,0	98	1/1	0,77	127	0/0	100,0	127	1/1	0,82	127	1/1	0,152	127
II	6952640	ceh-38	F22D3.1d.1	T: ref allele; A: intron_variant	0/0	69,0	127	1/1	0,29	81	0/0	40,0	119	0/0	29,0	86	0/0	22,0	65	0/0	35,0	104	0/0	33,0	98	1/1	0,77	127	0/0	100,0	127	1/1	0,82	127	1/1	0,152	127
II	6952640	ceh-38	F22D3.1a.1	T: ref allele; A: intron_variant	0/0	69,0	127	1/1	0,29	81	0/0	40,0	119	0/0	29,0	86	0/0	22,0	65	0/0	35,0	104	0/0	33,0	98	1/1	0,77	127	0/0	100,0	127	1/1	0,82	127	1/1	0,152	127
II	6952640	ceh-38	F22D3.1b.1	T: ref allele; A: intron_variant	0/0	69,0	127	1/1	0,29	81	0/0	40,0	119	0/0	29,0	86	0/0	22,0	65	0/0	35,0	104	0/0	33,0	98	1/1	0,77	127	0/0	100,0	127	1/1	0,82	127	1/1	0,152	127
II	6952640	ceh-38	F22D3.1c.2	T: ref allele; A: intron_variant	0/0	69,0	127	1/1	0,29	81	0/0	40,0	119	0/0	29,0	86	0/0	22,0	65	0/0	35,0	104	0/0	33,0	98	1/1	0,77	127	0/0	100,0	127	1/1	0,82	127	1/1	0,152	127
II	6952640	ceh-38	F22D3.1d.2	T: ref allele; A: intron_variant	0/0	69,0	127	1/1	0,29	81	0/0	40,0	119	0/0	29,0	86	0/0	22,0	65	0/0	35,0	104	0/0	33,0	98	1/1	0,77	127	0/0	100,0	127	1/1	0,82	127	1/1	0,152	127
II	6952640	ceh-38	F22D3.1e.1	T: ref allele; A: intron_variant	0/0	69,0	127	1/1	0,29	81	0/0	40,0	119	0/0	29,0	86	0/0	22,0	65	0/0	35,0	104	0/0	33,0	98	1/1	0,77	127	0/0	100,0	127	1/1	0,82	127	1/1	0,152	127
II	6952640	ceh-38	F22D3.1f.1	T: ref allele; A: intron_variant	0/0	69,0	127	1/1	0,29	81	0/0	40,0	119	0/0	29,0	86	0/0	22,0	65	0/0	35,0	104	0/0	33,0	98	1/1	0,77	127	0/0	100,0	127	1/1	0,82	127	1/1	0,152	127
II	6952640	ceh-38	F22D3.1g.1	T: ref allele; A: intron_variant	0/0	69,0	127	1/1	0,29	81	0/0	40,0	119	0/0	29,0	86	0/0	22,0	65	0/0	35,0	104	0/0	33,0	98	1/1	0,77	127	0/0	100,0	127	1/1	0,82	127	1/1	0,152	127
II	6952640	ceh-38	F22D3.1h.1	T: ref allele; A: intron_variant	0/0	69,0	127	1/1	0,29	81	0/0	40,0	119	0/0	29,0	86	0/0	22,0	65	0/0	35,0	104	0/0	33,0	98	1/1	0,77	127	0/0	100,0	127	1/1	0,82	127	1/1	0,152	127
II	6952640	ceh-38	F22D3.1i.1	T: ref allele; A: intron_variant	0/0	69,0	127	1/1	0,29	81	0/0	40,0	119	0/0	29,0	86	0/0	22,0	65	0/0	35,0	104	0/0	33,0	98	1/1	0,77	127	0/0	100,0	127	1/1	0,82	127	1/1	0,152	127
II	6952640	ceh-38	F22D3.1j.1	T: ref allele; A: intron_variant	0/0	69,0	127	1/1	0,29	81	0/0	40,0	119	0/0	29,0	86	0/0	22,0	65	0/0	35,0	104	0/0	33,0	98	1/1	0,77	127	0/0	100,0	127	1/1	0,82	127	1/1	0,152	127
II	6952640	ceh-38	F22D3.1k.1	T: ref allele; A: intron_variant	0/0	69,0	127	1/1	0,29	81	0/0	40,0	119	0/0	29,0	86	0/0	22,0	65	0/0	35,0	104	0/0	33,0	98	1/1	0,77	127	0/0	100,0	127	1/1	0,82	127	1/1	0,152	127
II	6952640	ceh-38	F22D3.1l.1	T: ref allele; A: intron_variant	0/0	69,0	127	1/1	0,29	81	0/0	40,0	119	0/0	29,0	86	0/0	22,0	65	0/0	35,0	104	0/0	33,0	98	1/1	0,77	127	0/0	100,0	127	1/1	0,82	127	1/1	0,152	127
II	6952640	ceh-38	F22D3.1m.1	T: ref allele; A: intron_variant	0/0	69,0	127	1/1	0,29	81	0/0	40,0	119	0/0	29,0	86	0/0	22,0	65	0/0	35,0	104	0/0	33,0	98	1/1	0,77	127	0/0	100,0	127	1/1	0,82	127	1/1	0,152	127
II	6952640	ceh-38	F22D3.1n.1	T: ref allele; A: intron_variant	0/0	69,0	127	1/1	0,29	81	0/0	40,0	119	0/0	29,0	86	0/0	22,0	65	0/0	35,0	104	0/0	33,0	98	1/1	0,77	127	0/0	100,0	127	1/1	0,82	127	1/1	0,152	127
II	6952640	ceh-38	F22D3.1o.1	T: ref allele; A: intron_variant	0/0	69,0	127	1/1	0,29	81	0/0	40,0	119	0/0	29,0	86	0/0	22,0	65	0/0	35,0	104	0/0	33,0	98	1/1	0,77	127	0/0	100,0	127	1/1	0,82	127	1/1	0,152	127
II	6952640	ceh-38	F22D3.1p.1	T: ref allele; A: intron_variant	0/0	69,0	127	1/1	0,29	81	0/0	40,0	119	0/0	29,0	86	0/0	22,0	65	0/0	35,0	104	0/0	33,0	98	1/1	0,77	127	0/0	100,0	127	1/1	0,82	127	1/1	0,152	127
II	6952640	ceh-38	F22D3.1c.1	T: ref allele; A: intron_variant	0/0	69,0	127	1/1	0,29	81	0/0	40,0	119	0/0	29,0	86	0/0	22,0	65	0/0	35,0	104	0/0	33,0	98	1/1	0,77	127	0/0	100,0	127	1/1	0,82	127	1/1	0,152	127
II	7263902	C30G12.4	C30G12.4.1	G: ref allele; A: downstream_gene_variant	0/0	25,0	74	1/1	0,28	78	0/0	42,0	125	0/0	36,0	107	0/0	32,0	95	0/0	26,0	77	0/0	27,0	80	1/1	0,58	127	0/0	114,0	127	1/1	0,72	127	1/1	0,140	127
II	7263902	C30G12.9	C30G12.9	G: ref allele; A: downstream_gene_variant	0/0	25,0	74	1/1	0,28	78	0/0	42,0	125	0/0	36,0	107	0/0	32,0	95	0/0	26,0	77	0/0	27,0	80	1/1	0,58	127	0/0	114,0	127	1/1	0,72	127	1/1	0,140	127
II	7263902			G: ref allele; A: intergenic_region	0/0	25,0	74	1/1	0,28	78	0/0	42,0	125	0/0	36,0	107	0/0	32,0	95	0/0	26,0	77	0/0	27,0	80	1/1	0,58	127	0/0	114,0	127	1/1	0,72	127	1/1	0,140	127
II	7734064	cpna-2	B0228.4c.1	G: ref allele; C: missense_variant	0/0	80,0	127	1/1	0,95	127	0/0	81,0	127	0/0	52,0	127	0/0	66,0	127	0/0	49,0	127	0/0	68,0	127	1/1	0,74	127	0/0	122,0	127	1/1	0,90	127	1/1	0,160	127
II	7734064	cpna-2	B0228.4d.1	G: ref allele; C: downstream_gene_variant	0/0	80,0	127	1/1	0,95	127	0/0	81,0	127	0/0	52,0	127	0/0	66,0	127	0/0	49,0	127	0/0	68,0	127	1/1	0,74	127	0/0	122,0	127	1/1	0,90	127	1/1	0,160	127
II	7734064	cpna-2	B0228.4a.1	G: ref allele; C: intron_variant	0/0	80,0	127	1/1	0,95	127	0/0	81,0	127	0/0	52,0	127	0/0	66,0	127	0/0	49,0	127	0/0	68,0	127	1/1	0,74	127	0/0	122,0	127	1/1	0,90	127	1/1	0,160	127
II	7938209	ZK669.3	ZK669.3.1	C: ref allele; A: upstream_gene_variant	0/0	47,0	127	1/1	0,44	126	0/0	65,0	127	0/0	30,0	89	0/0	47,0	127	0/0	48,0	127	0/0	27,0	80	1/1	0,73	127	0/0	86,0	127	1/1	0,73	127	1/1	0,135	127
II	7938209	dbt-1	ZK669.4.1	C: ref allele; A: downstream_gene_variant	0/0	47,0	127	1/1	0,44	126	0/0	65,0	127	0/0	30,0	89	0/0	47,0	127	0/0	48,0	127	0/0	27,0	80	1/1	0,73	127	0/0	86,0	127	1/1	0,73	127	1/1	0,135	127
II	7938209	ZK669.2	ZK669.2.1	C: ref allele; A: intron_variant	0/0	47,0	127	1/1	0,44	126	0/0	65,0	127	0/0	30,0	89	0/0	47,0	127	0/0	48,0	127	0/0	27,0	80	1/1	0,73	127	0/0	86,0	127	1/1	0,73	127	1/1	0,135	127
II	8206661	col-76	M110.1.1	C: ref allele; T: synonymous_variant	0/0	83,0	127	1/1	0,117	127	0/0	91,0	127	0/0	51,0	127	0/0	64,0	127	0/0	41,0	122	0/0	59,0	127	1/1	0,79	127	0/0	125,0	127	1/1	0,102	127	1/1	0,159	127
II	8206661	M110.11	M110.11	C: ref allele; T: upstream_gene_variant	0/0	83,0	127	1/1	0,117	127	0/0	91,0	127	0/0	51,0	127	0/0	64,0	127	0/0	41,0	122	0/0	59,0	127	1/1	0,79	127	0/0	125,0	127	1/1	0,102	127	1/1	0,159	127
II	8206661	qua-1	T05C12.10.1	C: ref allele; T: downstream_gene_variant	0/0	83,0	127	1/1	0,117	127	0/0	91,0	127	0/0	51,0	127	0/0	64,0	127	0/0	41,0	122	0/0	59,0	127	1/1	0,79	127	0/0	125,0	127	1/1	0,102	127	1/1	0,159	127
II	8206661	M110.8	M110.8b.1	C: ref allele; T: downstream_gene_variant	0/0	83,0	127	1/1	0,117	127	0/0	91,0	127	0/0	51,0	127	0/0	64,0	127	0/0	41,0	122	0/0	59,0	127	1/1	0,79	127	0/0	125,0	127	1/1	0,102	127	1/1	0,159	127
II	8206661	M110.8	M110.8a.1	C: ref allele; T: downstream_gene_variant	0/0	83,0	127	1/1	0,117	127	0/0	91,0	127	0/0	51,0	127	0/0	64,0	127	0/0	41,0	122	0/0	59,0	127	1/1	0,79	127	0/0	125,0	127	1/1	0,102	127	1/1	0,159	127
II	8206661	twk-3	M110.2.1	C: ref allele; T: downstream_gene_variant	0/0	83,0	127	1/1	0,117	127	0/0	91,0	127	0/0	51,0	127	0/0	64,0	127	0/0	41,0	122	0/0	59,0	127	1/1	0,79	127	0/0	125,0	127	1/1	0,102	127	1/1	0,159	127
II	8666197	piga-1	D2085.6.1	TAAAAAAAAAA: ref allele; TAAAAAAAA: upstream_gene_variant; TAAAAAAAAA: upstream_gene_variant; TAAAAAAAAAAA: upstream_gene_variant	0/0	56,0,0,0	78	1/1	0,61,1,0	55	0/0	47,1,0,0	59	0/0	36,0,0,0	67	0/0	35,2,0,0	76	0/0	25,0,0,0	66	0/0	41,2,0,0	58	1/1	0,58,0,0	72	0/0	110,3,0,3	85	1/1	0,74,0,0	84	1/1	0,162,2,0	95
II	8666197	eif-2Bepsilon	D2085.3.1	TAAAAAAAAAA: ref allele; TAAAAAAAA: downstream_gene_variant; TAAAAAAAAA: downstream_gene_variant; TAAAAAAAAAAA: downstream_gene_variant	0/0	56,0,0,0	78	1/1	0,61,1,0	55	0/0	47,1,0,0	59	0/0	36,0,0,0	67	0/0	35,2,0,0	76	0/0	25,0,0,0	66	0/0	41,2,0,0	58	1/1	0,58,0,0	72	0/0	110,3,0,3	85	1/1	0,74,0,0	84	1/1	0,162,2,0	95
II	8666197	hgap-2	D2085.5k.1	TAAAAAAAAAA: ref allele; TAAAAAAAA: downstream_gene_variant; TAAAAAAAAA: downstream_gene_variant; TAAAAAAAAAAA: downstream_gene_variant	0/0	56,0,0,0	78	1/1	0,61,1,0	55	0/0	47,1,0,0	59	0/0	36,0,0,0	67	0/0	35,2,0,0	76	0/0	25,0,0,0	66	0/0	41,2,0,0	58	1/1	0,58,0,0	72	0/0	110,3,0,3	85	1/1	0,74,0,0	84	1/1	0,162,2,0	95
II	8666197	hgap-2	D2085.5b.2	TAAAAAAAAAA: ref allele; TAAAAAAAA: downstream_gene_variant; TAAAAAAAAA: downstream_gene_variant; TAAAAAAAAAAA: downstream_gene_variant	0/0	56,0,0,0	78	1/1	0,61,1,0	55	0/0	47,1,0,0	59	0/0	36,0,0,0	67	0/0	35,2,0,0	76	0/0	25,0,0,0	66	0/0	41,2,0,0	58	1/1	0,58,0,0	72	0/0	110,3,0,3	85	1/1	0,74,0,0	84	1/1	0,162,2,0	95
II	8666197	hgap-2	D2085.5g.2	TAAAAAAAAAA: ref allele; TAAAAAAAA: downstream_gene_variant; TAAAAAAAAA: downstream_gene_variant; TAAAAAAAAAAA: downstream_gene_variant	0/0	56,0,0,0	78	1/1	0,61,1,0	55	0/0	47,1,0,0	59	0/0	36,0,0,0	67	0/0	35,2,0,0	76	0/0	25,0,0,0	66	0/0	41,2,0,0	58	1/1	0,58,0,0	72	0/0	110,3,0,3	85	1/1	0,74,0,0	84	1/1	0,162,2,0	95
II	8666197	hgap-2	D2085.5e.1	TAAAAAAAAAA: ref allele; TAAAAAAAA: downstream_gene_variant; TAAAAAAAAA: downstream_gene_variant; TAAAAAAAAAAA: downstream_gene_variant	0/0	56,0,0,0	78	1/1	0,61,1,0	55	0/0	47,1,0,0	59	0/0	36,0,0,0	67	0/0	35,2,0,0	76	0/0	25,0,0,0	66	0/0	41,2,0,0	58	1/1	0,58,0,0	72	0/0	110,3,0,3	85	1/1	0,74,0,0	84	1/1	0,162,2,0	95
II	8666197	hgap-2	D2085.5f.1	TAAAAAAAAAA: ref allele; TAAAAAAAA: downstream_gene_variant; TAAAAAAAAA: downstream_gene_variant; TAAAAAAAAAAA: downstream_gene_variant	0/0	56,0,0,0	78	1/1	0,61,1,0	55	0/0	47,1,0,0	59	0/0	36,0,0,0	67	0/0	35,2,0,0	76	0/0	25,0,0,0	66	0/0	41,2,0,0	58	1/1	0,58,0,0	72	0/0	110,3,0,3	85	1/1	0,74,0,0	84	1/1	0,162,2,0	95
II	8666197	hgap-2	D2085.5b.1	TAAAAAAAAAA: ref allele; TAAAAAAAA: downstream_gene_variant; TAAAAAAAAA: downstream_gene_variant; TAAAAAAAAAAA: downstream_gene_variant	0/0	56,0,0,0	78	1/1	0,61,1,0	55	0/0	47,1,0,0	59	0/0	36,0,0,0	67	0/0	35,2,0,0	76	0/0	25,0,0,0	66	0/0	41,2,0,0	58	1/1	0,58,0,0	72	0/0	110,3,0,3	85	1/1	0,74,0,0	84	1/1	0,162,2,0	95
II	8666197	hgap-2	D2085.5g.1	TAAAAAAAAAA: ref allele; TAAAAAAAA: downstream_gene_variant; TAAAAAAAAA: downstream_gene_variant; TAAAAAAAAAAA: downstream_gene_variant	0/0	56,0,0,0	78	1/1	0,61,1,0	55	0/0	47,1,0,0	59	0/0	36,0,0,0	67	0/0	35,2,0,0	76	0/0	25,0,0,0	66	0/0	41,2,0,0	58	1/1	0,58,0,0	72	0/0	110,3,0,3	85	1/1	0,74,0,0	84	1/1	0,162,2,0	95
II	8666197	hgap-2	D2085.5a.1	TAAAAAAAAAA: ref allele; TAAAAAAAA: downstream_gene_variant; TAAAAAAAAA: downstream_gene_variant; TAAAAAAAAAAA: downstream_gene_variant	0/0	56,0,0,0	78	1/1	0,61,1,0	55	0/0	47,1,0,0	59	0/0	36,0,0,0	67	0/0	35,2,0,0	76	0/0	25,0,0,0	66	0/0	41,2,0,0	58	1/1	0,58,0,0	72	0/0	110,3,0,3	85	1/1	0,74,0,0	84	1/1	0,162,2,0	95
II	8666197	hgap-2	D2085.5h.1	TAAAAAAAAAA: ref allele; TAAAAAAAA: downstream_gene_variant; TAAAAAAAAA: downstream_gene_variant; TAAAAAAAAAAA: downstream_gene_variant	0/0	56,0,0,0	78	1/1	0,61,1,0	55	0/0	47,1,0,0	59	0/0	36,0,0,0	67	0/0	35,2,0,0	76	0/0	25,0,0,0	66	0/0	41,2,0,0	58	1/1	0,58,0,0	72	0/0	110,3,0,3	85	1/1	0,74,0,0	84	1/1	0,162,2,0	95
II	8666197	hgap-2	D2085.5c.1	TAAAAAAAAAA: ref allele; TAAAAAAAA: downstream_gene_variant; TAAAAAAAAA: downstream_gene_variant; TAAAAAAAAAAA: downstream_gene_variant	0/0	56,0,0,0	78	1/1	0,61,1,0	55	0/0	47,1,0,0	59	0/0	36,0,0,0	67	0/0	35,2,0,0	76	0/0	25,0,0,0	66	0/0	41,2,0,0	58	1/1	0,58,0,0	72	0/0	110,3,0,3	85	1/1	0,74,0,0	84	1/1	0,162,2,0	95
II	8666197	hgap-2	D2085.5d.1	TAAAAAAAAAA: ref allele; TAAAAAAAA: downstream_gene_variant; TAAAAAAAAA: downstream_gene_variant; TAAAAAAAAAAA: downstream_gene_variant	0/0	56,0,0,0	78	1/1	0,61,1,0	55	0/0	47,1,0,0	59	0/0	36,0,0,0	67	0/0	35,2,0,0	76	0/0	25,0,0,0	66	0/0	41,2,0,0	58	1/1	0,58,0,0	72	0/0	110,3,0,3	85	1/1	0,74,0,0	84	1/1	0,162,2,0	95
II	8666197	hgap-2	D2085.5i.1	TAAAAAAAAAA: ref allele; TAAAAAAAA: downstream_gene_variant; TAAAAAAAAA: downstream_gene_variant; TAAAAAAAAAAA: downstream_gene_variant	0/0	56,0,0,0	78	1/1	0,61,1,0	55	0/0	47,1,0,0	59	0/0	36,0,0,0	67	0/0	35,2,0,0	76	0/0	25,0,0,0	66	0/0	41,2,0,0	58	1/1	0,58,0,0	72	0/0	110,3,0,3	85	1/1	0,74,0,0	84	1/1	0,162,2,0	95
II	8666197	hgap-2	D2085.5j.1	TAAAAAAAAAA: ref allele; TAAAAAAAA: downstream_gene_variant; TAAAAAAAAA: downstream_gene_variant; TAAAAAAAAAAA: downstream_gene_variant	0/0	56,0,0,0	78	1/1	0,61,1,0	55	0/0	47,1,0,0	59	0/0	36,0,0,0	67	0/0	35,2,0,0	76	0/0	25,0,0,0	66	0/0	41,2,0,0	58	1/1	0,58,0,0	72	0/0	110,3,0,3	85	1/1	0,74,0,0	84	1/1	0,162,2,0	95
II	8666197	hgap-2	D2085.5m.1	TAAAAAAAAAA: ref allele; TAAAAAAAA: downstream_gene_variant; TAAAAAAAAA: downstream_gene_variant; TAAAAAAAAAAA: downstream_gene_variant	0/0	56,0,0,0	78	1/1	0,61,1,0	55	0/0	47,1,0,0	59	0/0	36,0,0,0	67	0/0	35,2,0,0	76	0/0	25,0,0,0	66	0/0	41,2,0,0	58	1/1	0,58,0,0	72	0/0	110,3,0,3	85	1/1	0,74,0,0	84	1/1	0,162,2,0	95
II	8666197	hgap-2	D2085.5l.1	TAAAAAAAAAA: ref allele; TAAAAAAAA: downstream_gene_variant; TAAAAAAAAA: downstream_gene_variant; TAAAAAAAAAAA: downstream_gene_variant	0/0	56,0,0,0	78	1/1	0,61,1,0	55	0/0	47,1,0,0	59	0/0	36,0,0,0	67	0/0	35,2,0,0	76	0/0	25,0,0,0	66	0/0	41,2,0,0	58	1/1	0,58,0,0	72	0/0	110,3,0,3	85	1/1	0,74,0,0	84	1/1	0,162,2,0	95
II	8666197	etc-1	D2085.4.1	TAAAAAAAAAA: ref allele; TAAAAAAAA: intron_variant; TAAAAAAAAA: intron_variant; TAAAAAAAAAAA: intron_variant	0/0	56,0,0,0	78	1/1	0,61,1,0	55	0/0	47,1,0,0	59	0/0	36,0,0,0	67	0/0	35,2,0,0	76	0/0	25,0,0,0	66	0/0	41,2,0,0	58	1/1	0,58,0,0	72	0/0	110,3,0,3	85	1/1	0,74,0,0	84	1/1	0,162,2,0	95
II	9027489	F37B12.1	F37B12.1.1	T: ref allele; C: synonymous_variant	0/0	48,0	127	1/1	0,58	127	0/0	67,0	127	0/0	37,0	110	0/0	39,0	116	0/0	51,0	127	0/0	43,0	127	1/1	0,74	127	0/0	127,0	127	1/1	0,92	127	1/1	0,164	127
II	9027489	F37B12.14	F37B12.14	T: ref allele; C: upstream_gene_variant	0/0	48,0	127	1/1	0,58	127	0/0	67,0	127	0/0	37,0	110	0/0	39,0	116	0/0	51,0	127	0/0	43,0	127	1/1	0,74	127	0/0	127,0	127	1/1	0,92	127	1/1	0,164	127
II	9027489	F37B12.5	F37B12.5	T: ref allele; C: upstream_gene_variant	0/0	48,0	127	1/1	0,58	127	0/0	67,0	127	0/0	37,0	110	0/0	39,0	116	0/0	51,0	127	0/0	43,0	127	1/1	0,74	127	0/0	127,0	127	1/1	0,92	127	1/1	0,164	127
II	9027489	F37B12.9	F37B12.9	T: ref allele; C: upstream_gene_variant	0/0	48,0	127	1/1	0,58	127	0/0	67,0	127	0/0	37,0	110	0/0	39,0	116	0/0	51,0	127	0/0	43,0	127	1/1	0,74	127	0/0	127,0	127	1/1	0,92	127	1/1	0,164	127
II	9027489	F37B12.8	F37B12.8	T: ref allele; C: upstream_gene_variant	0/0	48,0	127	1/1	0,58	127	0/0	67,0	127	0/0	37,0	110	0/0	39,0	116	0/0	51,0	127	0/0	43,0	127	1/1	0,74	127	0/0	127,0	127	1/1	0,92	127	1/1	0,164	127
II	9027489	F37B12.13	F37B12.13	T: ref allele; C: downstream_gene_variant	0/0	48,0	127	1/1	0,58	127	0/0	67,0	127	0/0	37,0	110	0/0	39,0	116	0/0	51,0	127	0/0	43,0	127	1/1	0,74	127	0/0	127,0	127	1/1	0,92	127	1/1	0,164	127
II	9027489	F37B12.10	F37B12.10	T: ref allele; C: downstream_gene_variant	0/0	48,0	127	1/1	0,58	127	0/0	67,0	127	0/0	37,0	110	0/0	39,0	116	0/0	51,0	127	0/0	43,0	127	1/1	0,74	127	0/0	127,0	127	1/1	0,92	127	1/1	0,164	127
II	9027489	F37B12.7	F37B12.7	T: ref allele; C: downstream_gene_variant	0/0	48,0	127	1/1	0,58	127	0/0	67,0	127	0/0	37,0	110	0/0	39,0	116	0/0	51,0	127	0/0	43,0	127	1/1	0,74	127	0/0	127,0	127	1/1	0,92	127	1/1	0,164	127
II	9374017	C06C3.4	C06C3.4.1	A: ref allele; G: splice_acceptor_variant+intron_variant	0/0	56,0	127	1/1	0,50	127	0/0	49,0	127	0/0	33,0	98	0/0	32,0	95	0/0	36,0	107	0/0	23,0	68	1/1	0,61	127	0/0	103,0	127	1/1	0,67	127	1/1	0,127	127
II	9374017	C06C3.3	C06C3.3.1	A: ref allele; G: upstream_gene_variant	0/0	56,0	127	1/1	0,50	127	0/0	49,0	127	0/0	33,0	98	0/0	32,0	95	0/0	36,0	107	0/0	23,0	68	1/1	0,61	127	0/0	103,0	127	1/1	0,67	127	1/1	0,127	127
II	9374017	C06C3.12	C06C3.12.1	A: ref allele; G: upstream_gene_variant	0/0	56,0	127	1/1	0,50	127	0/0	49,0	127	0/0	33,0	98	0/0	32,0	95	0/0	36,0	107	0/0	23,0	68	1/1	0,61	127	0/0	103,0	127	1/1	0,67	127	1/1	0,127	127
II	9374017	C06C3.14	C06C3.14	A: ref allele; G: upstream_gene_variant	0/0	56,0	127	1/1	0,50	127	0/0	49,0	127	0/0	33,0	98	0/0	32,0	95	0/0	36,0	107	0/0	23,0	68	1/1	0,61	127	0/0	103,0	127	1/1	0,67	127	1/1	0,127	127
II	9374017	C06C3.9	C06C3.9.1	A: ref allele; G: upstream_gene_variant	0/0	56,0	127	1/1	0,50	127	0/0	49,0	127	0/0	33,0	98	0/0	32,0	95	0/0	36,0	107	0/0	23,0	68	1/1	0,61	127	0/0	103,0	127	1/1	0,67	127	1/1	0,127	127
II	9374017	C06C3.11	C06C3.11	A: ref allele; G: upstream_gene_variant	0/0	56,0	127	1/1	0,50	127	0/0	49,0	127	0/0	33,0	98	0/0	32,0	95	0/0	36,0	107	0/0	23,0	68	1/1	0,61	127	0/0	103,0	127	1/1	0,67	127	1/1	0,127	127
II	9374017	mel-11	C06C3.1c.1	A: ref allele; G: downstream_gene_variant	0/0	56,0	127	1/1	0,50	127	0/0	49,0	127	0/0	33,0	98	0/0	32,0	95	0/0	36,0	107	0/0	23,0	68	1/1	0,61	127	0/0	103,0	127	1/1	0,67	127	1/1	0,127	127
II	9374017	mel-11	C06C3.1b.1	A: ref allele; G: downstream_gene_variant	0/0	56,0	127	1/1	0,50	127	0/0	49,0	127	0/0	33,0	98	0/0	32,0	95	0/0	36,0	107	0/0	23,0	68	1/1	0,61	127	0/0	103,0	127	1/1	0,67	127	1/1	0,127	127
II	9374017	mel-11	C06C3.1d.1	A: ref allele; G: downstream_gene_variant	0/0	56,0	127	1/1	0,50	127	0/0	49,0	127	0/0	33,0	98	0/0	32,0	95	0/0	36,0	107	0/0	23,0	68	1/1	0,61	127	0/0	103,0	127	1/1	0,67	127	1/1	0,127	127
II	9374017	mel-11	C06C3.1a.1	A: ref allele; G: downstream_gene_variant	0/0	56,0	127	1/1	0,50	127	0/0	49,0	127	0/0	33,0	98	0/0	32,0	95	0/0	36,0	107	0/0	23,0	68	1/1	0,61	127	0/0	103,0	127	1/1	0,67	127	1/1	0,127	127
II	9374017	C06C3.10	C06C3.10.1	A: ref allele; G: downstream_gene_variant	0/0	56,0	127	1/1	0,50	127	0/0	49,0	127	0/0	33,0	98	0/0	32,0	95	0/0	36,0	107	0/0	23,0	68	1/1	0,61	127	0/0	103,0	127	1/1	0,67	127	1/1	0,127	127
II	9463561	R09D1.14	R09D1.14.1	A: ref allele; C: upstream_gene_variant	0/0	43,0	127	1/1	0,40	114	0/0	55,0	127	0/0	35,0	104	0/0	36,0	107	0/0	25,0	74	0/0	38,0	113	1/1	0,47	127	0/0	105,0	127	1/1	0,71	127	1/1	0,118	127
II	9463561	chil-21	R09D1.8.1	A: ref allele; C: upstream_gene_variant	0/0	43,0	127	1/1	0,40	114	0/0	55,0	127	0/0	35,0	104	0/0	36,0	107	0/0	25,0	74	0/0	38,0	113	1/1	0,47	127	0/0	105,0	127	1/1	0,71	127	1/1	0,118	127
II	9463561	chil-21	R09D1.8.2	A: ref allele; C: upstream_gene_variant	0/0	43,0	127	1/1	0,40	114	0/0	55,0	127	0/0	35,0	104	0/0	36,0	107	0/0	25,0	74	0/0	38,0	113	1/1	0,47	127	0/0	105,0	127	1/1	0,71	127	1/1	0,118	127
II	9463561	21ur-12211	R09D1.15	A: ref allele; C: upstream_gene_variant	0/0	43,0	127	1/1	0,40	114	0/0	55,0	127	0/0	35,0	104	0/0	36,0	107	0/0	25,0	74	0/0	38,0	113	1/1	0,47	127	0/0	105,0	127	1/1	0,71	127	1/1	0,118	127
II	9463561	chil-22	R09D1.10.1	A: ref allele; C: downstream_gene_variant	0/0	43,0	127	1/1	0,40	114	0/0	55,0	127	0/0	35,0	104	0/0	36,0	107	0/0	25,0	74	0/0	38,0	113	1/1	0,47	127	0/0	105,0	127	1/1	0,71	127	1/1	0,118	127
II	9463561	chil-23	R09D1.11a.1	A: ref allele; C: downstream_gene_variant	0/0	43,0	127	1/1	0,40	114	0/0	55,0	127	0/0	35,0	104	0/0	36,0	107	0/0	25,0	74	0/0	38,0	113	1/1	0,47	127	0/0	105,0	127	1/1	0,71	127	1/1	0,118	127
II	9463561	chil-23	R09D1.11b	A: ref allele; C: downstream_gene_variant	0/0	43,0	127	1/1	0,40	114	0/0	55,0	127	0/0	35,0	104	0/0	36,0	107	0/0	25,0	74	0/0	38,0	113	1/1	0,47	127	0/0	105,0	127	1/1	0,71	127	1/1	0,118	127
II	9463561	21ur-14961	T19H5.8	A: ref allele; C: downstream_gene_variant	0/0	43,0	127	1/1	0,40	114	0/0	55,0	127	0/0	35,0	104	0/0	36,0	107	0/0	25,0	74	0/0	38,0	113	1/1	0,47	127	0/0	105,0	127	1/1	0,71	127	1/1	0,118	127
II	9463561	21ur-14693	T19H5.9	A: ref allele; C: downstream_gene_variant	0/0	43,0	127	1/1	0,40	114	0/0	55,0	127	0/0	35,0	104	0/0	36,0	107	0/0	25,0	74	0/0	38,0	113	1/1	0,47	127	0/0	105,0	127	1/1	0,71	127	1/1	0,118	127
II	9463561	R09D1.9	R09D1.9	A: ref allele; C: non_coding_transcript_exon_variant	0/0	43,0	127	1/1	0,40	114	0/0	55,0	127	0/0	35,0	104	0/0	36,0	107	0/0	25,0	74	0/0	38,0	113	1/1	0,47	127	0/0	105,0	127	1/1	0,71	127	1/1	0,118	127
II	9658655	ZK1320.2	ZK1320.2.1	A: ref allele; G: missense_variant	0/0	60,0	127	1/1	0,55	127	0/0	64,0	127	0/0	32,0	95	0/0	27,0	80	0/0	23,0	68	0/0	30,0	89	1/1	0,62	127	0/0	116,0	127	1/1	0,79	127	1/1	0,129	127
II	9658655	ZK1307.2	ZK1307.2.1	A: ref allele; G: upstream_gene_variant	0/0	60,0	127	1/1	0,55	127	0/0	64,0	127	0/0	32,0	95	0/0	27,0	80	0/0	23,0	68	0/0	30,0	89	1/1	0,62	127	0/0	116,0	127	1/1	0,79	127	1/1	0,129	127
II	9658655	ZK1307.1	ZK1307.1a.1	A: ref allele; G: upstream_gene_variant	0/0	60,0	127	1/1	0,55	127	0/0	64,0	127	0/0	32,0	95	0/0	27,0	80	0/0	23,0	68	0/0	30,0	89	1/1	0,62	127	0/0	116,0	127	1/1	0,79	127	1/1	0,129	127
II	9658655	ZK1307.1	ZK1307.1b.1	A: ref allele; G: upstream_gene_variant	0/0	60,0	127	1/1	0,55	127	0/0	64,0	127	0/0	32,0	95	0/0	27,0	80	0/0	23,0	68	0/0	30,0	89	1/1	0,62	127	0/0	116,0	127	1/1	0,79	127	1/1	0,129	127
II	9658655	gstk-1	ZK1320.1.1	A: ref allele; G: downstream_gene_variant	0/0	60,0	127	1/1	0,55	127	0/0	64,0	127	0/0	32,0	95	0/0	27,0	80	0/0	23,0	68	0/0	30,0	89	1/1	0,62	127	0/0	116,0	127	1/1	0,79	127	1/1	0,129	127
II	9658655	ZK1320.3	ZK1320.3.1	A: ref allele; G: downstream_gene_variant	0/0	60,0	127	1/1	0,55	127	0/0	64,0	127	0/0	32,0	95	0/0	27,0	80	0/0	23,0	68	0/0	30,0	89	1/1	0,62	127	0/0	116,0	127	1/1	0,79	127	1/1	0,129	127
II	9658655	ZK1320.3	ZK1320.3.2	A: ref allele; G: downstream_gene_variant	0/0	60,0	127	1/1	0,55	127	0/0	64,0	127	0/0	32,0	95	0/0	27,0	80	0/0	23,0	68	0/0	30,0	89	1/1	0,62	127	0/0	116,0	127	1/1	0,79	127	1/1	0,129	127
II	9658655	cyp-13A10	ZK1320.4.1	A: ref allele; G: downstream_gene_variant	0/0	60,0	127	1/1	0,55	127	0/0	64,0	127	0/0	32,0	95	0/0	27,0	80	0/0	23,0	68	0/0	30,0	89	1/1	0,62	127	0/0	116,0	127	1/1	0,79	127	1/1	0,129	127
II	9658655	ZK1320.5	ZK1320.5.1	A: ref allele; G: downstream_gene_variant	0/0	60,0	127	1/1	0,55	127	0/0	64,0	127	0/0	32,0	95	0/0	27,0	80	0/0	23,0	68	0/0	30,0	89	1/1	0,62	127	0/0	116,0	127	1/1	0,79	127	1/1	0,129	127
II	9719166	wee-1.3	Y53C12A.1.1	C: ref allele; A: upstream_gene_variant	0/0	8,0	23	1/1	0,9	21	0/0	14,0	41	0/0	22,0	65	0/0	6,0	17	0/0	23,0	68	0/0	8,0	23	1/1	0,62	127	0/0	125,0	127	1/1	0,68	127	1/1	0,125	127
II	9719166	21ur-12807	Y53C12A.9	C: ref allele; A: upstream_gene_variant	0/0	8,0	23	1/1	0,9	21	0/0	14,0	41	0/0	22,0	65	0/0	6,0	17	0/0	23,0	68	0/0	8,0	23	1/1	0,62	127	0/0	125,0	127	1/1	0,68	127	1/1	0,125	127
II	9719166	Y53C12A.6	Y53C12A.6a.1	C: ref allele; A: upstream_gene_variant	0/0	8,0	23	1/1	0,9	21	0/0	14,0	41	0/0	22,0	65	0/0	6,0	17	0/0	23,0	68	0/0	8,0	23	1/1	0,62	127	0/0	125,0	127	1/1	0,68	127	1/1	0,125	127
II	9719166	Y53C12A.6	Y53C12A.6b.1	C: ref allele; A: upstream_gene_variant	0/0	8,0	23	1/1	0,9	21	0/0	14,0	41	0/0	22,0	65	0/0	6,0	17	0/0	23,0	68	0/0	8,0	23	1/1	0,62	127	0/0	125,0	127	1/1	0,68	127	1/1	0,125	127
II	9719166	Y53C12A.11	Y53C12A.11.1	C: ref allele; A: upstream_gene_variant	0/0	8,0	23	1/1	0,9	21	0/0	14,0	41	0/0	22,0	65	0/0	6,0	17	0/0	23,0	68	0/0	8,0	23	1/1	0,62	127	0/0	125,0	127	1/1	0,68	127	1/1	0,125	127
II	9719166	cutl-2	Y53C12B.6.1	C: ref allele; A: downstream_gene_variant	0/0	8,0	23	1/1	0,9	21	0/0	14,0	41	0/0	22,0	65	0/0	6,0	17	0/0	23,0	68	0/0	8,0	23	1/1	0,62	127	0/0	125,0	127	1/1	0,68	127	1/1	0,125	127
II	9719166			C: ref allele; A: intergenic_region	0/0	8,0	23	1/1	0,9	21	0/0	14,0	41	0/0	22,0	65	0/0	6,0	17	0/0	23,0	68	0/0	8,0	23	1/1	0,62	127	0/0	125,0	127	1/1	0,68	127	1/1	0,125	127
II	9772238	ZK1321.4	ZK1321.4b.1	ACTGCTGCT: ref allele; ACTGCT: conservative_inframe_deletion	0/0	70,0	127	1/1	0,55	127	0/0	65,0	127	0/0	30,0	89	0/0	54,0	127	0/0	33,0	98	0/0	45,0	127	1/1	0,84	127	0/0	120,0	127	1/1	0,70	127	1/1	0,115	127
II	9772238	ZK1321.4	ZK1321.4a.1	ACTGCTGCT: ref allele; ACTGCT: conservative_inframe_deletion	0/0	70,0	127	1/1	0,55	127	0/0	65,0	127	0/0	30,0	89	0/0	54,0	127	0/0	33,0	98	0/0	45,0	127	1/1	0,84	127	0/0	120,0	127	1/1	0,70	127	1/1	0,115	127
II	9772238	aqp-10	ZK1321.3.1	ACTGCTGCT: ref allele; ACTGCT: upstream_gene_variant	0/0	70,0	127	1/1	0,55	127	0/0	65,0	127	0/0	30,0	89	0/0	54,0	127	0/0	33,0	98	0/0	45,0	127	1/1	0,84	127	0/0	120,0	127	1/1	0,70	127	1/1	0,115	127
II	9772238	T10B9.t1	T10B9.t1	ACTGCTGCT: ref allele; ACTGCT: upstream_gene_variant	0/0	70,0	127	1/1	0,55	127	0/0	65,0	127	0/0	30,0	89	0/0	54,0	127	0/0	33,0	98	0/0	45,0	127	1/1	0,84	127	0/0	120,0	127	1/1	0,70	127	1/1	0,115	127
II	9772238	shk-1	ZK1321.2c.1	ACTGCTGCT: ref allele; ACTGCT: downstream_gene_variant	0/0	70,0	127	1/1	0,55	127	0/0	65,0	127	0/0	30,0	89	0/0	54,0	127	0/0	33,0	98	0/0	45,0	127	1/1	0,84	127	0/0	120,0	127	1/1	0,70	127	1/1	0,115	127
II	9772238	shk-1	ZK1321.2a.1	ACTGCTGCT: ref allele; ACTGCT: downstream_gene_variant	0/0	70,0	127	1/1	0,55	127	0/0	65,0	127	0/0	30,0	89	0/0	54,0	127	0/0	33,0	98	0/0	45,0	127	1/1	0,84	127	0/0	120,0	127	1/1	0,70	127	1/1	0,115	127
II	9772238	shk-1	ZK1321.2b.1	ACTGCTGCT: ref allele; ACTGCT: downstream_gene_variant	0/0	70,0	127	1/1	0,55	127	0/0	65,0	127	0/0	30,0	89	0/0	54,0	127	0/0	33,0	98	0/0	45,0	127	1/1	0,84	127	0/0	120,0	127	1/1	0,70	127	1/1	0,115	127
II	9772238	shk-1	ZK1321.2f.2	ACTGCTGCT: ref allele; ACTGCT: downstream_gene_variant	0/0	70,0	127	1/1	0,55	127	0/0	65,0	127	0/0	30,0	89	0/0	54,0	127	0/0	33,0	98	0/0	45,0	127	1/1	0,84	127	0/0	120,0	127	1/1	0,70	127	1/1	0,115	127
II	9772238	shk-1	ZK1321.2d.2	ACTGCTGCT: ref allele; ACTGCT: downstream_gene_variant	0/0	70,0	127	1/1	0,55	127	0/0	65,0	127	0/0	30,0	89	0/0	54,0	127	0/0	33,0	98	0/0	45,0	127	1/1	0,84	127	0/0	120,0	127	1/1	0,70	127	1/1	0,115	127
II	9772238	shk-1	ZK1321.2d.1	ACTGCTGCT: ref allele; ACTGCT: downstream_gene_variant	0/0	70,0	127	1/1	0,55	127	0/0	65,0	127	0/0	30,0	89	0/0	54,0	127	0/0	33,0	98	0/0	45,0	127	1/1	0,84	127	0/0	120,0	127	1/1	0,70	127	1/1	0,115	127
II	9772238	shk-1	ZK1321.2e.1	ACTGCTGCT: ref allele; ACTGCT: downstream_gene_variant	0/0	70,0	127	1/1	0,55	127	0/0	65,0	127	0/0	30,0	89	0/0	54,0	127	0/0	33,0	98	0/0	45,0	127	1/1	0,84	127	0/0	120,0	127	1/1	0,70	127	1/1	0,115	127
II	9772238	shk-1	ZK1321.2f.1	ACTGCTGCT: ref allele; ACTGCT: downstream_gene_variant	0/0	70,0	127	1/1	0,55	127	0/0	65,0	127	0/0	30,0	89	0/0	54,0	127	0/0	33,0	98	0/0	45,0	127	1/1	0,84	127	0/0	120,0	127	1/1	0,70	127	1/1	0,115	127
II	9772238	T10B9.12	T10B9.12	ACTGCTGCT: ref allele; ACTGCT: downstream_gene_variant	0/0	70,0	127	1/1	0,55	127	0/0	65,0	127	0/0	30,0	89	0/0	54,0	127	0/0	33,0	98	0/0	45,0	127	1/1	0,84	127	0/0	120,0	127	1/1	0,70	127	1/1	0,115	127
II	9772238	T10B9.11	T10B9.11	ACTGCTGCT: ref allele; ACTGCT: downstream_gene_variant	0/0	70,0	127	1/1	0,55	127	0/0	65,0	127	0/0	30,0	89	0/0	54,0	127	0/0	33,0	98	0/0	45,0	127	1/1	0,84	127	0/0	120,0	127	1/1	0,70	127	1/1	0,115	127
II	9772238	T10B9.9	T10B9.9.1	ACTGCTGCT: ref allele; ACTGCT: downstream_gene_variant	0/0	70,0	127	1/1	0,55	127	0/0	65,0	127	0/0	30,0	89	0/0	54,0	127	0/0	33,0	98	0/0	45,0	127	1/1	0,84	127	0/0	120,0	127	1/1	0,70	127	1/1	0,115	127
II	10162811	21ur-13428	F33H1.8	C: ref allele; A: upstream_gene_variant	0/0	109,0	127	1/1	0,112	127	0/0	95,0	127	0/0	53,0	127	0/0	109,0	127	0/0	52,0	127	0/0	71,0	127	1/1	0,84	127	0/0	123,0	127	1/1	0,91	127	1/1	0,135	127
II	10162811	daf-19	F33H1.1c.1	C: ref allele; A: upstream_gene_variant	0/0	109,0	127	1/1	0,112	127	0/0	95,0	127	0/0	53,0	127	0/0	109,0	127	0/0	52,0	127	0/0	71,0	127	1/1	0,84	127	0/0	123,0	127	1/1	0,91	127	1/1	0,135	127
II	10162811	daf-19	F33H1.1b.1	C: ref allele; A: intron_variant	0/0	109,0	127	1/1	0,112	127	0/0	95,0	127	0/0	53,0	127	0/0	109,0	127	0/0	52,0	127	0/0	71,0	127	1/1	0,84	127	0/0	123,0	127	1/1	0,91	127	1/1	0,135	127
II	10162811	daf-19	F33H1.1e.1	C: ref allele; A: intron_variant	0/0	109,0	127	1/1	0,112	127	0/0	95,0	127	0/0	53,0	127	0/0	109,0	127	0/0	52,0	127	0/0	71,0	127	1/1	0,84	127	0/0	123,0	127	1/1	0,91	127	1/1	0,135	127
II	10162811	daf-19	F33H1.1d.1	C: ref allele; A: intron_variant	0/0	109,0	127	1/1	0,112	127	0/0	95,0	127	0/0	53,0	127	0/0	109,0	127	0/0	52,0	127	0/0	71,0	127	1/1	0,84	127	0/0	123,0	127	1/1	0,91	127	1/1	0,135	127
II	10162811	daf-19	F33H1.1a.1	C: ref allele; A: intron_variant	0/0	109,0	127	1/1	0,112	127	0/0	95,0	127	0/0	53,0	127	0/0	109,0	127	0/0	52,0	127	0/0	71,0	127	1/1	0,84	127	0/0	123,0	127	1/1	0,91	127	1/1	0,135	127
II	10669722	D2089.3	D2089.3.1	GTTTTTTTTT: ref allele; GTTTTTTTT: upstream_gene_variant; GTTTTTTTTTT: upstream_gene_variant	0/0	28,0,0	67	1/1	0,16,0	41	0/0	23,0,0	68	0/0	22,0,0	65	0/0	15,0,0	44	0/0	32,0,0	93	0/0	12,0,0	35	1/1	2,66,0	80	0/0	109,0,1	87	1/1	0,69,0	82	1/1	0,134,0	103
II	10669722			GTTTTTTTTT: ref allele; GTTTTTTTT: intergenic_region; GTTTTTTTTTT: intergenic_region	0/0	28,0,0	67	1/1	0,16,0	41	0/0	23,0,0	68	0/0	22,0,0	65	0/0	15,0,0	44	0/0	32,0,0	93	0/0	12,0,0	35	1/1	2,66,0	80	0/0	109,0,1	87	1/1	0,69,0	82	1/1	0,134,0	103
II	11264489	T05B9.1	T05B9.1.1	GTTA: ref allele; G: upstream_gene_variant	0/0	91,0	127	1/1	0,71	127	0/0	91,0	127	0/0	32,0	95	0/0	55,0	127	0/0	39,0	116	0/0	62,0	127	1/1	0,80	127	0/0	108,0	127	1/1	0,88	127	1/1	0,132	127
II	11264489	T05B9.1	T05B9.1.2	GTTA: ref allele; G: upstream_gene_variant	0/0	91,0	127	1/1	0,71	127	0/0	91,0	127	0/0	32,0	95	0/0	55,0	127	0/0	39,0	116	0/0	62,0	127	1/1	0,80	127	0/0	108,0	127	1/1	0,88	127	1/1	0,132	127
II	11264489	C47G2.18	C47G2.18	GTTA: ref allele; G: upstream_gene_variant	0/0	91,0	127	1/1	0,71	127	0/0	91,0	127	0/0	32,0	95	0/0	55,0	127	0/0	39,0	116	0/0	62,0	127	1/1	0,80	127	0/0	108,0	127	1/1	0,88	127	1/1	0,132	127
II	11264489	cut-1	C47G2.1.1	GTTA: ref allele; G: upstream_gene_variant	0/0	91,0	127	1/1	0,71	127	0/0	91,0	127	0/0	32,0	95	0/0	55,0	127	0/0	39,0	116	0/0	62,0	127	1/1	0,80	127	0/0	108,0	127	1/1	0,88	127	1/1	0,132	127
II	11264489	C47G2.17	C47G2.17	GTTA: ref allele; G: downstream_gene_variant	0/0	91,0	127	1/1	0,71	127	0/0	91,0	127	0/0	32,0	95	0/0	55,0	127	0/0	39,0	116	0/0	62,0	127	1/1	0,80	127	0/0	108,0	127	1/1	0,88	127	1/1	0,132	127
II	11264489	C47G2.12	C47G2.12	GTTA: ref allele; G: downstream_gene_variant	0/0	91,0	127	1/1	0,71	127	0/0	91,0	127	0/0	32,0	95	0/0	55,0	127	0/0	39,0	116	0/0	62,0	127	1/1	0,80	127	0/0	108,0	127	1/1	0,88	127	1/1	0,132	127
II	11264489	C47G2.10	C47G2.10	GTTA: ref allele; G: downstream_gene_variant	0/0	91,0	127	1/1	0,71	127	0/0	91,0	127	0/0	32,0	95	0/0	55,0	127	0/0	39,0	116	0/0	62,0	127	1/1	0,80	127	0/0	108,0	127	1/1	0,88	127	1/1	0,132	127
II	11264489	C47G2.21	C47G2.21	GTTA: ref allele; G: downstream_gene_variant	0/0	91,0	127	1/1	0,71	127	0/0	91,0	127	0/0	32,0	95	0/0	55,0	127	0/0	39,0	116	0/0	62,0	127	1/1	0,80	127	0/0	108,0	127	1/1	0,88	127	1/1	0,132	127
II	11264489	C47G2.20	C47G2.20	GTTA: ref allele; G: downstream_gene_variant	0/0	91,0	127	1/1	0,71	127	0/0	91,0	127	0/0	32,0	95	0/0	55,0	127	0/0	39,0	116	0/0	62,0	127	1/1	0,80	127	0/0	108,0	127	1/1	0,88	127	1/1	0,132	127
II	11264489			GTTA: ref allele; G: intergenic_region	0/0	91,0	127	1/1	0,71	127	0/0	91,0	127	0/0	32,0	95	0/0	55,0	127	0/0	39,0	116	0/0	62,0	127	1/1	0,80	127	0/0	108,0	127	1/1	0,88	127	1/1	0,132	127
II	11355845	clh-2	B0491.8a.1	CTAT: ref allele; CT: upstream_gene_variant	0/0	37,0	110	1/1	0,29	81	0/0	38,0	113	0/0	18,0	53	0/0	32,0	95	0/0	29,0	86	0/0	14,0	41	1/1	0,73	127	0/0	128,0	127	1/1	0,64	127	1/1	0,142	127
II	11355845	clh-2	B0491.8b.1	CTAT: ref allele; CT: upstream_gene_variant	0/0	37,0	110	1/1	0,29	81	0/0	38,0	113	0/0	18,0	53	0/0	32,0	95	0/0	29,0	86	0/0	14,0	41	1/1	0,73	127	0/0	128,0	127	1/1	0,64	127	1/1	0,142	127
II	11355845	B0491.7	B0491.7.1	CTAT: ref allele; CT: downstream_gene_variant	0/0	37,0	110	1/1	0,29	81	0/0	38,0	113	0/0	18,0	53	0/0	32,0	95	0/0	29,0	86	0/0	14,0	41	1/1	0,73	127	0/0	128,0	127	1/1	0,64	127	1/1	0,142	127
II	11355845	B0491.10	B0491.10	CTAT: ref allele; CT: downstream_gene_variant	0/0	37,0	110	1/1	0,29	81	0/0	38,0	113	0/0	18,0	53	0/0	32,0	95	0/0	29,0	86	0/0	14,0	41	1/1	0,73	127	0/0	128,0	127	1/1	0,64	127	1/1	0,142	127
II	11355845			CTAT: ref allele; CT: intergenic_region	0/0	37,0	110	1/1	0,29	81	0/0	38,0	113	0/0	18,0	53	0/0	32,0	95	0/0	29,0	86	0/0	14,0	41	1/1	0,73	127	0/0	128,0	127	1/1	0,64	127	1/1	0,142	127
II	11357520	clh-2	B0491.8a.1	G: ref allele; A: upstream_gene_variant	0/0	105,0	127	1/1	0,61	127	0/0	55,0	127	0/0	28,0	83	0/0	40,0	119	0/0	38,0	113	0/0	44,0	127	1/1	0,92	127	0/0	125,0	127	1/1	0,113	127	1/1	0,169	127
II	11357520	clh-2	B0491.8b.1	G: ref allele; A: upstream_gene_variant	0/0	105,0	127	1/1	0,61	127	0/0	55,0	127	0/0	28,0	83	0/0	40,0	119	0/0	38,0	113	0/0	44,0	127	1/1	0,92	127	0/0	125,0	127	1/1	0,113	127	1/1	0,169	127
II	11357520	B0491.10	B0491.10	G: ref allele; A: downstream_gene_variant	0/0	105,0	127	1/1	0,61	127	0/0	55,0	127	0/0	28,0	83	0/0	40,0	119	0/0	38,0	113	0/0	44,0	127	1/1	0,92	127	0/0	125,0	127	1/1	0,113	127	1/1	0,169	127
II	11357520			G: ref allele; A: intergenic_region	0/0	105,0	127	1/1	0,61	127	0/0	55,0	127	0/0	28,0	83	0/0	40,0	119	0/0	38,0	113	0/0	44,0	127	1/1	0,92	127	0/0	125,0	127	1/1	0,113	127	1/1	0,169	127
II	11363292	B0491.10	B0491.10	TAAAAAA: ref allele; TAAAAA: upstream_gene_variant	0/0	34,0	101	1/1	0,20	54	0/0	25,0	74	0/0	22,0	65	0/0	42,0	125	0/0	30,0	89	0/0	17,0	50	1/1	0,78	127	0/0	99,0	127	1/1	0,72	127	1/1	0,112	127
II	11363292	clh-2	B0491.8c.1	TAAAAAA: ref allele; TAAAAA: upstream_gene_variant	0/0	34,0	101	1/1	0,20	54	0/0	25,0	74	0/0	22,0	65	0/0	42,0	125	0/0	30,0	89	0/0	17,0	50	1/1	0,78	127	0/0	99,0	127	1/1	0,72	127	1/1	0,112	127
II	11363292	clh-2	B0491.8a.1	TAAAAAA: ref allele; TAAAAA: intron_variant	0/0	34,0	101	1/1	0,20	54	0/0	25,0	74	0/0	22,0	65	0/0	42,0	125	0/0	30,0	89	0/0	17,0	50	1/1	0,78	127	0/0	99,0	127	1/1	0,72	127	1/1	0,112	127
II	11363292	clh-2	B0491.8b.1	TAAAAAA: ref allele; TAAAAA: intron_variant	0/0	34,0	101	1/1	0,20	54	0/0	25,0	74	0/0	22,0	65	0/0	42,0	125	0/0	30,0	89	0/0	17,0	50	1/1	0,78	127	0/0	99,0	127	1/1	0,72	127	1/1	0,112	127
II	11603610	npp-5	F07A11.3.1	G: ref allele; A: upstream_gene_variant; C: upstream_gene_variant	0/0	29,0,0	86	1/1	0,13,0	33	0/0	24,0,0	71	0/0	24,0,0	71	0/0	10,0,0	29	0/0	56,0,0	127	0/0	14,0,0	41	1/1	0,61,0	127	0/0	112,0,0	127	1/1	0,79,0	127	1/1	0,138,1	127
II	11603610	F07A11.4	F07A11.4a.1	G: ref allele; A: upstream_gene_variant; C: upstream_gene_variant	0/0	29,0,0	86	1/1	0,13,0	33	0/0	24,0,0	71	0/0	24,0,0	71	0/0	10,0,0	29	0/0	56,0,0	127	0/0	14,0,0	41	1/1	0,61,0	127	0/0	112,0,0	127	1/1	0,79,0	127	1/1	0,138,1	127
II	11603610	F07A11.4	F07A11.4b.1	G: ref allele; A: upstream_gene_variant; C: upstream_gene_variant	0/0	29,0,0	86	1/1	0,13,0	33	0/0	24,0,0	71	0/0	24,0,0	71	0/0	10,0,0	29	0/0	56,0,0	127	0/0	14,0,0	41	1/1	0,61,0	127	0/0	112,0,0	127	1/1	0,79,0	127	1/1	0,138,1	127
II	11603610	F07A11.14	F07A11.14	G: ref allele; A: upstream_gene_variant; C: upstream_gene_variant	0/0	29,0,0	86	1/1	0,13,0	33	0/0	24,0,0	71	0/0	24,0,0	71	0/0	10,0,0	29	0/0	56,0,0	127	0/0	14,0,0	41	1/1	0,61,0	127	0/0	112,0,0	127	1/1	0,79,0	127	1/1	0,138,1	127
II	11603610	mir-8212	F07A11.16b	G: ref allele; A: upstream_gene_variant; C: upstream_gene_variant	0/0	29,0,0	86	1/1	0,13,0	33	0/0	24,0,0	71	0/0	24,0,0	71	0/0	10,0,0	29	0/0	56,0,0	127	0/0	14,0,0	41	1/1	0,61,0	127	0/0	112,0,0	127	1/1	0,79,0	127	1/1	0,138,1	127
II	11603610	mir-8212	F07A11.16a	G: ref allele; A: downstream_gene_variant; C: downstream_gene_variant	0/0	29,0,0	86	1/1	0,13,0	33	0/0	24,0,0	71	0/0	24,0,0	71	0/0	10,0,0	29	0/0	56,0,0	127	0/0	14,0,0	41	1/1	0,61,0	127	0/0	112,0,0	127	1/1	0,79,0	127	1/1	0,138,1	127
II	11603610	mir-8212	F07A11.16	G: ref allele; A: non_coding_transcript_exon_variant; C: non_coding_transcript_exon_variant	0/0	29,0,0	86	1/1	0,13,0	33	0/0	24,0,0	71	0/0	24,0,0	71	0/0	10,0,0	29	0/0	56,0,0	127	0/0	14,0,0	41	1/1	0,61,0	127	0/0	112,0,0	127	1/1	0,79,0	127	1/1	0,138,1	127
II	11603610	mir-2207	F07A11.8	G: ref allele; A: downstream_gene_variant; C: downstream_gene_variant	0/0	29,0,0	86	1/1	0,13,0	33	0/0	24,0,0	71	0/0	24,0,0	71	0/0	10,0,0	29	0/0	56,0,0	127	0/0	14,0,0	41	1/1	0,61,0	127	0/0	112,0,0	127	1/1	0,79,0	127	1/1	0,138,1	127
II	11603610	mir-2207	F07A11.8a	G: ref allele; A: downstream_gene_variant; C: downstream_gene_variant	0/0	29,0,0	86	1/1	0,13,0	33	0/0	24,0,0	71	0/0	24,0,0	71	0/0	10,0,0	29	0/0	56,0,0	127	0/0	14,0,0	41	1/1	0,61,0	127	0/0	112,0,0	127	1/1	0,79,0	127	1/1	0,138,1	127
II	11603610	mir-2207	F07A11.8b	G: ref allele; A: downstream_gene_variant; C: downstream_gene_variant	0/0	29,0,0	86	1/1	0,13,0	33	0/0	24,0,0	71	0/0	24,0,0	71	0/0	10,0,0	29	0/0	56,0,0	127	0/0	14,0,0	41	1/1	0,61,0	127	0/0	112,0,0	127	1/1	0,79,0	127	1/1	0,138,1	127
II	11603610	21ur-15148	F07A11.7	G: ref allele; A: downstream_gene_variant; C: downstream_gene_variant	0/0	29,0,0	86	1/1	0,13,0	33	0/0	24,0,0	71	0/0	24,0,0	71	0/0	10,0,0	29	0/0	56,0,0	127	0/0	14,0,0	41	1/1	0,61,0	127	0/0	112,0,0	127	1/1	0,79,0	127	1/1	0,138,1	127
II	11603610	F07A11.13	F07A11.13	G: ref allele; A: downstream_gene_variant; C: downstream_gene_variant	0/0	29,0,0	86	1/1	0,13,0	33	0/0	24,0,0	71	0/0	24,0,0	71	0/0	10,0,0	29	0/0	56,0,0	127	0/0	14,0,0	41	1/1	0,61,0	127	0/0	112,0,0	127	1/1	0,79,0	127	1/1	0,138,1	127
II	11659303	nep-1	ZK20.6.1	G: ref allele; A: upstream_gene_variant	0/0	46,0	127	1/1	0,33	93	0/0	40,0	119	0/0	13,0	38	0/0	38,0	113	0/0	33,0	98	0/0	30,0	89	1/1	0,76	127	0/0	107,0	127	1/1	0,53	127	1/1	0,129	127
II	11659303	C47D12.9	C47D12.9	G: ref allele; A: downstream_gene_variant	0/0	46,0	127	1/1	0,33	93	0/0	40,0	119	0/0	13,0	38	0/0	38,0	113	0/0	33,0	98	0/0	30,0	89	1/1	0,76	127	0/0	107,0	127	1/1	0,53	127	1/1	0,129	127
II	11659303	trr-1	C47D12.1a.1	G: ref allele; A: downstream_gene_variant	0/0	46,0	127	1/1	0,33	93	0/0	40,0	119	0/0	13,0	38	0/0	38,0	113	0/0	33,0	98	0/0	30,0	89	1/1	0,76	127	0/0	107,0	127	1/1	0,53	127	1/1	0,129	127
II	11659303	trr-1	C47D12.1b.1	G: ref allele; A: downstream_gene_variant	0/0	46,0	127	1/1	0,33	93	0/0	40,0	119	0/0	13,0	38	0/0	38,0	113	0/0	33,0	98	0/0	30,0	89	1/1	0,76	127	0/0	107,0	127	1/1	0,53	127	1/1	0,129	127
II	11659303	trr-1	C47D12.1c.1	G: ref allele; A: downstream_gene_variant	0/0	46,0	127	1/1	0,33	93	0/0	40,0	119	0/0	13,0	38	0/0	38,0	113	0/0	33,0	98	0/0	30,0	89	1/1	0,76	127	0/0	107,0	127	1/1	0,53	127	1/1	0,129	127
II	11659303			G: ref allele; A: intergenic_region	0/0	46,0	127	1/1	0,33	93	0/0	40,0	119	0/0	13,0	38	0/0	38,0	113	0/0	33,0	98	0/0	30,0	89	1/1	0,76	127	0/0	107,0	127	1/1	0,53	127	1/1	0,129	127
II	12073453	Y17G7B.22	Y17G7B.22.1	CTTTTTTT: ref allele; CTTTTTT: downstream_gene_variant	0/0	17,0	50	1/1	0,7	15	0/0	11,0	32	0/0	14,0	41	0/0	13,0	38	0/0	21,0	62	0/0	3,0	9	1/1	0,87	118	0/0	83,0	121	1/1	0,72	114	1/1	0,106	127
II	12073453	cnt-1	Y17G7B.15a.1	CTTTTTTT: ref allele; CTTTTTT: intron_variant	0/0	17,0	50	1/1	0,7	15	0/0	11,0	32	0/0	14,0	41	0/0	13,0	38	0/0	21,0	62	0/0	3,0	9	1/1	0,87	118	0/0	83,0	121	1/1	0,72	114	1/1	0,106	127
II	12073453	cnt-1	Y17G7B.15b.1	CTTTTTTT: ref allele; CTTTTTT: intron_variant	0/0	17,0	50	1/1	0,7	15	0/0	11,0	32	0/0	14,0	41	0/0	13,0	38	0/0	21,0	62	0/0	3,0	9	1/1	0,87	118	0/0	83,0	121	1/1	0,72	114	1/1	0,106	127
II	12073453	cnt-1	Y17G7B.15d.1	CTTTTTTT: ref allele; CTTTTTT: intron_variant	0/0	17,0	50	1/1	0,7	15	0/0	11,0	32	0/0	14,0	41	0/0	13,0	38	0/0	21,0	62	0/0	3,0	9	1/1	0,87	118	0/0	83,0	121	1/1	0,72	114	1/1	0,106	127
II	12073453	cnt-1	Y17G7B.15c.1	CTTTTTTT: ref allele; CTTTTTT: intron_variant	0/0	17,0	50	1/1	0,7	15	0/0	11,0	32	0/0	14,0	41	0/0	13,0	38	0/0	21,0	62	0/0	3,0	9	1/1	0,87	118	0/0	83,0	121	1/1	0,72	114	1/1	0,106	127
II	12393283	Y57A10B.7	Y57A10B.7.1	CCAAC: ref allele; CC: conservative_inframe_deletion	0/0	50,0	127	1/1	0,45	127	0/0	39,0	116	0/0	21,0	62	0/0	60,0	127	0/0	25,0	74	0/0	25,0	74	1/1	0,86	127	0/0	115,0	127	1/1	0,63	127	1/1	0,105	127
II	12393283	Y57A10B.10	Y57A10B.10	CCAAC: ref allele; CC: upstream_gene_variant	0/0	50,0	127	1/1	0,45	127	0/0	39,0	116	0/0	21,0	62	0/0	60,0	127	0/0	25,0	74	0/0	25,0	74	1/1	0,86	127	0/0	115,0	127	1/1	0,63	127	1/1	0,105	127
II	12393283	sre-41	Y57A10B.5.1	CCAAC: ref allele; CC: downstream_gene_variant	0/0	50,0	127	1/1	0,45	127	0/0	39,0	116	0/0	21,0	62	0/0	60,0	127	0/0	25,0	74	0/0	25,0	74	1/1	0,86	127	0/0	115,0	127	1/1	0,63	127	1/1	0,105	127
II	12393283	Y57A10B.6	Y57A10B.6.1	CCAAC: ref allele; CC: downstream_gene_variant	0/0	50,0	127	1/1	0,45	127	0/0	39,0	116	0/0	21,0	62	0/0	60,0	127	0/0	25,0	74	0/0	25,0	74	1/1	0,86	127	0/0	115,0	127	1/1	0,63	127	1/1	0,105	127
II	12393283	F57G9.7	F57G9.7.1	CCAAC: ref allele; CC: downstream_gene_variant	0/0	50,0	127	1/1	0,45	127	0/0	39,0	116	0/0	21,0	62	0/0	60,0	127	0/0	25,0	74	0/0	25,0	74	1/1	0,86	127	0/0	115,0	127	1/1	0,63	127	1/1	0,105	127
II	13047973	F42G4.2	F42G4.2.1	G: ref allele; A: 5_prime_UTR_variant	0/0	48,0	127	1/1	0,20	54	0/0	29,0	86	0/0	39,0	116	0/0	26,0	77	0/0	33,0	98	0/0	31,0	92	1/1	0,96	127	0/0	108,0	127	1/1	0,79	127	1/1	1,145	127
II	13047973	puf-6	F18A11.1.1	G: ref allele; A: upstream_gene_variant	0/0	48,0	127	1/1	0,20	54	0/0	29,0	86	0/0	39,0	116	0/0	26,0	77	0/0	33,0	98	0/0	31,0	92	1/1	0,96	127	0/0	108,0	127	1/1	0,79	127	1/1	1,145	127
II	13047973	puf-6	F18A11.1.2	G: ref allele; A: upstream_gene_variant	0/0	48,0	127	1/1	0,20	54	0/0	29,0	86	0/0	39,0	116	0/0	26,0	77	0/0	33,0	98	0/0	31,0	92	1/1	0,96	127	0/0	108,0	127	1/1	0,79	127	1/1	1,145	127
II	13047973	F42G4.7	F42G4.7.1	G: ref allele; A: upstream_gene_variant	0/0	48,0	127	1/1	0,20	54	0/0	29,0	86	0/0	39,0	116	0/0	26,0	77	0/0	33,0	98	0/0	31,0	92	1/1	0,96	127	0/0	108,0	127	1/1	0,79	127	1/1	1,145	127
II	13047973	F18A11.6	F18A11.6	G: ref allele; A: downstream_gene_variant	0/0	48,0	127	1/1	0,20	54	0/0	29,0	86	0/0	39,0	116	0/0	26,0	77	0/0	33,0	98	0/0	31,0	92	1/1	0,96	127	0/0	108,0	127	1/1	0,79	127	1/1	1,145	127
II	13082107	Y81G3A.6	Y81G3A.6.1	AAATAGGAATAGG: ref allele; AAATAGG: conservative_inframe_deletion	0/0	84,0	127	1/1	0,52	127	0/0	82,0	127	0/0	32,0	95	0/0	56,0	127	0/0	35,0	104	0/0	35,0	104	1/1	0,65	127	0/0	107,0	127	1/1	0,80	127	1/1	0,149	127
II	13082107	gcn-2	Y81G3A.3b.1	AAATAGGAATAGG: ref allele; AAATAGG: upstream_gene_variant	0/0	84,0	127	1/1	0,52	127	0/0	82,0	127	0/0	32,0	95	0/0	56,0	127	0/0	35,0	104	0/0	35,0	104	1/1	0,65	127	0/0	107,0	127	1/1	0,80	127	1/1	0,149	127
II	13082107	gcn-2	Y81G3A.3a.1	AAATAGGAATAGG: ref allele; AAATAGG: upstream_gene_variant	0/0	84,0	127	1/1	0,52	127	0/0	82,0	127	0/0	32,0	95	0/0	56,0	127	0/0	35,0	104	0/0	35,0	104	1/1	0,65	127	0/0	107,0	127	1/1	0,80	127	1/1	0,149	127
II	13082107	gcn-2	Y81G3A.3a.2	AAATAGGAATAGG: ref allele; AAATAGG: upstream_gene_variant	0/0	84,0	127	1/1	0,52	127	0/0	82,0	127	0/0	32,0	95	0/0	56,0	127	0/0	35,0	104	0/0	35,0	104	1/1	0,65	127	0/0	107,0	127	1/1	0,80	127	1/1	0,149	127
II	13082107	gcn-2	Y81G3A.3b.2	AAATAGGAATAGG: ref allele; AAATAGG: upstream_gene_variant	0/0	84,0	127	1/1	0,52	127	0/0	82,0	127	0/0	32,0	95	0/0	56,0	127	0/0	35,0	104	0/0	35,0	104	1/1	0,65	127	0/0	107,0	127	1/1	0,80	127	1/1	0,149	127
II	13082107	gcn-2	Y81G3A.3a.3	AAATAGGAATAGG: ref allele; AAATAGG: upstream_gene_variant	0/0	84,0	127	1/1	0,52	127	0/0	82,0	127	0/0	32,0	95	0/0	56,0	127	0/0	35,0	104	0/0	35,0	104	1/1	0,65	127	0/0	107,0	127	1/1	0,80	127	1/1	0,149	127
II	13082107	gcn-2	Y81G3A.3b.3	AAATAGGAATAGG: ref allele; AAATAGG: upstream_gene_variant	0/0	84,0	127	1/1	0,52	127	0/0	82,0	127	0/0	32,0	95	0/0	56,0	127	0/0	35,0	104	0/0	35,0	104	1/1	0,65	127	0/0	107,0	127	1/1	0,80	127	1/1	0,149	127
II	13082107	F42G4.6	F42G4.6.1	AAATAGGAATAGG: ref allele; AAATAGG: downstream_gene_variant	0/0	84,0	127	1/1	0,52	127	0/0	82,0	127	0/0	32,0	95	0/0	56,0	127	0/0	35,0	104	0/0	35,0	104	1/1	0,65	127	0/0	107,0	127	1/1	0,80	127	1/1	0,149	127
II	13082107	Y81G3A.2	Y81G3A.2.1	AAATAGGAATAGG: ref allele; AAATAGG: downstream_gene_variant	0/0	84,0	127	1/1	0,52	127	0/0	82,0	127	0/0	32,0	95	0/0	56,0	127	0/0	35,0	104	0/0	35,0	104	1/1	0,65	127	0/0	107,0	127	1/1	0,80	127	1/1	0,149	127
II	13082107	Y81G3A.1	Y81G3A.1.1	AAATAGGAATAGG: ref allele; AAATAGG: downstream_gene_variant	0/0	84,0	127	1/1	0,52	127	0/0	82,0	127	0/0	32,0	95	0/0	56,0	127	0/0	35,0	104	0/0	35,0	104	1/1	0,65	127	0/0	107,0	127	1/1	0,80	127	1/1	0,149	127
II	13109888	pqn-32	F29C12.1a.1	C: ref allele; A: missense_variant	0/0	105,0	127	1/1	0,104	127	0/0	104,0	127	0/0	36,0	107	0/0	100,0	127	0/0	40,0	119	0/0	69,0	127	1/1	2,109	127	0/0	120,0	127	1/1	0,94	127	1/1	1,138	127
II	13109888	pqn-32	F29C12.1b.1	C: ref allele; A: missense_variant	0/0	105,0	127	1/1	0,104	127	0/0	104,0	127	0/0	36,0	107	0/0	100,0	127	0/0	40,0	119	0/0	69,0	127	1/1	2,109	127	0/0	120,0	127	1/1	0,94	127	1/1	1,138	127
II	13109888	rict-1	F29C12.3b.1	C: ref allele; A: intron_variant	0/0	105,0	127	1/1	0,104	127	0/0	104,0	127	0/0	36,0	107	0/0	100,0	127	0/0	40,0	119	0/0	69,0	127	1/1	2,109	127	0/0	120,0	127	1/1	0,94	127	1/1	1,138	127
II	13109888	rict-1	F29C12.3c.1	C: ref allele; A: intron_variant	0/0	105,0	127	1/1	0,104	127	0/0	104,0	127	0/0	36,0	107	0/0	100,0	127	0/0	40,0	119	0/0	69,0	127	1/1	2,109	127	0/0	120,0	127	1/1	0,94	127	1/1	1,138	127
II	13109888	rict-1	F29C12.3a.1	C: ref allele; A: intron_variant	0/0	105,0	127	1/1	0,104	127	0/0	104,0	127	0/0	36,0	107	0/0	100,0	127	0/0	40,0	119	0/0	69,0	127	1/1	2,109	127	0/0	120,0	127	1/1	0,94	127	1/1	1,138	127
II	13587769	lin-38	Y48E1B.7.1	GAAAAAAAAAA: ref allele; GAAAAAAAAA: downstream_gene_variant; GAAAAAAAAAAA: downstream_gene_variant; GAAAAAAAAAAAA: downstream_gene_variant	0/0	56,1,0,2	62	1/1	1,23,0,0	52	0/0	29,1,0,0	54	0/0	34,0,0,0	35	0/0	51,1,0,0	33	0/0	56,2,0,0	30	0/0	23,1,0,1	56	1/1	1,96,1,1	30	0/0	104,3,0,2	45	1/1	0,84,2,0	34	1/1	0,96,5,0	43
II	13587769	clec-145	Y48E1B.16.1	GAAAAAAAAAA: ref allele; GAAAAAAAAA: downstream_gene_variant; GAAAAAAAAAAA: downstream_gene_variant; GAAAAAAAAAAAA: downstream_gene_variant	0/0	56,1,0,2	62	1/1	1,23,0,0	52	0/0	29,1,0,0	54	0/0	34,0,0,0	35	0/0	51,1,0,0	33	0/0	56,2,0,0	30	0/0	23,1,0,1	56	1/1	1,96,1,1	30	0/0	104,3,0,2	45	1/1	0,84,2,0	34	1/1	0,96,5,0	43
II	13587769	clec-146	Y48E1B.9a.1	GAAAAAAAAAA: ref allele; GAAAAAAAAA: downstream_gene_variant; GAAAAAAAAAAA: downstream_gene_variant; GAAAAAAAAAAAA: downstream_gene_variant	0/0	56,1,0,2	62	1/1	1,23,0,0	52	0/0	29,1,0,0	54	0/0	34,0,0,0	35	0/0	51,1,0,0	33	0/0	56,2,0,0	30	0/0	23,1,0,1	56	1/1	1,96,1,1	30	0/0	104,3,0,2	45	1/1	0,84,2,0	34	1/1	0,96,5,0	43
II	13587769	clec-146	Y48E1B.9b.2	GAAAAAAAAAA: ref allele; GAAAAAAAAA: downstream_gene_variant; GAAAAAAAAAAA: downstream_gene_variant; GAAAAAAAAAAAA: downstream_gene_variant	0/0	56,1,0,2	62	1/1	1,23,0,0	52	0/0	29,1,0,0	54	0/0	34,0,0,0	35	0/0	51,1,0,0	33	0/0	56,2,0,0	30	0/0	23,1,0,1	56	1/1	1,96,1,1	30	0/0	104,3,0,2	45	1/1	0,84,2,0	34	1/1	0,96,5,0	43
II	13587769	clec-146	Y48E1B.9b.1	GAAAAAAAAAA: ref allele; GAAAAAAAAA: downstream_gene_variant; GAAAAAAAAAAA: downstream_gene_variant; GAAAAAAAAAAAA: downstream_gene_variant	0/0	56,1,0,2	62	1/1	1,23,0,0	52	0/0	29,1,0,0	54	0/0	34,0,0,0	35	0/0	51,1,0,0	33	0/0	56,2,0,0	30	0/0	23,1,0,1	56	1/1	1,96,1,1	30	0/0	104,3,0,2	45	1/1	0,84,2,0	34	1/1	0,96,5,0	43
II	13587769	Y48E1B.8	Y48E1B.8.1	GAAAAAAAAAA: ref allele; GAAAAAAAAA: intron_variant; GAAAAAAAAAAA: intron_variant; GAAAAAAAAAAAA: intron_variant	0/0	56,1,0,2	62	1/1	1,23,0,0	52	0/0	29,1,0,0	54	0/0	34,0,0,0	35	0/0	51,1,0,0	33	0/0	56,2,0,0	30	0/0	23,1,0,1	56	1/1	1,96,1,1	30	0/0	104,3,0,2	45	1/1	0,84,2,0	34	1/1	0,96,5,0	43
II	13709589	Y54G9A.11	Y54G9A.11	G: ref allele; A: upstream_gene_variant	0/0	33,0	98	1/1	0,11	27	0/0	19,0	56	0/0	18,0	53	0/0	22,0	65	0/0	39,0	116	0/0	15,0	44	1/1	0,84	127	0/0	110,0	127	1/1	0,47	127	1/1	0,114	127
II	13709589	zipt-2.3	Y54G9A.4.1	G: ref allele; A: downstream_gene_variant	0/0	33,0	98	1/1	0,11	27	0/0	19,0	56	0/0	18,0	53	0/0	22,0	65	0/0	39,0	116	0/0	15,0	44	1/1	0,84	127	0/0	110,0	127	1/1	0,47	127	1/1	0,114	127
II	13709589	kqt-3	Y54G9A.3a.1	G: ref allele; A: intron_variant	0/0	33,0	98	1/1	0,11	27	0/0	19,0	56	0/0	18,0	53	0/0	22,0	65	0/0	39,0	116	0/0	15,0	44	1/1	0,84	127	0/0	110,0	127	1/1	0,47	127	1/1	0,114	127
II	13709589	kqt-3	Y54G9A.3a.2	G: ref allele; A: intron_variant	0/0	33,0	98	1/1	0,11	27	0/0	19,0	56	0/0	18,0	53	0/0	22,0	65	0/0	39,0	116	0/0	15,0	44	1/1	0,84	127	0/0	110,0	127	1/1	0,47	127	1/1	0,114	127
II	13709589	kqt-3	Y54G9A.3b.1	G: ref allele; A: intron_variant	0/0	33,0	98	1/1	0,11	27	0/0	19,0	56	0/0	18,0	53	0/0	22,0	65	0/0	39,0	116	0/0	15,0	44	1/1	0,84	127	0/0	110,0	127	1/1	0,47	127	1/1	0,114	127
II	13709589	kqt-3	Y54G9A.3b.2	G: ref allele; A: intron_variant	0/0	33,0	98	1/1	0,11	27	0/0	19,0	56	0/0	18,0	53	0/0	22,0	65	0/0	39,0	116	0/0	15,0	44	1/1	0,84	127	0/0	110,0	127	1/1	0,47	127	1/1	0,114	127
II	13709589	kqt-3	Y54G9A.3c.1	G: ref allele; A: intron_variant	0/0	33,0	98	1/1	0,11	27	0/0	19,0	56	0/0	18,0	53	0/0	22,0	65	0/0	39,0	116	0/0	15,0	44	1/1	0,84	127	0/0	110,0	127	1/1	0,47	127	1/1	0,114	127
II	13709589	kqt-3	Y54G9A.3c.2	G: ref allele; A: intron_variant	0/0	33,0	98	1/1	0,11	27	0/0	19,0	56	0/0	18,0	53	0/0	22,0	65	0/0	39,0	116	0/0	15,0	44	1/1	0,84	127	0/0	110,0	127	1/1	0,47	127	1/1	0,114	127
II	13965754	W07G1.7	W07G1.7.1	G: ref allele; T: missense_variant	0/0	59,0	127	1/1	0,31	87	0/0	47,0	127	0/0	22,0	65	0/0	58,0	127	0/0	22,0	65	0/0	14,0	41	1/1	0,80	127	0/0	100,0	127	1/1	0,68	127	1/1	0,101	127
II	13965754	rpi-1	W07G1.5b.1	G: ref allele; T: upstream_gene_variant	0/0	59,0	127	1/1	0,31	87	0/0	47,0	127	0/0	22,0	65	0/0	58,0	127	0/0	22,0	65	0/0	14,0	41	1/1	0,80	127	0/0	100,0	127	1/1	0,68	127	1/1	0,101	127
II	13965754	rpi-1	W07G1.5a.1	G: ref allele; T: upstream_gene_variant	0/0	59,0	127	1/1	0,31	87	0/0	47,0	127	0/0	22,0	65	0/0	58,0	127	0/0	22,0	65	0/0	14,0	41	1/1	0,80	127	0/0	100,0	127	1/1	0,68	127	1/1	0,101	127
II	13965754	W07G1.11	W07G1.11	G: ref allele; T: upstream_gene_variant	0/0	59,0	127	1/1	0,31	87	0/0	47,0	127	0/0	22,0	65	0/0	58,0	127	0/0	22,0	65	0/0	14,0	41	1/1	0,80	127	0/0	100,0	127	1/1	0,68	127	1/1	0,101	127
II	13965754	W07G1.22	W07G1.22	G: ref allele; T: upstream_gene_variant	0/0	59,0	127	1/1	0,31	87	0/0	47,0	127	0/0	22,0	65	0/0	58,0	127	0/0	22,0	65	0/0	14,0	41	1/1	0,80	127	0/0	100,0	127	1/1	0,68	127	1/1	0,101	127
II	13965754	W07G1.13	W07G1.13	G: ref allele; T: upstream_gene_variant	0/0	59,0	127	1/1	0,31	87	0/0	47,0	127	0/0	22,0	65	0/0	58,0	127	0/0	22,0	65	0/0	14,0	41	1/1	0,80	127	0/0	100,0	127	1/1	0,68	127	1/1	0,101	127
II	13965754	W07G1.12	W07G1.12	G: ref allele; T: upstream_gene_variant	0/0	59,0	127	1/1	0,31	87	0/0	47,0	127	0/0	22,0	65	0/0	58,0	127	0/0	22,0	65	0/0	14,0	41	1/1	0,80	127	0/0	100,0	127	1/1	0,68	127	1/1	0,101	127
II	13965754	W07G1.20	W07G1.20	G: ref allele; T: upstream_gene_variant	0/0	59,0	127	1/1	0,31	87	0/0	47,0	127	0/0	22,0	65	0/0	58,0	127	0/0	22,0	65	0/0	14,0	41	1/1	0,80	127	0/0	100,0	127	1/1	0,68	127	1/1	0,101	127
II	13965754	W07G1.15	W07G1.15	G: ref allele; T: upstream_gene_variant	0/0	59,0	127	1/1	0,31	87	0/0	47,0	127	0/0	22,0	65	0/0	58,0	127	0/0	22,0	65	0/0	14,0	41	1/1	0,80	127	0/0	100,0	127	1/1	0,68	127	1/1	0,101	127
II	13965754	W07G1.18	W07G1.18	G: ref allele; T: upstream_gene_variant	0/0	59,0	127	1/1	0,31	87	0/0	47,0	127	0/0	22,0	65	0/0	58,0	127	0/0	22,0	65	0/0	14,0	41	1/1	0,80	127	0/0	100,0	127	1/1	0,68	127	1/1	0,101	127
II	13965754	W07G1.21	W07G1.21	G: ref allele; T: downstream_gene_variant	0/0	59,0	127	1/1	0,31	87	0/0	47,0	127	0/0	22,0	65	0/0	58,0	127	0/0	22,0	65	0/0	14,0	41	1/1	0,80	127	0/0	100,0	127	1/1	0,68	127	1/1	0,101	127
II	13965754	sre-43	W07G1.6.1	G: ref allele; T: downstream_gene_variant	0/0	59,0	127	1/1	0,31	87	0/0	47,0	127	0/0	22,0	65	0/0	58,0	127	0/0	22,0	65	0/0	14,0	41	1/1	0,80	127	0/0	100,0	127	1/1	0,68	127	1/1	0,101	127
II	13965754	Y39G8B.1	Y39G8B.1b.1	G: ref allele; T: downstream_gene_variant	0/0	59,0	127	1/1	0,31	87	0/0	47,0	127	0/0	22,0	65	0/0	58,0	127	0/0	22,0	65	0/0	14,0	41	1/1	0,80	127	0/0	100,0	127	1/1	0,68	127	1/1	0,101	127
II	13965755	W07G1.7	W07G1.7.1	G: ref allele; A: synonymous_variant; T: synonymous_variant	0/0	59,0,0	127	1/1	0,31,0	87	0/0	47,0,0	127	0/0	20,0,1	59	0/0	56,0,0	127	0/0	22,0,0	65	0/0	13,0,0	38	1/1	0,79,0	127	0/0	100,0,0	127	1/1	0,69,0	127	1/1	0,102,0	127
II	13965755	rpi-1	W07G1.5b.1	G: ref allele; A: upstream_gene_variant; T: upstream_gene_variant	0/0	59,0,0	127	1/1	0,31,0	87	0/0	47,0,0	127	0/0	20,0,1	59	0/0	56,0,0	127	0/0	22,0,0	65	0/0	13,0,0	38	1/1	0,79,0	127	0/0	100,0,0	127	1/1	0,69,0	127	1/1	0,102,0	127
II	13965755	rpi-1	W07G1.5a.1	G: ref allele; A: upstream_gene_variant; T: upstream_gene_variant	0/0	59,0,0	127	1/1	0,31,0	87	0/0	47,0,0	127	0/0	20,0,1	59	0/0	56,0,0	127	0/0	22,0,0	65	0/0	13,0,0	38	1/1	0,79,0	127	0/0	100,0,0	127	1/1	0,69,0	127	1/1	0,102,0	127
II	13965755	W07G1.11	W07G1.11	G: ref allele; A: upstream_gene_variant; T: upstream_gene_variant	0/0	59,0,0	127	1/1	0,31,0	87	0/0	47,0,0	127	0/0	20,0,1	59	0/0	56,0,0	127	0/0	22,0,0	65	0/0	13,0,0	38	1/1	0,79,0	127	0/0	100,0,0	127	1/1	0,69,0	127	1/1	0,102,0	127
II	13965755	W07G1.22	W07G1.22	G: ref allele; A: upstream_gene_variant; T: upstream_gene_variant	0/0	59,0,0	127	1/1	0,31,0	87	0/0	47,0,0	127	0/0	20,0,1	59	0/0	56,0,0	127	0/0	22,0,0	65	0/0	13,0,0	38	1/1	0,79,0	127	0/0	100,0,0	127	1/1	0,69,0	127	1/1	0,102,0	127
II	13965755	W07G1.13	W07G1.13	G: ref allele; A: upstream_gene_variant; T: upstream_gene_variant	0/0	59,0,0	127	1/1	0,31,0	87	0/0	47,0,0	127	0/0	20,0,1	59	0/0	56,0,0	127	0/0	22,0,0	65	0/0	13,0,0	38	1/1	0,79,0	127	0/0	100,0,0	127	1/1	0,69,0	127	1/1	0,102,0	127
II	13965755	W07G1.12	W07G1.12	G: ref allele; A: upstream_gene_variant; T: upstream_gene_variant	0/0	59,0,0	127	1/1	0,31,0	87	0/0	47,0,0	127	0/0	20,0,1	59	0/0	56,0,0	127	0/0	22,0,0	65	0/0	13,0,0	38	1/1	0,79,0	127	0/0	100,0,0	127	1/1	0,69,0	127	1/1	0,102,0	127
II	13965755	W07G1.20	W07G1.20	G: ref allele; A: upstream_gene_variant; T: upstream_gene_variant	0/0	59,0,0	127	1/1	0,31,0	87	0/0	47,0,0	127	0/0	20,0,1	59	0/0	56,0,0	127	0/0	22,0,0	65	0/0	13,0,0	38	1/1	0,79,0	127	0/0	100,0,0	127	1/1	0,69,0	127	1/1	0,102,0	127
II	13965755	W07G1.15	W07G1.15	G: ref allele; A: upstream_gene_variant; T: upstream_gene_variant	0/0	59,0,0	127	1/1	0,31,0	87	0/0	47,0,0	127	0/0	20,0,1	59	0/0	56,0,0	127	0/0	22,0,0	65	0/0	13,0,0	38	1/1	0,79,0	127	0/0	100,0,0	127	1/1	0,69,0	127	1/1	0,102,0	127
II	13965755	W07G1.18	W07G1.18	G: ref allele; A: upstream_gene_variant; T: upstream_gene_variant	0/0	59,0,0	127	1/1	0,31,0	87	0/0	47,0,0	127	0/0	20,0,1	59	0/0	56,0,0	127	0/0	22,0,0	65	0/0	13,0,0	38	1/1	0,79,0	127	0/0	100,0,0	127	1/1	0,69,0	127	1/1	0,102,0	127
II	13965755	W07G1.21	W07G1.21	G: ref allele; A: downstream_gene_variant; T: downstream_gene_variant	0/0	59,0,0	127	1/1	0,31,0	87	0/0	47,0,0	127	0/0	20,0,1	59	0/0	56,0,0	127	0/0	22,0,0	65	0/0	13,0,0	38	1/1	0,79,0	127	0/0	100,0,0	127	1/1	0,69,0	127	1/1	0,102,0	127
II	13965755	sre-43	W07G1.6.1	G: ref allele; A: downstream_gene_variant; T: downstream_gene_variant	0/0	59,0,0	127	1/1	0,31,0	87	0/0	47,0,0	127	0/0	20,0,1	59	0/0	56,0,0	127	0/0	22,0,0	65	0/0	13,0,0	38	1/1	0,79,0	127	0/0	100,0,0	127	1/1	0,69,0	127	1/1	0,102,0	127
II	13965755	Y39G8B.1	Y39G8B.1b.1	G: ref allele; A: downstream_gene_variant; T: downstream_gene_variant	0/0	59,0,0	127	1/1	0,31,0	87	0/0	47,0,0	127	0/0	20,0,1	59	0/0	56,0,0	127	0/0	22,0,0	65	0/0	13,0,0	38	1/1	0,79,0	127	0/0	100,0,0	127	1/1	0,69,0	127	1/1	0,102,0	127
II	14049503			T: ref allele; A: intergenic_region; C: intergenic_region	0/0	36,0,0	107	1/1	0,46,0	127	0/0	20,0,0	59	0/0	38,0,0	113	0/0	59,0,1	127	0/0	40,0,0	119	0/0	23,0,0	68	1/1	0,110,0	127	0/0	84,0,0	127	1/1	2,83,0	127	1/1	0,120,0	127
II	14270089	Y54G11A.1	Y54G11A.1.1	ATTTTTTTTTTT: ref allele; ATTTTTTTTT: upstream_gene_variant; ATTTTTTTTTT: upstream_gene_variant; ATTTTTTTTTTTT: upstream_gene_variant	0/0	32,1,1,0	56	1/1	2,20,0,1	33	0/0	27,2,0,0	36	0/0	13,1,2,0	26	0/0	26,1,3,0	30	0/0	20,0,0,0	41	0/0	5,0,1,0	12	1/1	3,93,0,1	28	0/0	96,5,1,0	38	1/1	0,72,0,1	22	1/1	0,114,0,7	32
II	14270089			ATTTTTTTTTTT: ref allele; ATTTTTTTTT: intergenic_region; ATTTTTTTTTT: intergenic_region; ATTTTTTTTTTTT: intergenic_region	0/0	32,1,1,0	56	1/1	2,20,0,1	33	0/0	27,2,0,0	36	0/0	13,1,2,0	26	0/0	26,1,3,0	30	0/0	20,0,0,0	41	0/0	5,0,1,0	12	1/1	3,93,0,1	28	0/0	96,5,1,0	38	1/1	0,72,0,1	22	1/1	0,114,0,7	32
II	14765399	Y54E2A.4	Y54E2A.4b.1	A: ref allele; T: upstream_gene_variant	0/0	30,0	89	1/1	0,5	10	0/0	31,0	92	0/0	21,1	28	0/0	40,0	119	0/0	25,0	74	0/0	17,0	50	1/1	0,47	127	0/0	105,0	127	1/1	1,53	127	1/1	0,68	127
II	14765399	Y54E2A.4	Y54E2A.4a.1	A: ref allele; T: intron_variant	0/0	30,0	89	1/1	0,5	10	0/0	31,0	92	0/0	21,1	28	0/0	40,0	119	0/0	25,0	74	0/0	17,0	50	1/1	0,47	127	0/0	105,0	127	1/1	1,53	127	1/1	0,68	127
II	15025910	Y53F4B.47	Y53F4B.47	G: ref allele; C: upstream_gene_variant; T: upstream_gene_variant	0/0	100,0,0	127	1/1	0,87,0	127	0/0	70,0,0	127	0/0	17,0,0	50	0/0	57,0,0	127	0/0	37,0,0	110	0/0	36,0,0	107	1/1	0,107,1	127	0/0	88,0,0	127	1/1	0,67,0	127	1/1	0,112,0	127
II	15025910	Y53F4B.13	Y53F4B.13a.1	G: ref allele; C: upstream_gene_variant; T: upstream_gene_variant	0/0	100,0,0	127	1/1	0,87,0	127	0/0	70,0,0	127	0/0	17,0,0	50	0/0	57,0,0	127	0/0	37,0,0	110	0/0	36,0,0	107	1/1	0,107,1	127	0/0	88,0,0	127	1/1	0,67,0	127	1/1	0,112,0	127
II	15025910	Y53F4B.13	Y53F4B.13d.1	G: ref allele; C: upstream_gene_variant; T: upstream_gene_variant	0/0	100,0,0	127	1/1	0,87,0	127	0/0	70,0,0	127	0/0	17,0,0	50	0/0	57,0,0	127	0/0	37,0,0	110	0/0	36,0,0	107	1/1	0,107,1	127	0/0	88,0,0	127	1/1	0,67,0	127	1/1	0,112,0	127
II	15025910	Y53F4B.13	Y53F4B.13c.1	G: ref allele; C: upstream_gene_variant; T: upstream_gene_variant	0/0	100,0,0	127	1/1	0,87,0	127	0/0	70,0,0	127	0/0	17,0,0	50	0/0	57,0,0	127	0/0	37,0,0	110	0/0	36,0,0	107	1/1	0,107,1	127	0/0	88,0,0	127	1/1	0,67,0	127	1/1	0,112,0	127
II	15025910	Y53F4B.13	Y53F4B.13b.1	G: ref allele; C: upstream_gene_variant; T: upstream_gene_variant	0/0	100,0,0	127	1/1	0,87,0	127	0/0	70,0,0	127	0/0	17,0,0	50	0/0	57,0,0	127	0/0	37,0,0	110	0/0	36,0,0	107	1/1	0,107,1	127	0/0	88,0,0	127	1/1	0,67,0	127	1/1	0,112,0	127
II	15025910	Y53F4B.12	Y53F4B.12b.1	G: ref allele; C: downstream_gene_variant; T: downstream_gene_variant	0/0	100,0,0	127	1/1	0,87,0	127	0/0	70,0,0	127	0/0	17,0,0	50	0/0	57,0,0	127	0/0	37,0,0	110	0/0	36,0,0	107	1/1	0,107,1	127	0/0	88,0,0	127	1/1	0,67,0	127	1/1	0,112,0	127
II	15025910	Y53F4B.12	Y53F4B.12a.1	G: ref allele; C: downstream_gene_variant; T: downstream_gene_variant	0/0	100,0,0	127	1/1	0,87,0	127	0/0	70,0,0	127	0/0	17,0,0	50	0/0	57,0,0	127	0/0	37,0,0	110	0/0	36,0,0	107	1/1	0,107,1	127	0/0	88,0,0	127	1/1	0,67,0	127	1/1	0,112,0	127
II	15025910			G: ref allele; C: intergenic_region; T: intergenic_region	0/0	100,0,0	127	1/1	0,87,0	127	0/0	70,0,0	127	0/0	17,0,0	50	0/0	57,0,0	127	0/0	37,0,0	110	0/0	36,0,0	107	1/1	0,107,1	127	0/0	88,0,0	127	1/1	0,67,0	127	1/1	0,112,0	127
II	15190129	gst-35	Y1H11.2.1	TTTCTTCTTCCTCTTCTTCTTCCTC: ref allele; TTTCTTCTTCCTC: upstream_gene_variant	0/0	74,0	127	1/1	0,44	126	0/0	64,0	127	0/0	24,0	71	0/0	67,0	127	0/0	24,0	71	0/0	48,0	127	1/1	0,62	127	0/0	101,0	127	1/1	0,68	127	1/1	0,74	127
II	15190129			TTTCTTCTTCCTCTTCTTCTTCCTC: ref allele; TTTCTTCTTCCTC: intergenic_region	0/0	74,0	127	1/1	0,44	126	0/0	64,0	127	0/0	24,0	71	0/0	67,0	127	0/0	24,0	71	0/0	48,0	127	1/1	0,62	127	0/0	101,0	127	1/1	0,68	127	1/1	0,74	127
II	15223285	Y46E12BL.11	Y46E12BL.11	AGCGTTTGTG: ref allele; AG: upstream_gene_variant	0/0	10,0	29	1/1	0,6	12	0/0	3,0	9	0/0	14,0	41	0/0	4,0	11	0/0	15,0	44	0/0	3,0	9	1/1	5,71	97	0/0	77,0	127	1/1	2,67	127	1/1	10,111	127
II	15223285	spsb-1	Y46E12BL.4a.1	AGCGTTTGTG: ref allele; AG: intron_variant	0/0	10,0	29	1/1	0,6	12	0/0	3,0	9	0/0	14,0	41	0/0	4,0	11	0/0	15,0	44	0/0	3,0	9	1/1	5,71	97	0/0	77,0	127	1/1	2,67	127	1/1	10,111	127
II	15223285	spsb-1	Y46E12BL.4f.2	AGCGTTTGTG: ref allele; AG: intron_variant	0/0	10,0	29	1/1	0,6	12	0/0	3,0	9	0/0	14,0	41	0/0	4,0	11	0/0	15,0	44	0/0	3,0	9	1/1	5,71	97	0/0	77,0	127	1/1	2,67	127	1/1	10,111	127
II	15223285	spsb-1	Y46E12BL.4f.1	AGCGTTTGTG: ref allele; AG: intron_variant	0/0	10,0	29	1/1	0,6	12	0/0	3,0	9	0/0	14,0	41	0/0	4,0	11	0/0	15,0	44	0/0	3,0	9	1/1	5,71	97	0/0	77,0	127	1/1	2,67	127	1/1	10,111	127
II	15223285	spsb-1	Y46E12BL.4b.1	AGCGTTTGTG: ref allele; AG: intron_variant	0/0	10,0	29	1/1	0,6	12	0/0	3,0	9	0/0	14,0	41	0/0	4,0	11	0/0	15,0	44	0/0	3,0	9	1/1	5,71	97	0/0	77,0	127	1/1	2,67	127	1/1	10,111	127
II	15223285	spsb-1	Y46E12BL.4g.1	AGCGTTTGTG: ref allele; AG: intron_variant	0/0	10,0	29	1/1	0,6	12	0/0	3,0	9	0/0	14,0	41	0/0	4,0	11	0/0	15,0	44	0/0	3,0	9	1/1	5,71	97	0/0	77,0	127	1/1	2,67	127	1/1	10,111	127
II	15223285	spsb-1	Y46E12BL.4e.1	AGCGTTTGTG: ref allele; AG: intron_variant	0/0	10,0	29	1/1	0,6	12	0/0	3,0	9	0/0	14,0	41	0/0	4,0	11	0/0	15,0	44	0/0	3,0	9	1/1	5,71	97	0/0	77,0	127	1/1	2,67	127	1/1	10,111	127
II	15223285	spsb-1	Y46E12BL.4c.1	AGCGTTTGTG: ref allele; AG: intron_variant	0/0	10,0	29	1/1	0,6	12	0/0	3,0	9	0/0	14,0	41	0/0	4,0	11	0/0	15,0	44	0/0	3,0	9	1/1	5,71	97	0/0	77,0	127	1/1	2,67	127	1/1	10,111	127
II	15223285	spsb-1	Y46E12BL.4h.1	AGCGTTTGTG: ref allele; AG: intron_variant	0/0	10,0	29	1/1	0,6	12	0/0	3,0	9	0/0	14,0	41	0/0	4,0	11	0/0	15,0	44	0/0	3,0	9	1/1	5,71	97	0/0	77,0	127	1/1	2,67	127	1/1	10,111	127
II	15223285	spsb-1	Y46E12BL.4d.1	AGCGTTTGTG: ref allele; AG: intron_variant	0/0	10,0	29	1/1	0,6	12	0/0	3,0	9	0/0	14,0	41	0/0	4,0	11	0/0	15,0	44	0/0	3,0	9	1/1	5,71	97	0/0	77,0	127	1/1	2,67	127	1/1	10,111	127
II	15264099	2RSSE.8	2RSSE.8	ATTTTTTTTT: ref allele; ATTTTTTTT: upstream_gene_variant; ATTTTTTTTTT: upstream_gene_variant	0/0	46,0,0	124	1/1	0,88,0	127	0/0	28,0,1	58	0/0	24,1,0	60	0/0	33,0,0	98	0/0	34,0,0	101	0/0	26,0,0	77	1/1	3,258,0	127	0/0	99,0,0	127	1/1	0,58,0	118	1/1	1,94,0	101
II	15264099	rga-9	2RSSE.1b.1	ATTTTTTTTT: ref allele; ATTTTTTTT: upstream_gene_variant; ATTTTTTTTTT: upstream_gene_variant	0/0	46,0,0	124	1/1	0,88,0	127	0/0	28,0,1	58	0/0	24,1,0	60	0/0	33,0,0	98	0/0	34,0,0	101	0/0	26,0,0	77	1/1	3,258,0	127	0/0	99,0,0	127	1/1	0,58,0	118	1/1	1,94,0	101
II	15264099	rga-9	2RSSE.1c.1	ATTTTTTTTT: ref allele; ATTTTTTTT: upstream_gene_variant; ATTTTTTTTTT: upstream_gene_variant	0/0	46,0,0	124	1/1	0,88,0	127	0/0	28,0,1	58	0/0	24,1,0	60	0/0	33,0,0	98	0/0	34,0,0	101	0/0	26,0,0	77	1/1	3,258,0	127	0/0	99,0,0	127	1/1	0,58,0	118	1/1	1,94,0	101
II	15264099	rga-9	2RSSE.1a.1	ATTTTTTTTT: ref allele; ATTTTTTTT: upstream_gene_variant; ATTTTTTTTTT: upstream_gene_variant	0/0	46,0,0	124	1/1	0,88,0	127	0/0	28,0,1	58	0/0	24,1,0	60	0/0	33,0,0	98	0/0	34,0,0	101	0/0	26,0,0	77	1/1	3,258,0	127	0/0	99,0,0	127	1/1	0,58,0	118	1/1	1,94,0	101
II	15264099	linc-152	Y46E12BL.10	ATTTTTTTTT: ref allele; ATTTTTTTT: downstream_gene_variant; ATTTTTTTTTT: downstream_gene_variant	0/0	46,0,0	124	1/1	0,88,0	127	0/0	28,0,1	58	0/0	24,1,0	60	0/0	33,0,0	98	0/0	34,0,0	101	0/0	26,0,0	77	1/1	3,258,0	127	0/0	99,0,0	127	1/1	0,58,0	118	1/1	1,94,0	101
II	15264099	Y46E12BL.9	Y46E12BL.9	ATTTTTTTTT: ref allele; ATTTTTTTT: downstream_gene_variant; ATTTTTTTTTT: downstream_gene_variant	0/0	46,0,0	124	1/1	0,88,0	127	0/0	28,0,1	58	0/0	24,1,0	60	0/0	33,0,0	98	0/0	34,0,0	101	0/0	26,0,0	77	1/1	3,258,0	127	0/0	99,0,0	127	1/1	0,58,0	118	1/1	1,94,0	101
II	15264099	2RSSE.4	2RSSE.4	ATTTTTTTTT: ref allele; ATTTTTTTT: downstream_gene_variant; ATTTTTTTTTT: downstream_gene_variant	0/0	46,0,0	124	1/1	0,88,0	127	0/0	28,0,1	58	0/0	24,1,0	60	0/0	33,0,0	98	0/0	34,0,0	101	0/0	26,0,0	77	1/1	3,258,0	127	0/0	99,0,0	127	1/1	0,58,0	118	1/1	1,94,0	101
II	15264099			ATTTTTTTTT: ref allele; ATTTTTTTT: intergenic_region; ATTTTTTTTTT: intergenic_region	0/0	46,0,0	124	1/1	0,88,0	127	0/0	28,0,1	58	0/0	24,1,0	60	0/0	33,0,0	98	0/0	34,0,0	101	0/0	26,0,0	77	1/1	3,258,0	127	0/0	99,0,0	127	1/1	0,58,0	118	1/1	1,94,0	101
III	108659	fbxa-57	C29F9.10	T: ref allele; A: upstream_gene_variant; G: upstream_gene_variant	0/0	106,0,0	127	1/1	0,24,0	66	0/0	35,0,0	104	0/0	22,0,0	65	0/0	21,0,0	62	0/0	74,0,1	127	0/0	55,0,0	127	1/1	0,54,0	127	0/0	95,0,0	127	1/1	0,63,0	127	1/1	0,121,0	127
III	108659	fbxa-58	C29F9.11	T: ref allele; A: downstream_gene_variant; G: downstream_gene_variant	0/0	106,0,0	127	1/1	0,24,0	66	0/0	35,0,0	104	0/0	22,0,0	65	0/0	21,0,0	62	0/0	74,0,1	127	0/0	55,0,0	127	1/1	0,54,0	127	0/0	95,0,0	127	1/1	0,63,0	127	1/1	0,121,0	127
III	108659			T: ref allele; A: intergenic_region; G: intergenic_region	0/0	106,0,0	127	1/1	0,24,0	66	0/0	35,0,0	104	0/0	22,0,0	65	0/0	21,0,0	62	0/0	74,0,1	127	0/0	55,0,0	127	1/1	0,54,0	127	0/0	95,0,0	127	1/1	0,63,0	127	1/1	0,121,0	127
III	239250	Y50D7A.16	Y50D7A.16	A: ref allele; T: upstream_gene_variant	0/0	10,0	29	1/1	0,6	12	0/0	10,0	29	0/0	30,0	89	0/0	12,0	35	0/0	27,0	80	0/0	3,0	9	1/1	0,56	127	0/0	50,0	127	1/1	0,46	127	1/1	0,63	127
III	239250	hpo-38	Y50D7A.5.1	A: ref allele; T: downstream_gene_variant	0/0	10,0	29	1/1	0,6	12	0/0	10,0	29	0/0	30,0	89	0/0	12,0	35	0/0	27,0	80	0/0	3,0	9	1/1	0,56	127	0/0	50,0	127	1/1	0,46	127	1/1	0,63	127
III	239250	hpo-29	Y50D7A.4.1	A: ref allele; T: intron_variant	0/0	10,0	29	1/1	0,6	12	0/0	10,0	29	0/0	30,0	89	0/0	12,0	35	0/0	27,0	80	0/0	3,0	9	1/1	0,56	127	0/0	50,0	127	1/1	0,46	127	1/1	0,63	127
III	240420	Y50D7A.16	Y50D7A.16	G: ref allele; A: downstream_gene_variant	0/0	10,0	29	1/1	0,9	21	0/0	9,0	26	0/0	29,0	86	0/0	20,0	59	0/0	24,0	71	0/0	4,0	11	1/1	0,41	117	0/0	58,0	127	1/1	0,40	114	1/1	0,79	127
III	240420	hpo-29	Y50D7A.4.1	G: ref allele; A: intron_variant	0/0	10,0	29	1/1	0,9	21	0/0	9,0	26	0/0	29,0	86	0/0	20,0	59	0/0	24,0	71	0/0	4,0	11	1/1	0,41	117	0/0	58,0	127	1/1	0,40	114	1/1	0,79	127
III	253449	hpo-29	Y50D7A.4.1	T: ref allele; G: 3_prime_UTR_variant	0/0	28,0	83	1/1	0,18	48	0/0	18,0	53	0/0	13,0	38	0/0	16,0	47	0/0	21,0	62	0/0	9,0	26	1/1	0,54	127	0/0	50,0	127	1/1	0,42	120	1/1	0,64	127
III	253449	Y50D7A.3	Y50D7A.3a.1	T: ref allele; G: upstream_gene_variant	0/0	28,0	83	1/1	0,18	48	0/0	18,0	53	0/0	13,0	38	0/0	16,0	47	0/0	21,0	62	0/0	9,0	26	1/1	0,54	127	0/0	50,0	127	1/1	0,42	120	1/1	0,64	127
III	253449	Y50D7A.3	Y50D7A.3b.1	T: ref allele; G: upstream_gene_variant	0/0	28,0	83	1/1	0,18	48	0/0	18,0	53	0/0	13,0	38	0/0	16,0	47	0/0	21,0	62	0/0	9,0	26	1/1	0,54	127	0/0	50,0	127	1/1	0,42	120	1/1	0,64	127
III	489695	nlp-32	F30H5.2.1	ATTTTTTTTTTT: ref allele; ATTTTTTTTTT: upstream_gene_variant; ATTTTTTTTTTTT: upstream_gene_variant	0/0	15,0,0	44	1/1	0,4,0	7	0/0	7,0,0	20	0/0	14,0,0	41	0/0	9,0,0	26	0/0	11,1,1	24	0/0	3,0,0	8	1/1	0,49,0	83	0/0	74,0,6	83	1/1	0,59,0	62	1/1	1,116,0	88
III	489695	unc-45	F30H5.1.1	ATTTTTTTTTTT: ref allele; ATTTTTTTTTT: upstream_gene_variant; ATTTTTTTTTTTT: upstream_gene_variant	0/0	15,0,0	44	1/1	0,4,0	7	0/0	7,0,0	20	0/0	14,0,0	41	0/0	9,0,0	26	0/0	11,1,1	24	0/0	3,0,0	8	1/1	0,49,0	83	0/0	74,0,6	83	1/1	0,59,0	62	1/1	1,116,0	88
III	489695	F30H5.6	F30H5.6	ATTTTTTTTTTT: ref allele; ATTTTTTTTTT: upstream_gene_variant; ATTTTTTTTTTTT: upstream_gene_variant	0/0	15,0,0	44	1/1	0,4,0	7	0/0	7,0,0	20	0/0	14,0,0	41	0/0	9,0,0	26	0/0	11,1,1	24	0/0	3,0,0	8	1/1	0,49,0	83	0/0	74,0,6	83	1/1	0,59,0	62	1/1	1,116,0	88
III	489695	F30H5.5	F30H5.5.1	ATTTTTTTTTTT: ref allele; ATTTTTTTTTT: downstream_gene_variant; ATTTTTTTTTTTT: downstream_gene_variant	0/0	15,0,0	44	1/1	0,4,0	7	0/0	7,0,0	20	0/0	14,0,0	41	0/0	9,0,0	26	0/0	11,1,1	24	0/0	3,0,0	8	1/1	0,49,0	83	0/0	74,0,6	83	1/1	0,59,0	62	1/1	1,116,0	88
III	489695	F30H5.7	F30H5.7	ATTTTTTTTTTT: ref allele; ATTTTTTTTTT: downstream_gene_variant; ATTTTTTTTTTTT: downstream_gene_variant	0/0	15,0,0	44	1/1	0,4,0	7	0/0	7,0,0	20	0/0	14,0,0	41	0/0	9,0,0	26	0/0	11,1,1	24	0/0	3,0,0	8	1/1	0,49,0	83	0/0	74,0,6	83	1/1	0,59,0	62	1/1	1,116,0	88
III	489695			ATTTTTTTTTTT: ref allele; ATTTTTTTTTT: intergenic_region; ATTTTTTTTTTTT: intergenic_region	0/0	15,0,0	44	1/1	0,4,0	7	0/0	7,0,0	20	0/0	14,0,0	41	0/0	9,0,0	26	0/0	11,1,1	24	0/0	3,0,0	8	1/1	0,49,0	83	0/0	74,0,6	83	1/1	0,59,0	62	1/1	1,116,0	88
III	500864	F30H5.4	F30H5.4	CAAAAAAAA: ref allele; CAAAAAAA: upstream_gene_variant	0/0	25,0	74	1/1	0,21	57	0/0	25,0	74	0/0	35,0	104	0/0	15,0	44	0/0	32,0	95	0/0	13,0	38	1/1	0,79	104	0/0	94,0	123	1/1	0,65	104	1/1	0,115	111
III	500864	F30H5.3	F30H5.3.1	CAAAAAAAA: ref allele; CAAAAAAA: downstream_gene_variant	0/0	25,0	74	1/1	0,21	57	0/0	25,0	74	0/0	35,0	104	0/0	15,0	44	0/0	32,0	95	0/0	13,0	38	1/1	0,79	104	0/0	94,0	123	1/1	0,65	104	1/1	0,115	111
III	500864	unc-45	F30H5.1.1	CAAAAAAAA: ref allele; CAAAAAAA: intron_variant	0/0	25,0	74	1/1	0,21	57	0/0	25,0	74	0/0	35,0	104	0/0	15,0	44	0/0	32,0	95	0/0	13,0	38	1/1	0,79	104	0/0	94,0	123	1/1	0,65	104	1/1	0,115	111
III	744421	pat-12	T17H7.4k.2	A: ref allele; T: upstream_gene_variant	0/0	36,0	107	1/1	0,34	96	0/0	32,0	95	0/0	23,0	68	0/0	30,0	89	0/0	32,0	95	0/0	17,0	50	1/1	0,70	127	0/0	110,0	127	1/1	0,70	127	1/1	0,129	127
III	744421	pat-12	T17H7.4k.1	A: ref allele; T: upstream_gene_variant	0/0	36,0	107	1/1	0,34	96	0/0	32,0	95	0/0	23,0	68	0/0	30,0	89	0/0	32,0	95	0/0	17,0	50	1/1	0,70	127	0/0	110,0	127	1/1	0,70	127	1/1	0,129	127
III	744421	pat-12	T17H7.4a.1	A: ref allele; T: intron_variant	0/0	36,0	107	1/1	0,34	96	0/0	32,0	95	0/0	23,0	68	0/0	30,0	89	0/0	32,0	95	0/0	17,0	50	1/1	0,70	127	0/0	110,0	127	1/1	0,70	127	1/1	0,129	127
III	744421	pat-12	T17H7.4a.2	A: ref allele; T: intron_variant	0/0	36,0	107	1/1	0,34	96	0/0	32,0	95	0/0	23,0	68	0/0	30,0	89	0/0	32,0	95	0/0	17,0	50	1/1	0,70	127	0/0	110,0	127	1/1	0,70	127	1/1	0,129	127
III	744421	pat-12	T17H7.4b.1	A: ref allele; T: intron_variant	0/0	36,0	107	1/1	0,34	96	0/0	32,0	95	0/0	23,0	68	0/0	30,0	89	0/0	32,0	95	0/0	17,0	50	1/1	0,70	127	0/0	110,0	127	1/1	0,70	127	1/1	0,129	127
III	744421	pat-12	T17H7.4b.2	A: ref allele; T: intron_variant	0/0	36,0	107	1/1	0,34	96	0/0	32,0	95	0/0	23,0	68	0/0	30,0	89	0/0	32,0	95	0/0	17,0	50	1/1	0,70	127	0/0	110,0	127	1/1	0,70	127	1/1	0,129	127
III	744421	pat-12	T17H7.4c.1	A: ref allele; T: intron_variant	0/0	36,0	107	1/1	0,34	96	0/0	32,0	95	0/0	23,0	68	0/0	30,0	89	0/0	32,0	95	0/0	17,0	50	1/1	0,70	127	0/0	110,0	127	1/1	0,70	127	1/1	0,129	127
III	744421	pat-12	T17H7.4c.2	A: ref allele; T: intron_variant	0/0	36,0	107	1/1	0,34	96	0/0	32,0	95	0/0	23,0	68	0/0	30,0	89	0/0	32,0	95	0/0	17,0	50	1/1	0,70	127	0/0	110,0	127	1/1	0,70	127	1/1	0,129	127
III	744421	pat-12	T17H7.4f.1	A: ref allele; T: intron_variant	0/0	36,0	107	1/1	0,34	96	0/0	32,0	95	0/0	23,0	68	0/0	30,0	89	0/0	32,0	95	0/0	17,0	50	1/1	0,70	127	0/0	110,0	127	1/1	0,70	127	1/1	0,129	127
III	744421	pat-12	T17H7.4j.1	A: ref allele; T: intron_variant	0/0	36,0	107	1/1	0,34	96	0/0	32,0	95	0/0	23,0	68	0/0	30,0	89	0/0	32,0	95	0/0	17,0	50	1/1	0,70	127	0/0	110,0	127	1/1	0,70	127	1/1	0,129	127
III	744421	pat-12	T17H7.4m.1	A: ref allele; T: intron_variant	0/0	36,0	107	1/1	0,34	96	0/0	32,0	95	0/0	23,0	68	0/0	30,0	89	0/0	32,0	95	0/0	17,0	50	1/1	0,70	127	0/0	110,0	127	1/1	0,70	127	1/1	0,129	127
III	744421	pat-12	T17H7.4m.2	A: ref allele; T: intron_variant	0/0	36,0	107	1/1	0,34	96	0/0	32,0	95	0/0	23,0	68	0/0	30,0	89	0/0	32,0	95	0/0	17,0	50	1/1	0,70	127	0/0	110,0	127	1/1	0,70	127	1/1	0,129	127
III	744421	pat-12	T17H7.4m.3	A: ref allele; T: intron_variant	0/0	36,0	107	1/1	0,34	96	0/0	32,0	95	0/0	23,0	68	0/0	30,0	89	0/0	32,0	95	0/0	17,0	50	1/1	0,70	127	0/0	110,0	127	1/1	0,70	127	1/1	0,129	127
III	744421	T17H7.1	T17H7.1.1	A: ref allele; T: downstream_gene_variant	0/0	36,0	107	1/1	0,34	96	0/0	32,0	95	0/0	23,0	68	0/0	30,0	89	0/0	32,0	95	0/0	17,0	50	1/1	0,70	127	0/0	110,0	127	1/1	0,70	127	1/1	0,129	127
III	744421	T17H7.1	T17H7.1.2	A: ref allele; T: downstream_gene_variant	0/0	36,0	107	1/1	0,34	96	0/0	32,0	95	0/0	23,0	68	0/0	30,0	89	0/0	32,0	95	0/0	17,0	50	1/1	0,70	127	0/0	110,0	127	1/1	0,70	127	1/1	0,129	127
III	744421	T17H7.1	T17H7.1.4	A: ref allele; T: downstream_gene_variant	0/0	36,0	107	1/1	0,34	96	0/0	32,0	95	0/0	23,0	68	0/0	30,0	89	0/0	32,0	95	0/0	17,0	50	1/1	0,70	127	0/0	110,0	127	1/1	0,70	127	1/1	0,129	127
III	744421	T17H7.1	T17H7.1.3	A: ref allele; T: downstream_gene_variant	0/0	36,0	107	1/1	0,34	96	0/0	32,0	95	0/0	23,0	68	0/0	30,0	89	0/0	32,0	95	0/0	17,0	50	1/1	0,70	127	0/0	110,0	127	1/1	0,70	127	1/1	0,129	127
III	744421	21ur-13981	T17H7.8	A: ref allele; T: downstream_gene_variant	0/0	36,0	107	1/1	0,34	96	0/0	32,0	95	0/0	23,0	68	0/0	30,0	89	0/0	32,0	95	0/0	17,0	50	1/1	0,70	127	0/0	110,0	127	1/1	0,70	127	1/1	0,129	127
III	750281	21ur-13981	T17H7.8	G: ref allele; A: upstream_gene_variant	0/0	42,0	125	1/1	0,49	127	0/0	54,0	127	0/0	24,0	71	0/0	72,0	127	0/0	25,0	74	0/0	30,0	89	1/1	0,92	127	0/0	103,0	127	1/1	0,59	127	1/1	0,151	127
III	750281	pat-12	T17H7.4a.1	G: ref allele; A: upstream_gene_variant	0/0	42,0	125	1/1	0,49	127	0/0	54,0	127	0/0	24,0	71	0/0	72,0	127	0/0	25,0	74	0/0	30,0	89	1/1	0,92	127	0/0	103,0	127	1/1	0,59	127	1/1	0,151	127
III	750281	pat-12	T17H7.4a.2	G: ref allele; A: upstream_gene_variant	0/0	42,0	125	1/1	0,49	127	0/0	54,0	127	0/0	24,0	71	0/0	72,0	127	0/0	25,0	74	0/0	30,0	89	1/1	0,92	127	0/0	103,0	127	1/1	0,59	127	1/1	0,151	127
III	750281	pat-12	T17H7.4b.1	G: ref allele; A: upstream_gene_variant	0/0	42,0	125	1/1	0,49	127	0/0	54,0	127	0/0	24,0	71	0/0	72,0	127	0/0	25,0	74	0/0	30,0	89	1/1	0,92	127	0/0	103,0	127	1/1	0,59	127	1/1	0,151	127
III	750281	pat-12	T17H7.4b.2	G: ref allele; A: upstream_gene_variant	0/0	42,0	125	1/1	0,49	127	0/0	54,0	127	0/0	24,0	71	0/0	72,0	127	0/0	25,0	74	0/0	30,0	89	1/1	0,92	127	0/0	103,0	127	1/1	0,59	127	1/1	0,151	127
III	750281	pat-12	T17H7.4c.1	G: ref allele; A: upstream_gene_variant	0/0	42,0	125	1/1	0,49	127	0/0	54,0	127	0/0	24,0	71	0/0	72,0	127	0/0	25,0	74	0/0	30,0	89	1/1	0,92	127	0/0	103,0	127	1/1	0,59	127	1/1	0,151	127
III	750281	pat-12	T17H7.4c.2	G: ref allele; A: upstream_gene_variant	0/0	42,0	125	1/1	0,49	127	0/0	54,0	127	0/0	24,0	71	0/0	72,0	127	0/0	25,0	74	0/0	30,0	89	1/1	0,92	127	0/0	103,0	127	1/1	0,59	127	1/1	0,151	127
III	750281	pat-12	T17H7.4f.1	G: ref allele; A: upstream_gene_variant	0/0	42,0	125	1/1	0,49	127	0/0	54,0	127	0/0	24,0	71	0/0	72,0	127	0/0	25,0	74	0/0	30,0	89	1/1	0,92	127	0/0	103,0	127	1/1	0,59	127	1/1	0,151	127
III	750281	pat-12	T17H7.4m.1	G: ref allele; A: upstream_gene_variant	0/0	42,0	125	1/1	0,49	127	0/0	54,0	127	0/0	24,0	71	0/0	72,0	127	0/0	25,0	74	0/0	30,0	89	1/1	0,92	127	0/0	103,0	127	1/1	0,59	127	1/1	0,151	127
III	750281	pat-12	T17H7.4m.2	G: ref allele; A: upstream_gene_variant	0/0	42,0	125	1/1	0,49	127	0/0	54,0	127	0/0	24,0	71	0/0	72,0	127	0/0	25,0	74	0/0	30,0	89	1/1	0,92	127	0/0	103,0	127	1/1	0,59	127	1/1	0,151	127
III	750281	pat-12	T17H7.4m.3	G: ref allele; A: upstream_gene_variant	0/0	42,0	125	1/1	0,49	127	0/0	54,0	127	0/0	24,0	71	0/0	72,0	127	0/0	25,0	74	0/0	30,0	89	1/1	0,92	127	0/0	103,0	127	1/1	0,59	127	1/1	0,151	127
III	750281	pat-12	T17H7.4j.1	G: ref allele; A: intron_variant	0/0	42,0	125	1/1	0,49	127	0/0	54,0	127	0/0	24,0	71	0/0	72,0	127	0/0	25,0	74	0/0	30,0	89	1/1	0,92	127	0/0	103,0	127	1/1	0,59	127	1/1	0,151	127
III	870815	T24C4.2	T24C4.2.1	G: ref allele; A: upstream_gene_variant	0/0	101,0	127	1/1	1,115	127	0/0	142,0	127	0/0	57,0	127	0/0	70,0	127	0/0	41,0	122	0/0	82,0	127	1/1	0,73	127	0/0	101,0	127	1/1	0,81	127	1/1	0,135	127
III	870815	T24C4.8	T24C4.8.1	G: ref allele; A: upstream_gene_variant	0/0	101,0	127	1/1	1,115	127	0/0	142,0	127	0/0	57,0	127	0/0	70,0	127	0/0	41,0	122	0/0	82,0	127	1/1	0,73	127	0/0	101,0	127	1/1	0,81	127	1/1	0,135	127
III	870815	T24C4.3	T24C4.3.1	G: ref allele; A: downstream_gene_variant	0/0	101,0	127	1/1	1,115	127	0/0	142,0	127	0/0	57,0	127	0/0	70,0	127	0/0	41,0	122	0/0	82,0	127	1/1	0,73	127	0/0	101,0	127	1/1	0,81	127	1/1	0,135	127
III	870815	T24C4.4	T24C4.4.1	G: ref allele; A: downstream_gene_variant	0/0	101,0	127	1/1	1,115	127	0/0	142,0	127	0/0	57,0	127	0/0	70,0	127	0/0	41,0	122	0/0	82,0	127	1/1	0,73	127	0/0	101,0	127	1/1	0,81	127	1/1	0,135	127
III	870815			G: ref allele; A: intergenic_region	0/0	101,0	127	1/1	1,115	127	0/0	142,0	127	0/0	57,0	127	0/0	70,0	127	0/0	41,0	122	0/0	82,0	127	1/1	0,73	127	0/0	101,0	127	1/1	0,81	127	1/1	0,135	127
III	883251	T24C4.5	T24C4.5.1	A: ref allele; G: upstream_gene_variant	0/0	48,0	127	1/1	0,20	54	0/0	24,0	71	0/0	19,0	56	0/0	19,0	56	0/0	21,0	62	0/0	10,0	29	1/1	0,66	127	0/0	109,0	127	1/1	0,69	127	1/1	0,137	127
III	883251	T24C4.5	T24C4.5.2	A: ref allele; G: upstream_gene_variant	0/0	48,0	127	1/1	0,20	54	0/0	24,0	71	0/0	19,0	56	0/0	19,0	56	0/0	21,0	62	0/0	10,0	29	1/1	0,66	127	0/0	109,0	127	1/1	0,69	127	1/1	0,137	127
III	883251	ucr-2.3	T24C4.1.1	A: ref allele; G: downstream_gene_variant	0/0	48,0	127	1/1	0,20	54	0/0	24,0	71	0/0	19,0	56	0/0	19,0	56	0/0	21,0	62	0/0	10,0	29	1/1	0,66	127	0/0	109,0	127	1/1	0,69	127	1/1	0,137	127
III	883251	zer-1	T24C4.6b.1	A: ref allele; G: intron_variant	0/0	48,0	127	1/1	0,20	54	0/0	24,0	71	0/0	19,0	56	0/0	19,0	56	0/0	21,0	62	0/0	10,0	29	1/1	0,66	127	0/0	109,0	127	1/1	0,69	127	1/1	0,137	127
III	883251	zer-1	T24C4.6a.1	A: ref allele; G: intron_variant	0/0	48,0	127	1/1	0,20	54	0/0	24,0	71	0/0	19,0	56	0/0	19,0	56	0/0	21,0	62	0/0	10,0	29	1/1	0,66	127	0/0	109,0	127	1/1	0,69	127	1/1	0,137	127
III	883251	zer-1	T24C4.6a.2	A: ref allele; G: intron_variant	0/0	48,0	127	1/1	0,20	54	0/0	24,0	71	0/0	19,0	56	0/0	19,0	56	0/0	21,0	62	0/0	10,0	29	1/1	0,66	127	0/0	109,0	127	1/1	0,69	127	1/1	0,137	127
III	1091333	par-2	F58B6.3c.2	C: ref allele; T: upstream_gene_variant	0/0	18,0	53	1/1	0,9	21	0/0	16,0	47	0/0	14,0	41	0/0	39,0	116	0/0	17,0	50	0/0	10,0	29	1/1	0,61	127	0/0	77,0	127	1/1	0,53	127	1/1	0,78	127
III	1091333	par-2	F58B6.3a.1	C: ref allele; T: downstream_gene_variant	0/0	18,0	53	1/1	0,9	21	0/0	16,0	47	0/0	14,0	41	0/0	39,0	116	0/0	17,0	50	0/0	10,0	29	1/1	0,61	127	0/0	77,0	127	1/1	0,53	127	1/1	0,78	127
III	1091333	par-2	F58B6.3b.1	C: ref allele; T: intron_variant	0/0	18,0	53	1/1	0,9	21	0/0	16,0	47	0/0	14,0	41	0/0	39,0	116	0/0	17,0	50	0/0	10,0	29	1/1	0,61	127	0/0	77,0	127	1/1	0,53	127	1/1	0,78	127
III	1091333	par-2	F58B6.3c.1	C: ref allele; T: intron_variant	0/0	18,0	53	1/1	0,9	21	0/0	16,0	47	0/0	14,0	41	0/0	39,0	116	0/0	17,0	50	0/0	10,0	29	1/1	0,61	127	0/0	77,0	127	1/1	0,53	127	1/1	0,78	127
III	1145563	Y71D11A.8	Y71D11A.8	GAAAA: ref allele; GAAAAA: upstream_gene_variant	0/0	221,0	127	1/1	0,5	10	0/0	144,0	127	0/0	28,0	83	0/0	102,0	127	0/0	28,0	83	0/0	88,0	127	1/1	0,6	12	0/0	47,0	127	1/1	0,4	7	1/1	0,3	5
III	1145563	acsd-1	Y71D11A.3b.1	GAAAA: ref allele; GAAAAA: downstream_gene_variant	0/0	221,0	127	1/1	0,5	10	0/0	144,0	127	0/0	28,0	83	0/0	102,0	127	0/0	28,0	83	0/0	88,0	127	1/1	0,6	12	0/0	47,0	127	1/1	0,4	7	1/1	0,3	5
III	1145563	acsd-1	Y71D11A.3a.1	GAAAA: ref allele; GAAAAA: downstream_gene_variant	0/0	221,0	127	1/1	0,5	10	0/0	144,0	127	0/0	28,0	83	0/0	102,0	127	0/0	28,0	83	0/0	88,0	127	1/1	0,6	12	0/0	47,0	127	1/1	0,4	7	1/1	0,3	5
III	1145563	smr-1	Y71D11A.2.1	GAAAA: ref allele; GAAAAA: downstream_gene_variant	0/0	221,0	127	1/1	0,5	10	0/0	144,0	127	0/0	28,0	83	0/0	102,0	127	0/0	28,0	83	0/0	88,0	127	1/1	0,6	12	0/0	47,0	127	1/1	0,4	7	1/1	0,3	5
III	1145563			GAAAA: ref allele; GAAAAA: intergenic_region	0/0	221,0	127	1/1	0,5	10	0/0	144,0	127	0/0	28,0	83	0/0	102,0	127	0/0	28,0	83	0/0	88,0	127	1/1	0,6	12	0/0	47,0	127	1/1	0,4	7	1/1	0,3	5
III	1145577	Y71D11A.8	Y71D11A.8	CGTCTTTTG: ref allele; C: upstream_gene_variant	0/0	241,0	127	1/1	0,15	39	0/0	169,0	127	0/0	25,0	74	0/0	130,0	127	0/0	26,0	77	0/0	99,0	127	1/1	0,38	108	0/0	55,0	127	1/1	0,14	36	1/1	0,14	36
III	1145577	acsd-1	Y71D11A.3b.1	CGTCTTTTG: ref allele; C: downstream_gene_variant	0/0	241,0	127	1/1	0,15	39	0/0	169,0	127	0/0	25,0	74	0/0	130,0	127	0/0	26,0	77	0/0	99,0	127	1/1	0,38	108	0/0	55,0	127	1/1	0,14	36	1/1	0,14	36
III	1145577	acsd-1	Y71D11A.3a.1	CGTCTTTTG: ref allele; C: downstream_gene_variant	0/0	241,0	127	1/1	0,15	39	0/0	169,0	127	0/0	25,0	74	0/0	130,0	127	0/0	26,0	77	0/0	99,0	127	1/1	0,38	108	0/0	55,0	127	1/1	0,14	36	1/1	0,14	36
III	1145577	smr-1	Y71D11A.2.1	CGTCTTTTG: ref allele; C: downstream_gene_variant	0/0	241,0	127	1/1	0,15	39	0/0	169,0	127	0/0	25,0	74	0/0	130,0	127	0/0	26,0	77	0/0	99,0	127	1/1	0,38	108	0/0	55,0	127	1/1	0,14	36	1/1	0,14	36
III	1145577			CGTCTTTTG: ref allele; C: intergenic_region	0/0	241,0	127	1/1	0,15	39	0/0	169,0	127	0/0	25,0	74	0/0	130,0	127	0/0	26,0	77	0/0	99,0	127	1/1	0,38	108	0/0	55,0	127	1/1	0,14	36	1/1	0,14	36
III	1145602	Y71D11A.8	Y71D11A.8	A: ref allele; C: upstream_gene_variant; G: upstream_gene_variant; T: upstream_gene_variant	0/0	204,0,0,0	127	1/1	0,7,0,0	15	0/0	153,0,1,0	127	0/0	28,0,1,0	77	0/0	106,0,0,1	127	0/0	37,0,0,0	110	0/0	83,0,1,0	127	1/1	0,30,0,0	84	0/0	36,0,0,0	107	1/1	0,11,0,0	27	1/1	0,29,0,0	81
III	1145602	acsd-1	Y71D11A.3b.1	A: ref allele; C: downstream_gene_variant; G: downstream_gene_variant; T: downstream_gene_variant	0/0	204,0,0,0	127	1/1	0,7,0,0	15	0/0	153,0,1,0	127	0/0	28,0,1,0	77	0/0	106,0,0,1	127	0/0	37,0,0,0	110	0/0	83,0,1,0	127	1/1	0,30,0,0	84	0/0	36,0,0,0	107	1/1	0,11,0,0	27	1/1	0,29,0,0	81
III	1145602	acsd-1	Y71D11A.3a.1	A: ref allele; C: downstream_gene_variant; G: downstream_gene_variant; T: downstream_gene_variant	0/0	204,0,0,0	127	1/1	0,7,0,0	15	0/0	153,0,1,0	127	0/0	28,0,1,0	77	0/0	106,0,0,1	127	0/0	37,0,0,0	110	0/0	83,0,1,0	127	1/1	0,30,0,0	84	0/0	36,0,0,0	107	1/1	0,11,0,0	27	1/1	0,29,0,0	81
III	1145602	smr-1	Y71D11A.2.1	A: ref allele; C: downstream_gene_variant; G: downstream_gene_variant; T: downstream_gene_variant	0/0	204,0,0,0	127	1/1	0,7,0,0	15	0/0	153,0,1,0	127	0/0	28,0,1,0	77	0/0	106,0,0,1	127	0/0	37,0,0,0	110	0/0	83,0,1,0	127	1/1	0,30,0,0	84	0/0	36,0,0,0	107	1/1	0,11,0,0	27	1/1	0,29,0,0	81
III	1145602			A: ref allele; C: intergenic_region; G: intergenic_region; T: intergenic_region	0/0	204,0,0,0	127	1/1	0,7,0,0	15	0/0	153,0,1,0	127	0/0	28,0,1,0	77	0/0	106,0,0,1	127	0/0	37,0,0,0	110	0/0	83,0,1,0	127	1/1	0,30,0,0	84	0/0	36,0,0,0	107	1/1	0,11,0,0	27	1/1	0,29,0,0	81
III	1145711	Y71D11A.8	Y71D11A.8	T: ref allele; A: upstream_gene_variant; G: upstream_gene_variant	0/0	249,0,0	127	1/1	1,40,0	82	0/0	145,1,1	127	0/0	42,0,0	125	0/0	139,0,0	127	0/0	64,0,0	127	0/0	98,0,0	127	1/1	0,14,0	36	0/0	75,0,0	127	1/1	1,9,0	14	1/1	0,18,0	48
III	1145711	acsd-1	Y71D11A.3b.1	T: ref allele; A: downstream_gene_variant; G: downstream_gene_variant	0/0	249,0,0	127	1/1	1,40,0	82	0/0	145,1,1	127	0/0	42,0,0	125	0/0	139,0,0	127	0/0	64,0,0	127	0/0	98,0,0	127	1/1	0,14,0	36	0/0	75,0,0	127	1/1	1,9,0	14	1/1	0,18,0	48
III	1145711	acsd-1	Y71D11A.3a.1	T: ref allele; A: downstream_gene_variant; G: downstream_gene_variant	0/0	249,0,0	127	1/1	1,40,0	82	0/0	145,1,1	127	0/0	42,0,0	125	0/0	139,0,0	127	0/0	64,0,0	127	0/0	98,0,0	127	1/1	0,14,0	36	0/0	75,0,0	127	1/1	1,9,0	14	1/1	0,18,0	48
III	1145711	smr-1	Y71D11A.2.1	T: ref allele; A: downstream_gene_variant; G: downstream_gene_variant	0/0	249,0,0	127	1/1	1,40,0	82	0/0	145,1,1	127	0/0	42,0,0	125	0/0	139,0,0	127	0/0	64,0,0	127	0/0	98,0,0	127	1/1	0,14,0	36	0/0	75,0,0	127	1/1	1,9,0	14	1/1	0,18,0	48
III	1145711			T: ref allele; A: intergenic_region; G: intergenic_region	0/0	249,0,0	127	1/1	1,40,0	82	0/0	145,1,1	127	0/0	42,0,0	125	0/0	139,0,0	127	0/0	64,0,0	127	0/0	98,0,0	127	1/1	0,14,0	36	0/0	75,0,0	127	1/1	1,9,0	14	1/1	0,18,0	48
III	1145712	Y71D11A.8	Y71D11A.8	A: ref allele; G: upstream_gene_variant	0/0	251,0	127	1/1	1,40	88	0/0	149,0	127	0/0	42,0	125	0/0	138,0	127	0/0	62,0	127	0/0	100,0	127	1/1	0,16	42	0/0	71,0	127	1/1	1,9	14	1/1	0,19	51
III	1145712	acsd-1	Y71D11A.3b.1	A: ref allele; G: downstream_gene_variant	0/0	251,0	127	1/1	1,40	88	0/0	149,0	127	0/0	42,0	125	0/0	138,0	127	0/0	62,0	127	0/0	100,0	127	1/1	0,16	42	0/0	71,0	127	1/1	1,9	14	1/1	0,19	51
III	1145712	acsd-1	Y71D11A.3a.1	A: ref allele; G: downstream_gene_variant	0/0	251,0	127	1/1	1,40	88	0/0	149,0	127	0/0	42,0	125	0/0	138,0	127	0/0	62,0	127	0/0	100,0	127	1/1	0,16	42	0/0	71,0	127	1/1	1,9	14	1/1	0,19	51
III	1145712	smr-1	Y71D11A.2.1	A: ref allele; G: downstream_gene_variant	0/0	251,0	127	1/1	1,40	88	0/0	149,0	127	0/0	42,0	125	0/0	138,0	127	0/0	62,0	127	0/0	100,0	127	1/1	0,16	42	0/0	71,0	127	1/1	1,9	14	1/1	0,19	51
III	1145712			A: ref allele; G: intergenic_region	0/0	251,0	127	1/1	1,40	88	0/0	149,0	127	0/0	42,0	125	0/0	138,0	127	0/0	62,0	127	0/0	100,0	127	1/1	0,16	42	0/0	71,0	127	1/1	1,9	14	1/1	0,19	51
III	1145722	Y71D11A.8	Y71D11A.8	T: ref allele; G: upstream_gene_variant	0/0	217,3	127	1/1	0,44	126	0/0	121,0	127	0/0	41,0	122	0/0	128,0	127	0/0	46,0	127	0/0	96,0	127	1/1	0,16	42	0/0	67,0	127	1/1	0,7	15	1/1	0,17	45
III	1145722	acsd-1	Y71D11A.3b.1	T: ref allele; G: downstream_gene_variant	0/0	217,3	127	1/1	0,44	126	0/0	121,0	127	0/0	41,0	122	0/0	128,0	127	0/0	46,0	127	0/0	96,0	127	1/1	0,16	42	0/0	67,0	127	1/1	0,7	15	1/1	0,17	45
III	1145722	acsd-1	Y71D11A.3a.1	T: ref allele; G: downstream_gene_variant	0/0	217,3	127	1/1	0,44	126	0/0	121,0	127	0/0	41,0	122	0/0	128,0	127	0/0	46,0	127	0/0	96,0	127	1/1	0,16	42	0/0	67,0	127	1/1	0,7	15	1/1	0,17	45
III	1145722	smr-1	Y71D11A.2.1	T: ref allele; G: downstream_gene_variant	0/0	217,3	127	1/1	0,44	126	0/0	121,0	127	0/0	41,0	122	0/0	128,0	127	0/0	46,0	127	0/0	96,0	127	1/1	0,16	42	0/0	67,0	127	1/1	0,7	15	1/1	0,17	45
III	1145722			T: ref allele; G: intergenic_region	0/0	217,3	127	1/1	0,44	126	0/0	121,0	127	0/0	41,0	122	0/0	128,0	127	0/0	46,0	127	0/0	96,0	127	1/1	0,16	42	0/0	67,0	127	1/1	0,7	15	1/1	0,17	45
III	1145723	Y71D11A.8	Y71D11A.8	G: ref allele; A: upstream_gene_variant	0/0	225,0	127	1/1	0,44	126	0/0	125,0	127	0/0	41,0	122	0/0	132,0	127	0/0	46,0	127	0/0	96,0	127	1/1	0,17	45	0/0	67,0	127	1/1	0,8	18	1/1	0,17	45
III	1145723	acsd-1	Y71D11A.3b.1	G: ref allele; A: downstream_gene_variant	0/0	225,0	127	1/1	0,44	126	0/0	125,0	127	0/0	41,0	122	0/0	132,0	127	0/0	46,0	127	0/0	96,0	127	1/1	0,17	45	0/0	67,0	127	1/1	0,8	18	1/1	0,17	45
III	1145723	acsd-1	Y71D11A.3a.1	G: ref allele; A: downstream_gene_variant	0/0	225,0	127	1/1	0,44	126	0/0	125,0	127	0/0	41,0	122	0/0	132,0	127	0/0	46,0	127	0/0	96,0	127	1/1	0,17	45	0/0	67,0	127	1/1	0,8	18	1/1	0,17	45
III	1145723	smr-1	Y71D11A.2.1	G: ref allele; A: downstream_gene_variant	0/0	225,0	127	1/1	0,44	126	0/0	125,0	127	0/0	41,0	122	0/0	132,0	127	0/0	46,0	127	0/0	96,0	127	1/1	0,17	45	0/0	67,0	127	1/1	0,8	18	1/1	0,17	45
III	1145723			G: ref allele; A: intergenic_region	0/0	225,0	127	1/1	0,44	126	0/0	125,0	127	0/0	41,0	122	0/0	132,0	127	0/0	46,0	127	0/0	96,0	127	1/1	0,17	45	0/0	67,0	127	1/1	0,8	18	1/1	0,17	45
III	1145724	Y71D11A.8	Y71D11A.8	G: ref allele; T: upstream_gene_variant	0/0	229,0	127	1/1	0,44	126	0/0	132,0	127	0/0	43,0	127	0/0	137,0	127	0/0	46,0	127	0/0	104,0	127	1/1	0,18	48	0/0	74,0	127	1/1	0,9	21	1/1	0,21	57
III	1145724	acsd-1	Y71D11A.3b.1	G: ref allele; T: downstream_gene_variant	0/0	229,0	127	1/1	0,44	126	0/0	132,0	127	0/0	43,0	127	0/0	137,0	127	0/0	46,0	127	0/0	104,0	127	1/1	0,18	48	0/0	74,0	127	1/1	0,9	21	1/1	0,21	57
III	1145724	acsd-1	Y71D11A.3a.1	G: ref allele; T: downstream_gene_variant	0/0	229,0	127	1/1	0,44	126	0/0	132,0	127	0/0	43,0	127	0/0	137,0	127	0/0	46,0	127	0/0	104,0	127	1/1	0,18	48	0/0	74,0	127	1/1	0,9	21	1/1	0,21	57
III	1145724	smr-1	Y71D11A.2.1	G: ref allele; T: downstream_gene_variant	0/0	229,0	127	1/1	0,44	126	0/0	132,0	127	0/0	43,0	127	0/0	137,0	127	0/0	46,0	127	0/0	104,0	127	1/1	0,18	48	0/0	74,0	127	1/1	0,9	21	1/1	0,21	57
III	1145724			G: ref allele; T: intergenic_region	0/0	229,0	127	1/1	0,44	126	0/0	132,0	127	0/0	43,0	127	0/0	137,0	127	0/0	46,0	127	0/0	104,0	127	1/1	0,18	48	0/0	74,0	127	1/1	0,9	21	1/1	0,21	57
III	1441912	Y82E9BR.2	Y82E9BR.2.1	C: ref allele; T: missense_variant	0/0	41,0	122	1/1	0,27	75	0/0	34,0	101	0/0	16,0	47	0/0	34,0	101	0/0	22,0	65	0/0	29,0	86	1/1	0,55	127	0/0	81,0	127	1/1	0,58	127	1/1	0,60	127
III	1635763	Y22D7AL.11	Y22D7AL.11.1	A: ref allele; T: upstream_gene_variant	0/0	24,0	71	1/1	0,5	10	0/0	17,0	50	0/0	23,0	68	0/0	12,0	35	0/0	29,0	86	0/0	8,0	23	1/1	0,92	127	0/0	107,0	127	1/1	0,91	127	1/1	1,124	127
III	1635763	Y22D7AL.4	Y22D7AL.4.1	A: ref allele; T: intron_variant	0/0	24,0	71	1/1	0,5	10	0/0	17,0	50	0/0	23,0	68	0/0	12,0	35	0/0	29,0	86	0/0	8,0	23	1/1	0,92	127	0/0	107,0	127	1/1	0,91	127	1/1	1,124	127
III	1798196	Y39A3CL.8	Y39A3CL.8	G: ref allele; A: upstream_gene_variant	0/0	38,0	113	1/1	0,6	12	0/0	25,0	74	0/0	21,0	62	0/0	13,0	38	0/0	21,0	62	0/0	16,0	47	1/1	0,75	127	0/0	79,0	127	1/1	0,76	127	1/1	0,119	127
III	1798196	Y39A3CL.9	Y39A3CL.9	G: ref allele; A: downstream_gene_variant	0/0	38,0	113	1/1	0,6	12	0/0	25,0	74	0/0	21,0	62	0/0	13,0	38	0/0	21,0	62	0/0	16,0	47	1/1	0,75	127	0/0	79,0	127	1/1	0,76	127	1/1	0,119	127
III	1798196	rimb-1	Y39A3CL.2.1	G: ref allele; A: intron_variant	0/0	38,0	113	1/1	0,6	12	0/0	25,0	74	0/0	21,0	62	0/0	13,0	38	0/0	21,0	62	0/0	16,0	47	1/1	0,75	127	0/0	79,0	127	1/1	0,76	127	1/1	0,119	127
III	2000208	Y39A3B.t1	Y39A3B.t1	T: ref allele; A: downstream_gene_variant	0/0	29,0	86	1/1	0,16	42	0/0	27,0	80	0/0	25,0	74	0/0	10,0	29	0/0	19,0	56	0/0	13,0	38	1/1	0,73	127	0/0	97,0	127	1/1	0,85	127	1/1	0,118	127
III	2000208	lgc-42	Y39A3B.2.1	T: ref allele; A: intron_variant	0/0	29,0	86	1/1	0,16	42	0/0	27,0	80	0/0	25,0	74	0/0	10,0	29	0/0	19,0	56	0/0	13,0	38	1/1	0,73	127	0/0	97,0	127	1/1	0,85	127	1/1	0,118	127
III	2255906	fbxa-7	T20H9.1.1	T: ref allele; A: upstream_gene_variant	0/0	71,0	127	1/1	0,54	127	0/0	62,0	127	0/0	28,0	83	0/0	50,0	127	0/0	36,0	107	0/0	34,0	101	1/1	0,79	127	0/0	101,0	127	1/1	0,85	127	1/1	0,150	127
III	2255906	fbxa-71	T20H9.3.1	T: ref allele; A: upstream_gene_variant	0/0	71,0	127	1/1	0,54	127	0/0	62,0	127	0/0	28,0	83	0/0	50,0	127	0/0	36,0	107	0/0	34,0	101	1/1	0,79	127	0/0	101,0	127	1/1	0,85	127	1/1	0,150	127
III	2255906	fbxa-68	T20H9.5	T: ref allele; A: downstream_gene_variant	0/0	71,0	127	1/1	0,54	127	0/0	62,0	127	0/0	28,0	83	0/0	50,0	127	0/0	36,0	107	0/0	34,0	101	1/1	0,79	127	0/0	101,0	127	1/1	0,85	127	1/1	0,150	127
III	2255906	fbxa-73	T20H9.4.1	T: ref allele; A: downstream_gene_variant	0/0	71,0	127	1/1	0,54	127	0/0	62,0	127	0/0	28,0	83	0/0	50,0	127	0/0	36,0	107	0/0	34,0	101	1/1	0,79	127	0/0	101,0	127	1/1	0,85	127	1/1	0,150	127
III	2255906	fbxa-43	T20H9.2.1	T: ref allele; A: downstream_gene_variant	0/0	71,0	127	1/1	0,54	127	0/0	62,0	127	0/0	28,0	83	0/0	50,0	127	0/0	36,0	107	0/0	34,0	101	1/1	0,79	127	0/0	101,0	127	1/1	0,85	127	1/1	0,150	127
III	2255906	fbxa-42	Y54F10BL.1.1	T: ref allele; A: downstream_gene_variant	0/0	71,0	127	1/1	0,54	127	0/0	62,0	127	0/0	28,0	83	0/0	50,0	127	0/0	36,0	107	0/0	34,0	101	1/1	0,79	127	0/0	101,0	127	1/1	0,85	127	1/1	0,150	127
III	2255906			T: ref allele; A: intergenic_region	0/0	71,0	127	1/1	0,54	127	0/0	62,0	127	0/0	28,0	83	0/0	50,0	127	0/0	36,0	107	0/0	34,0	101	1/1	0,79	127	0/0	101,0	127	1/1	0,85	127	1/1	0,150	127
III	2305588	Y54F10BM.9	Y54F10BM.9.1	GAAAAAAAA: ref allele; GAAAAAAA: upstream_gene_variant	0/0	26,0	70	1/1	0,27	75	0/0	26,0	77	0/0	25,0	74	0/0	34,0	101	0/0	14,0	41	0/0	25,0	74	1/1	0,89	105	0/0	83,1	113	1/1	0,66	109	1/1	0,97	104
III	2305588	Y54F10BM.20	Y54F10BM.20.1	GAAAAAAAA: ref allele; GAAAAAAA: upstream_gene_variant	0/0	26,0	70	1/1	0,27	75	0/0	26,0	77	0/0	25,0	74	0/0	34,0	101	0/0	14,0	41	0/0	25,0	74	1/1	0,89	105	0/0	83,1	113	1/1	0,66	109	1/1	0,97	104
III	2305588	21ur-15567	Y54F10BM.17	GAAAAAAAA: ref allele; GAAAAAAA: upstream_gene_variant	0/0	26,0	70	1/1	0,27	75	0/0	26,0	77	0/0	25,0	74	0/0	34,0	101	0/0	14,0	41	0/0	25,0	74	1/1	0,89	105	0/0	83,1	113	1/1	0,66	109	1/1	0,97	104
III	2305588	fbxa-1	Y54F10BM.10.1	GAAAAAAAA: ref allele; GAAAAAAA: downstream_gene_variant	0/0	26,0	70	1/1	0,27	75	0/0	26,0	77	0/0	25,0	74	0/0	34,0	101	0/0	14,0	41	0/0	25,0	74	1/1	0,89	105	0/0	83,1	113	1/1	0,66	109	1/1	0,97	104
III	2305588	fbxa-66	Y54F10BM.11.1	GAAAAAAAA: ref allele; GAAAAAAA: downstream_gene_variant	0/0	26,0	70	1/1	0,27	75	0/0	26,0	77	0/0	25,0	74	0/0	34,0	101	0/0	14,0	41	0/0	25,0	74	1/1	0,89	105	0/0	83,1	113	1/1	0,66	109	1/1	0,97	104
III	2305588			GAAAAAAAA: ref allele; GAAAAAAA: intergenic_region	0/0	26,0	70	1/1	0,27	75	0/0	26,0	77	0/0	25,0	74	0/0	34,0	101	0/0	14,0	41	0/0	25,0	74	1/1	0,89	105	0/0	83,1	113	1/1	0,66	109	1/1	0,97	104
III	2354051	gip-1	H04J21.3b.1	C: ref allele; T: intron_variant	0/0	22,0	65	1/1	0,17	45	0/0	14,0	41	0/0	20,0	59	0/0	15,0	44	0/0	19,0	56	0/0	5,0	14	1/1	0,70	127	0/0	87,0	127	1/1	0,62	127	1/1	0,83	127
III	2354051	gip-1	H04J21.3c.1	C: ref allele; T: intron_variant	0/0	22,0	65	1/1	0,17	45	0/0	14,0	41	0/0	20,0	59	0/0	15,0	44	0/0	19,0	56	0/0	5,0	14	1/1	0,70	127	0/0	87,0	127	1/1	0,62	127	1/1	0,83	127
III	2354051	gip-1	H04J21.3a.1	C: ref allele; T: intron_variant	0/0	22,0	65	1/1	0,17	45	0/0	14,0	41	0/0	20,0	59	0/0	15,0	44	0/0	19,0	56	0/0	5,0	14	1/1	0,70	127	0/0	87,0	127	1/1	0,62	127	1/1	0,83	127
III	2670966	let-805	H19M22.2b.1	C: ref allele; A: synonymous_variant	0/0	85,0	127	1/1	0,86	127	0/0	102,0	127	0/0	32,0	95	0/0	83,0	127	0/0	36,0	107	0/0	60,0	127	1/1	0,103	127	0/0	110,0	127	1/1	0,69	127	1/1	0,112	127
III	2670966	let-805	H19M22.2a.1	C: ref allele; A: synonymous_variant	0/0	85,0	127	1/1	0,86	127	0/0	102,0	127	0/0	32,0	95	0/0	83,0	127	0/0	36,0	107	0/0	60,0	127	1/1	0,103	127	0/0	110,0	127	1/1	0,69	127	1/1	0,112	127
III	2769391	laf-1	Y71H2AM.19b.1	T: ref allele; C: 3_prime_UTR_variant	0/0	38,0	113	1/1	0,27	75	0/0	32,0	95	0/0	16,0	47	0/0	23,0	68	0/0	29,0	86	0/0	16,0	47	1/1	0,71	127	0/0	83,0	127	1/1	0,70	127	1/1	0,98	127
III	2769391	laf-1	Y71H2AM.19a.1	T: ref allele; C: downstream_gene_variant	0/0	38,0	113	1/1	0,27	75	0/0	32,0	95	0/0	16,0	47	0/0	23,0	68	0/0	29,0	86	0/0	16,0	47	1/1	0,71	127	0/0	83,0	127	1/1	0,70	127	1/1	0,98	127
III	2769391	swsn-3	Y71H2AM.17.1	T: ref allele; C: upstream_gene_variant	0/0	38,0	113	1/1	0,27	75	0/0	32,0	95	0/0	16,0	47	0/0	23,0	68	0/0	29,0	86	0/0	16,0	47	1/1	0,71	127	0/0	83,0	127	1/1	0,70	127	1/1	0,98	127
III	2769391	Y71H2AM.28	Y71H2AM.28	T: ref allele; C: downstream_gene_variant	0/0	38,0	113	1/1	0,27	75	0/0	32,0	95	0/0	16,0	47	0/0	23,0	68	0/0	29,0	86	0/0	16,0	47	1/1	0,71	127	0/0	83,0	127	1/1	0,70	127	1/1	0,98	127
III	2825836	Y71H2AM.2	Y71H2AM.2.1	T: ref allele; C: 3_prime_UTR_variant	0/0	23,0	68	1/1	0,6	12	0/0	19,0	56	0/0	14,0	41	0/0	14,0	41	0/0	25,0	74	0/0	15,0	44	1/1	0,58	127	0/0	77,0	127	1/1	0,61	127	1/1	0,123	127
III	2825836	Y71H2AM.1	Y71H2AM.1.1	T: ref allele; C: upstream_gene_variant	0/0	23,0	68	1/1	0,6	12	0/0	19,0	56	0/0	14,0	41	0/0	14,0	41	0/0	25,0	74	0/0	15,0	44	1/1	0,58	127	0/0	77,0	127	1/1	0,61	127	1/1	0,123	127
III	2947376	R10F2.6	R10F2.6.1	C: ref allele; T: upstream_gene_variant	0/0	39,0	116	1/1	0,23	63	0/0	24,0	71	0/0	22,0	65	0/0	23,0	68	0/0	32,0	95	0/0	17,0	50	1/1	0,113	127	0/0	96,0	127	1/1	0,67	127	1/1	0,102	127
III	2947376	H05C05.4	H05C05.4.1	C: ref allele; T: upstream_gene_variant	0/0	39,0	116	1/1	0,23	63	0/0	24,0	71	0/0	22,0	65	0/0	23,0	68	0/0	32,0	95	0/0	17,0	50	1/1	0,113	127	0/0	96,0	127	1/1	0,67	127	1/1	0,102	127
III	2947376	H05C05.1	H05C05.1a.1	C: ref allele; T: upstream_gene_variant	0/0	39,0	116	1/1	0,23	63	0/0	24,0	71	0/0	22,0	65	0/0	23,0	68	0/0	32,0	95	0/0	17,0	50	1/1	0,113	127	0/0	96,0	127	1/1	0,67	127	1/1	0,102	127
III	2947376	H05C05.1	H05C05.1c.1	C: ref allele; T: intron_variant	0/0	39,0	116	1/1	0,23	63	0/0	24,0	71	0/0	22,0	65	0/0	23,0	68	0/0	32,0	95	0/0	17,0	50	1/1	0,113	127	0/0	96,0	127	1/1	0,67	127	1/1	0,102	127
III	2964578	Y55D5A.2	Y55D5A.2.1	C: ref allele; T: upstream_gene_variant	0/0	66,0	127	1/1	0,14	36	0/0	53,0	127	0/0	34,0	101	0/0	36,0	107	0/0	34,0	101	0/0	32,0	95	1/1	0,35	99	0/0	127,0	127	1/1	0,36	102	1/1	0,37	105
III	2964578	H05C05.2	H05C05.2b.1	C: ref allele; T: upstream_gene_variant	0/0	66,0	127	1/1	0,14	36	0/0	53,0	127	0/0	34,0	101	0/0	36,0	107	0/0	34,0	101	0/0	32,0	95	1/1	0,35	99	0/0	127,0	127	1/1	0,36	102	1/1	0,37	105
III	2964578	H05C05.2	H05C05.2a.1	C: ref allele; T: intron_variant	0/0	66,0	127	1/1	0,14	36	0/0	53,0	127	0/0	34,0	101	0/0	36,0	107	0/0	34,0	101	0/0	32,0	95	1/1	0,35	99	0/0	127,0	127	1/1	0,36	102	1/1	0,37	105
III	2964578	H05C05.1	H05C05.1c.1	C: ref allele; T: downstream_gene_variant	0/0	66,0	127	1/1	0,14	36	0/0	53,0	127	0/0	34,0	101	0/0	36,0	107	0/0	34,0	101	0/0	32,0	95	1/1	0,35	99	0/0	127,0	127	1/1	0,36	102	1/1	0,37	105
III	2964578	H05C05.1	H05C05.1a.1	C: ref allele; T: downstream_gene_variant	0/0	66,0	127	1/1	0,14	36	0/0	53,0	127	0/0	34,0	101	0/0	36,0	107	0/0	34,0	101	0/0	32,0	95	1/1	0,35	99	0/0	127,0	127	1/1	0,36	102	1/1	0,37	105
III	2964578	H05C05.3	H05C05.3.1	C: ref allele; T: downstream_gene_variant	0/0	66,0	127	1/1	0,14	36	0/0	53,0	127	0/0	34,0	101	0/0	36,0	107	0/0	34,0	101	0/0	32,0	95	1/1	0,35	99	0/0	127,0	127	1/1	0,36	102	1/1	0,37	105
III	2964583	Y55D5A.2	Y55D5A.2.1	C: ref allele; G: upstream_gene_variant	0/0	62,0	127	1/1	0,12	30	0/0	48,0	127	0/0	34,0	101	0/0	37,0	110	0/0	36,0	107	0/0	32,0	95	1/1	0,34	96	0/0	126,0	127	1/1	0,36	102	1/1	0,35	99
III	2964583	H05C05.2	H05C05.2b.1	C: ref allele; G: upstream_gene_variant	0/0	62,0	127	1/1	0,12	30	0/0	48,0	127	0/0	34,0	101	0/0	37,0	110	0/0	36,0	107	0/0	32,0	95	1/1	0,34	96	0/0	126,0	127	1/1	0,36	102	1/1	0,35	99
III	2964583	H05C05.2	H05C05.2a.1	C: ref allele; G: intron_variant	0/0	62,0	127	1/1	0,12	30	0/0	48,0	127	0/0	34,0	101	0/0	37,0	110	0/0	36,0	107	0/0	32,0	95	1/1	0,34	96	0/0	126,0	127	1/1	0,36	102	1/1	0,35	99
III	2964583	H05C05.1	H05C05.1c.1	C: ref allele; G: downstream_gene_variant	0/0	62,0	127	1/1	0,12	30	0/0	48,0	127	0/0	34,0	101	0/0	37,0	110	0/0	36,0	107	0/0	32,0	95	1/1	0,34	96	0/0	126,0	127	1/1	0,36	102	1/1	0,35	99
III	2964583	H05C05.1	H05C05.1a.1	C: ref allele; G: downstream_gene_variant	0/0	62,0	127	1/1	0,12	30	0/0	48,0	127	0/0	34,0	101	0/0	37,0	110	0/0	36,0	107	0/0	32,0	95	1/1	0,34	96	0/0	126,0	127	1/1	0,36	102	1/1	0,35	99
III	2964583	H05C05.3	H05C05.3.1	C: ref allele; G: downstream_gene_variant	0/0	62,0	127	1/1	0,12	30	0/0	48,0	127	0/0	34,0	101	0/0	37,0	110	0/0	36,0	107	0/0	32,0	95	1/1	0,34	96	0/0	126,0	127	1/1	0,36	102	1/1	0,35	99
III	2964585	Y55D5A.2	Y55D5A.2.1	T: ref allele; C: upstream_gene_variant	0/0	62,0	127	1/1	0,12	30	0/0	49,0	127	0/0	33,0	98	0/0	38,0	113	0/0	38,0	113	0/0	31,0	92	1/1	0,35	99	0/0	122,0	127	1/1	0,36	102	1/1	0,36	102
III	2964585	H05C05.2	H05C05.2b.1	T: ref allele; C: upstream_gene_variant	0/0	62,0	127	1/1	0,12	30	0/0	49,0	127	0/0	33,0	98	0/0	38,0	113	0/0	38,0	113	0/0	31,0	92	1/1	0,35	99	0/0	122,0	127	1/1	0,36	102	1/1	0,36	102
III	2964585	H05C05.2	H05C05.2a.1	T: ref allele; C: intron_variant	0/0	62,0	127	1/1	0,12	30	0/0	49,0	127	0/0	33,0	98	0/0	38,0	113	0/0	38,0	113	0/0	31,0	92	1/1	0,35	99	0/0	122,0	127	1/1	0,36	102	1/1	0,36	102
III	2964585	H05C05.1	H05C05.1c.1	T: ref allele; C: downstream_gene_variant	0/0	62,0	127	1/1	0,12	30	0/0	49,0	127	0/0	33,0	98	0/0	38,0	113	0/0	38,0	113	0/0	31,0	92	1/1	0,35	99	0/0	122,0	127	1/1	0,36	102	1/1	0,36	102
III	2964585	H05C05.1	H05C05.1a.1	T: ref allele; C: downstream_gene_variant	0/0	62,0	127	1/1	0,12	30	0/0	49,0	127	0/0	33,0	98	0/0	38,0	113	0/0	38,0	113	0/0	31,0	92	1/1	0,35	99	0/0	122,0	127	1/1	0,36	102	1/1	0,36	102
III	2964585	H05C05.3	H05C05.3.1	T: ref allele; C: downstream_gene_variant	0/0	62,0	127	1/1	0,12	30	0/0	49,0	127	0/0	33,0	98	0/0	38,0	113	0/0	38,0	113	0/0	31,0	92	1/1	0,35	99	0/0	122,0	127	1/1	0,36	102	1/1	0,36	102
III	2964587	Y55D5A.2	Y55D5A.2.1	A: ref allele; C: upstream_gene_variant	0/0	72,0	127	1/1	0,12	30	0/0	54,0	127	0/0	33,0	98	0/0	42,0	125	0/0	38,0	113	0/0	33,0	98	1/1	0,34	96	0/0	123,0	127	1/1	0,36	102	1/1	0,34	96
III	2964587	H05C05.2	H05C05.2b.1	A: ref allele; C: upstream_gene_variant	0/0	72,0	127	1/1	0,12	30	0/0	54,0	127	0/0	33,0	98	0/0	42,0	125	0/0	38,0	113	0/0	33,0	98	1/1	0,34	96	0/0	123,0	127	1/1	0,36	102	1/1	0,34	96
III	2964587	H05C05.2	H05C05.2a.1	A: ref allele; C: intron_variant	0/0	72,0	127	1/1	0,12	30	0/0	54,0	127	0/0	33,0	98	0/0	42,0	125	0/0	38,0	113	0/0	33,0	98	1/1	0,34	96	0/0	123,0	127	1/1	0,36	102	1/1	0,34	96
III	2964587	H05C05.1	H05C05.1c.1	A: ref allele; C: downstream_gene_variant	0/0	72,0	127	1/1	0,12	30	0/0	54,0	127	0/0	33,0	98	0/0	42,0	125	0/0	38,0	113	0/0	33,0	98	1/1	0,34	96	0/0	123,0	127	1/1	0,36	102	1/1	0,34	96
III	2964587	H05C05.1	H05C05.1a.1	A: ref allele; C: downstream_gene_variant	0/0	72,0	127	1/1	0,12	30	0/0	54,0	127	0/0	33,0	98	0/0	42,0	125	0/0	38,0	113	0/0	33,0	98	1/1	0,34	96	0/0	123,0	127	1/1	0,36	102	1/1	0,34	96
III	2964587	H05C05.3	H05C05.3.1	A: ref allele; C: downstream_gene_variant	0/0	72,0	127	1/1	0,12	30	0/0	54,0	127	0/0	33,0	98	0/0	42,0	125	0/0	38,0	113	0/0	33,0	98	1/1	0,34	96	0/0	123,0	127	1/1	0,36	102	1/1	0,34	96
III	2964588	Y55D5A.2	Y55D5A.2.1	C: ref allele; G: upstream_gene_variant	0/0	74,0	127	1/1	0,12	30	0/0	56,0	127	0/0	33,0	98	0/0	42,0	125	0/0	37,0	110	0/0	35,0	104	1/1	0,35	99	0/0	123,0	127	1/1	0,36	102	1/1	0,36	102
III	2964588	H05C05.2	H05C05.2b.1	C: ref allele; G: upstream_gene_variant	0/0	74,0	127	1/1	0,12	30	0/0	56,0	127	0/0	33,0	98	0/0	42,0	125	0/0	37,0	110	0/0	35,0	104	1/1	0,35	99	0/0	123,0	127	1/1	0,36	102	1/1	0,36	102
III	2964588	H05C05.2	H05C05.2a.1	C: ref allele; G: intron_variant	0/0	74,0	127	1/1	0,12	30	0/0	56,0	127	0/0	33,0	98	0/0	42,0	125	0/0	37,0	110	0/0	35,0	104	1/1	0,35	99	0/0	123,0	127	1/1	0,36	102	1/1	0,36	102
III	2964588	H05C05.1	H05C05.1c.1	C: ref allele; G: downstream_gene_variant	0/0	74,0	127	1/1	0,12	30	0/0	56,0	127	0/0	33,0	98	0/0	42,0	125	0/0	37,0	110	0/0	35,0	104	1/1	0,35	99	0/0	123,0	127	1/1	0,36	102	1/1	0,36	102
III	2964588	H05C05.1	H05C05.1a.1	C: ref allele; G: downstream_gene_variant	0/0	74,0	127	1/1	0,12	30	0/0	56,0	127	0/0	33,0	98	0/0	42,0	125	0/0	37,0	110	0/0	35,0	104	1/1	0,35	99	0/0	123,0	127	1/1	0,36	102	1/1	0,36	102
III	2964588	H05C05.3	H05C05.3.1	C: ref allele; G: downstream_gene_variant	0/0	74,0	127	1/1	0,12	30	0/0	56,0	127	0/0	33,0	98	0/0	42,0	125	0/0	37,0	110	0/0	35,0	104	1/1	0,35	99	0/0	123,0	127	1/1	0,36	102	1/1	0,36	102
III	2964608	Y55D5A.2	Y55D5A.2.1	T: ref allele; C: upstream_gene_variant	0/0	78,1	127	1/1	0,5	10	0/0	55,0	127	0/0	44,0	127	0/0	47,0	127	0/0	43,0	127	0/0	35,0	104	1/1	0,24	66	0/0	141,0	127	1/1	0,26	72	1/1	0,24	66
III	2964608	H05C05.2	H05C05.2b.1	T: ref allele; C: upstream_gene_variant	0/0	78,1	127	1/1	0,5	10	0/0	55,0	127	0/0	44,0	127	0/0	47,0	127	0/0	43,0	127	0/0	35,0	104	1/1	0,24	66	0/0	141,0	127	1/1	0,26	72	1/1	0,24	66
III	2964608	H05C05.2	H05C05.2a.1	T: ref allele; C: intron_variant	0/0	78,1	127	1/1	0,5	10	0/0	55,0	127	0/0	44,0	127	0/0	47,0	127	0/0	43,0	127	0/0	35,0	104	1/1	0,24	66	0/0	141,0	127	1/1	0,26	72	1/1	0,24	66
III	2964608	H05C05.1	H05C05.1c.1	T: ref allele; C: downstream_gene_variant	0/0	78,1	127	1/1	0,5	10	0/0	55,0	127	0/0	44,0	127	0/0	47,0	127	0/0	43,0	127	0/0	35,0	104	1/1	0,24	66	0/0	141,0	127	1/1	0,26	72	1/1	0,24	66
III	2964608	H05C05.1	H05C05.1a.1	T: ref allele; C: downstream_gene_variant	0/0	78,1	127	1/1	0,5	10	0/0	55,0	127	0/0	44,0	127	0/0	47,0	127	0/0	43,0	127	0/0	35,0	104	1/1	0,24	66	0/0	141,0	127	1/1	0,26	72	1/1	0,24	66
III	2964608	H05C05.3	H05C05.3.1	T: ref allele; C: downstream_gene_variant	0/0	78,1	127	1/1	0,5	10	0/0	55,0	127	0/0	44,0	127	0/0	47,0	127	0/0	43,0	127	0/0	35,0	104	1/1	0,24	66	0/0	141,0	127	1/1	0,26	72	1/1	0,24	66
III	2964612	Y55D5A.2	Y55D5A.2.1	G: ref allele; A: upstream_gene_variant	0/0	68,0	127	1/1	0,3	5	0/0	50,0	127	0/0	42,0	125	0/0	43,0	127	0/0	42,0	125	0/0	29,0	86	1/1	0,20	54	0/0	136,0	127	1/1	0,19	51	1/1	0,20	54
III	2964612	H05C05.2	H05C05.2b.1	G: ref allele; A: upstream_gene_variant	0/0	68,0	127	1/1	0,3	5	0/0	50,0	127	0/0	42,0	125	0/0	43,0	127	0/0	42,0	125	0/0	29,0	86	1/1	0,20	54	0/0	136,0	127	1/1	0,19	51	1/1	0,20	54
III	2964612	H05C05.2	H05C05.2a.1	G: ref allele; A: intron_variant	0/0	68,0	127	1/1	0,3	5	0/0	50,0	127	0/0	42,0	125	0/0	43,0	127	0/0	42,0	125	0/0	29,0	86	1/1	0,20	54	0/0	136,0	127	1/1	0,19	51	1/1	0,20	54
III	2964612	H05C05.1	H05C05.1c.1	G: ref allele; A: downstream_gene_variant	0/0	68,0	127	1/1	0,3	5	0/0	50,0	127	0/0	42,0	125	0/0	43,0	127	0/0	42,0	125	0/0	29,0	86	1/1	0,20	54	0/0	136,0	127	1/1	0,19	51	1/1	0,20	54
III	2964612	H05C05.1	H05C05.1a.1	G: ref allele; A: downstream_gene_variant	0/0	68,0	127	1/1	0,3	5	0/0	50,0	127	0/0	42,0	125	0/0	43,0	127	0/0	42,0	125	0/0	29,0	86	1/1	0,20	54	0/0	136,0	127	1/1	0,19	51	1/1	0,20	54
III	2964612	H05C05.3	H05C05.3.1	G: ref allele; A: downstream_gene_variant	0/0	68,0	127	1/1	0,3	5	0/0	50,0	127	0/0	42,0	125	0/0	43,0	127	0/0	42,0	125	0/0	29,0	86	1/1	0,20	54	0/0	136,0	127	1/1	0,19	51	1/1	0,20	54
III	3088222	H06I04.1	H06I04.1a.1	A: ref allele; T: upstream_gene_variant	0/0	17,0	50	1/1	0,3	4	0/0	4,0	11	0/0	13,0	38	0/0	5,0	14	0/0	12,0	35	0/0	6,0	17	1/1	7,70	62	0/0	86,0	127	1/1	6,68	38	1/1	3,95	127
III	3088222	H06I04.1	H06I04.1b.1	A: ref allele; T: upstream_gene_variant	0/0	17,0	50	1/1	0,3	4	0/0	4,0	11	0/0	13,0	38	0/0	5,0	14	0/0	12,0	35	0/0	6,0	17	1/1	7,70	62	0/0	86,0	127	1/1	6,68	38	1/1	3,95	127
III	3088222	sft-1	H06I04.2b.2	A: ref allele; T: upstream_gene_variant	0/0	17,0	50	1/1	0,3	4	0/0	4,0	11	0/0	13,0	38	0/0	5,0	14	0/0	12,0	35	0/0	6,0	17	1/1	7,70	62	0/0	86,0	127	1/1	6,68	38	1/1	3,95	127
III	3088222	sft-1	H06I04.2a.1	A: ref allele; T: intron_variant	0/0	17,0	50	1/1	0,3	4	0/0	4,0	11	0/0	13,0	38	0/0	5,0	14	0/0	12,0	35	0/0	6,0	17	1/1	7,70	62	0/0	86,0	127	1/1	6,68	38	1/1	3,95	127
III	3088222	sft-1	H06I04.2b.1	A: ref allele; T: intron_variant	0/0	17,0	50	1/1	0,3	4	0/0	4,0	11	0/0	13,0	38	0/0	5,0	14	0/0	12,0	35	0/0	6,0	17	1/1	7,70	62	0/0	86,0	127	1/1	6,68	38	1/1	3,95	127
III	3088222	H06I04.3	H06I04.3a.1	A: ref allele; T: downstream_gene_variant	0/0	17,0	50	1/1	0,3	4	0/0	4,0	11	0/0	13,0	38	0/0	5,0	14	0/0	12,0	35	0/0	6,0	17	1/1	7,70	62	0/0	86,0	127	1/1	6,68	38	1/1	3,95	127
III	3088222	H06I04.3	H06I04.3c.1	A: ref allele; T: downstream_gene_variant	0/0	17,0	50	1/1	0,3	4	0/0	4,0	11	0/0	13,0	38	0/0	5,0	14	0/0	12,0	35	0/0	6,0	17	1/1	7,70	62	0/0	86,0	127	1/1	6,68	38	1/1	3,95	127
III	3100059	H06I04.1	H06I04.1b.1	ATTTTTTTTTTTT: ref allele; ATTTTTTTTTT: 3_prime_UTR_variant; ATTTTTTTTTTT: 3_prime_UTR_variant; ATTTTTTTTTTTTT: 3_prime_UTR_variant	0/0	18,1,1,0	37	1/1	0,15,0,0	36	0/0	17,0,0,0	45	0/0	17,0,1,0	28	0/0	13,0,1,0	35	0/0	21,1,1,0	39	0/0	10,0,0,0	28	1/1	7,92,0,1	85	0/0	94,0,1,0	94	1/1	1,72,0,0	88	1/1	3,119,0,3	83
III	3100059	H06I04.1	H06I04.1c.1	ATTTTTTTTTTTT: ref allele; ATTTTTTTTTT: downstream_gene_variant; ATTTTTTTTTTT: downstream_gene_variant; ATTTTTTTTTTTTT: downstream_gene_variant	0/0	18,1,1,0	37	1/1	0,15,0,0	36	0/0	17,0,0,0	45	0/0	17,0,1,0	28	0/0	13,0,1,0	35	0/0	21,1,1,0	39	0/0	10,0,0,0	28	1/1	7,92,0,1	85	0/0	94,0,1,0	94	1/1	1,72,0,0	88	1/1	3,119,0,3	83
III	3100059	H06I04.1	H06I04.1c.2	ATTTTTTTTTTTT: ref allele; ATTTTTTTTTT: downstream_gene_variant; ATTTTTTTTTTT: downstream_gene_variant; ATTTTTTTTTTTTT: downstream_gene_variant	0/0	18,1,1,0	37	1/1	0,15,0,0	36	0/0	17,0,0,0	45	0/0	17,0,1,0	28	0/0	13,0,1,0	35	0/0	21,1,1,0	39	0/0	10,0,0,0	28	1/1	7,92,0,1	85	0/0	94,0,1,0	94	1/1	1,72,0,0	88	1/1	3,119,0,3	83
III	3100059	H06I04.1	H06I04.1a.1	ATTTTTTTTTTTT: ref allele; ATTTTTTTTTT: intron_variant; ATTTTTTTTTTT: intron_variant; ATTTTTTTTTTTTT: intron_variant	0/0	18,1,1,0	37	1/1	0,15,0,0	36	0/0	17,0,0,0	45	0/0	17,0,1,0	28	0/0	13,0,1,0	35	0/0	21,1,1,0	39	0/0	10,0,0,0	28	1/1	7,92,0,1	85	0/0	94,0,1,0	94	1/1	1,72,0,0	88	1/1	3,119,0,3	83
III	3100059	H06I04.1	H06I04.1d.1	ATTTTTTTTTTTT: ref allele; ATTTTTTTTTT: intron_variant; ATTTTTTTTTTT: intron_variant; ATTTTTTTTTTTTT: intron_variant	0/0	18,1,1,0	37	1/1	0,15,0,0	36	0/0	17,0,0,0	45	0/0	17,0,1,0	28	0/0	13,0,1,0	35	0/0	21,1,1,0	39	0/0	10,0,0,0	28	1/1	7,92,0,1	85	0/0	94,0,1,0	94	1/1	1,72,0,0	88	1/1	3,119,0,3	83
III	3100059	H06I04.1	H06I04.1e.1	ATTTTTTTTTTTT: ref allele; ATTTTTTTTTT: intron_variant; ATTTTTTTTTTT: intron_variant; ATTTTTTTTTTTTT: intron_variant	0/0	18,1,1,0	37	1/1	0,15,0,0	36	0/0	17,0,0,0	45	0/0	17,0,1,0	28	0/0	13,0,1,0	35	0/0	21,1,1,0	39	0/0	10,0,0,0	28	1/1	7,92,0,1	85	0/0	94,0,1,0	94	1/1	1,72,0,0	88	1/1	3,119,0,3	83
III	3100059	H06I04.1	H06I04.1e.2	ATTTTTTTTTTTT: ref allele; ATTTTTTTTTT: intron_variant; ATTTTTTTTTTT: intron_variant; ATTTTTTTTTTTTT: intron_variant	0/0	18,1,1,0	37	1/1	0,15,0,0	36	0/0	17,0,0,0	45	0/0	17,0,1,0	28	0/0	13,0,1,0	35	0/0	21,1,1,0	39	0/0	10,0,0,0	28	1/1	7,92,0,1	85	0/0	94,0,1,0	94	1/1	1,72,0,0	88	1/1	3,119,0,3	83
III	3100059	Y53G8B.t1	Y53G8B.t1	ATTTTTTTTTTTT: ref allele; ATTTTTTTTTT: upstream_gene_variant; ATTTTTTTTTTT: upstream_gene_variant; ATTTTTTTTTTTTT: upstream_gene_variant	0/0	18,1,1,0	37	1/1	0,15,0,0	36	0/0	17,0,0,0	45	0/0	17,0,1,0	28	0/0	13,0,1,0	35	0/0	21,1,1,0	39	0/0	10,0,0,0	28	1/1	7,92,0,1	85	0/0	94,0,1,0	94	1/1	1,72,0,0	88	1/1	3,119,0,3	83
III	3100059	Y53G8B.t3	Y53G8B.t3	ATTTTTTTTTTTT: ref allele; ATTTTTTTTTT: upstream_gene_variant; ATTTTTTTTTTT: upstream_gene_variant; ATTTTTTTTTTTTT: upstream_gene_variant	0/0	18,1,1,0	37	1/1	0,15,0,0	36	0/0	17,0,0,0	45	0/0	17,0,1,0	28	0/0	13,0,1,0	35	0/0	21,1,1,0	39	0/0	10,0,0,0	28	1/1	7,92,0,1	85	0/0	94,0,1,0	94	1/1	1,72,0,0	88	1/1	3,119,0,3	83
III	3100059	H06I04.t1	H06I04.t1	ATTTTTTTTTTTT: ref allele; ATTTTTTTTTT: downstream_gene_variant; ATTTTTTTTTTT: downstream_gene_variant; ATTTTTTTTTTTTT: downstream_gene_variant	0/0	18,1,1,0	37	1/1	0,15,0,0	36	0/0	17,0,0,0	45	0/0	17,0,1,0	28	0/0	13,0,1,0	35	0/0	21,1,1,0	39	0/0	10,0,0,0	28	1/1	7,92,0,1	85	0/0	94,0,1,0	94	1/1	1,72,0,0	88	1/1	3,119,0,3	83
III	3100059	Y53G8B.2	Y53G8B.2.1	ATTTTTTTTTTTT: ref allele; ATTTTTTTTTT: downstream_gene_variant; ATTTTTTTTTTT: downstream_gene_variant; ATTTTTTTTTTTTT: downstream_gene_variant	0/0	18,1,1,0	37	1/1	0,15,0,0	36	0/0	17,0,0,0	45	0/0	17,0,1,0	28	0/0	13,0,1,0	35	0/0	21,1,1,0	39	0/0	10,0,0,0	28	1/1	7,92,0,1	85	0/0	94,0,1,0	94	1/1	1,72,0,0	88	1/1	3,119,0,3	83
III	3100059	Y53G8B.t4	Y53G8B.t4	ATTTTTTTTTTTT: ref allele; ATTTTTTTTTT: downstream_gene_variant; ATTTTTTTTTTT: downstream_gene_variant; ATTTTTTTTTTTTT: downstream_gene_variant	0/0	18,1,1,0	37	1/1	0,15,0,0	36	0/0	17,0,0,0	45	0/0	17,0,1,0	28	0/0	13,0,1,0	35	0/0	21,1,1,0	39	0/0	10,0,0,0	28	1/1	7,92,0,1	85	0/0	94,0,1,0	94	1/1	1,72,0,0	88	1/1	3,119,0,3	83
III	3182176	lmtr-5	R148.2.1	C: ref allele; A: upstream_gene_variant; G: upstream_gene_variant; T: upstream_gene_variant	0/0	45,0,0,0	127	1/1	0,25,0,0	69	0/0	46,0,0,1	127	0/0	33,2,0,0	59	0/0	25,0,0,0	74	0/0	34,0,0,0	101	0/0	21,0,0,0	62	1/1	0,65,0,0	127	0/0	83,0,1,0	127	1/1	0,53,0,0	127	1/1	0,83,0,0	127
III	3182176	mks-1	R148.1a.1	C: ref allele; A: upstream_gene_variant; G: upstream_gene_variant; T: upstream_gene_variant	0/0	45,0,0,0	127	1/1	0,25,0,0	69	0/0	46,0,0,1	127	0/0	33,2,0,0	59	0/0	25,0,0,0	74	0/0	34,0,0,0	101	0/0	21,0,0,0	62	1/1	0,65,0,0	127	0/0	83,0,1,0	127	1/1	0,53,0,0	127	1/1	0,83,0,0	127
III	3182176	mks-1	R148.1b.1	C: ref allele; A: upstream_gene_variant; G: upstream_gene_variant; T: upstream_gene_variant	0/0	45,0,0,0	127	1/1	0,25,0,0	69	0/0	46,0,0,1	127	0/0	33,2,0,0	59	0/0	25,0,0,0	74	0/0	34,0,0,0	101	0/0	21,0,0,0	62	1/1	0,65,0,0	127	0/0	83,0,1,0	127	1/1	0,53,0,0	127	1/1	0,83,0,0	127
III	3182176	R148.t2	R148.t2	C: ref allele; A: downstream_gene_variant; G: downstream_gene_variant; T: downstream_gene_variant	0/0	45,0,0,0	127	1/1	0,25,0,0	69	0/0	46,0,0,1	127	0/0	33,2,0,0	59	0/0	25,0,0,0	74	0/0	34,0,0,0	101	0/0	21,0,0,0	62	1/1	0,65,0,0	127	0/0	83,0,1,0	127	1/1	0,53,0,0	127	1/1	0,83,0,0	127
III	3182176	R148.3	R148.3b.1	C: ref allele; A: intron_variant; G: intron_variant; T: intron_variant	0/0	45,0,0,0	127	1/1	0,25,0,0	69	0/0	46,0,0,1	127	0/0	33,2,0,0	59	0/0	25,0,0,0	74	0/0	34,0,0,0	101	0/0	21,0,0,0	62	1/1	0,65,0,0	127	0/0	83,0,1,0	127	1/1	0,53,0,0	127	1/1	0,83,0,0	127
III	3182176	R148.3	R148.3a.1	C: ref allele; A: intron_variant; G: intron_variant; T: intron_variant	0/0	45,0,0,0	127	1/1	0,25,0,0	69	0/0	46,0,0,1	127	0/0	33,2,0,0	59	0/0	25,0,0,0	74	0/0	34,0,0,0	101	0/0	21,0,0,0	62	1/1	0,65,0,0	127	0/0	83,0,1,0	127	1/1	0,53,0,0	127	1/1	0,83,0,0	127
III	3193730	R148.t1	R148.t1	A: ref allele; T: upstream_gene_variant	0/0	12,0	35	1/1	0,5	10	0/0	10,0	29	0/0	34,0	101	0/0	13,0	38	0/0	19,0	56	0/0	5,0	14	1/1	0,62	127	0/0	112,0	127	1/1	0,93	127	1/1	0,116	127
III	3193730	mks-1	R148.1a.1	A: ref allele; T: downstream_gene_variant	0/0	12,0	35	1/1	0,5	10	0/0	10,0	29	0/0	34,0	101	0/0	13,0	38	0/0	19,0	56	0/0	5,0	14	1/1	0,62	127	0/0	112,0	127	1/1	0,93	127	1/1	0,116	127
III	3193730	mks-1	R148.1b.1	A: ref allele; T: downstream_gene_variant	0/0	12,0	35	1/1	0,5	10	0/0	10,0	29	0/0	34,0	101	0/0	13,0	38	0/0	19,0	56	0/0	5,0	14	1/1	0,62	127	0/0	112,0	127	1/1	0,93	127	1/1	0,116	127
III	3193730	R148.t3	R148.t3	A: ref allele; T: downstream_gene_variant	0/0	12,0	35	1/1	0,5	10	0/0	10,0	29	0/0	34,0	101	0/0	13,0	38	0/0	19,0	56	0/0	5,0	14	1/1	0,62	127	0/0	112,0	127	1/1	0,93	127	1/1	0,116	127
III	3193730	R148.t4	R148.t4	A: ref allele; T: downstream_gene_variant	0/0	12,0	35	1/1	0,5	10	0/0	10,0	29	0/0	34,0	101	0/0	13,0	38	0/0	19,0	56	0/0	5,0	14	1/1	0,62	127	0/0	112,0	127	1/1	0,93	127	1/1	0,116	127
III	3193730	R148.7	R148.7.1	A: ref allele; T: downstream_gene_variant	0/0	12,0	35	1/1	0,5	10	0/0	10,0	29	0/0	34,0	101	0/0	13,0	38	0/0	19,0	56	0/0	5,0	14	1/1	0,62	127	0/0	112,0	127	1/1	0,93	127	1/1	0,116	127
III	3193730	heh-1	R148.6.1	A: ref allele; T: downstream_gene_variant	0/0	12,0	35	1/1	0,5	10	0/0	10,0	29	0/0	34,0	101	0/0	13,0	38	0/0	19,0	56	0/0	5,0	14	1/1	0,62	127	0/0	112,0	127	1/1	0,93	127	1/1	0,116	127
III	3193730			A: ref allele; T: intergenic_region	0/0	12,0	35	1/1	0,5	10	0/0	10,0	29	0/0	34,0	101	0/0	13,0	38	0/0	19,0	56	0/0	5,0	14	1/1	0,62	127	0/0	112,0	127	1/1	0,93	127	1/1	0,116	127
III	3227819	H09G03.1	H09G03.1.1	A: ref allele; C: missense_variant; G: missense_variant	0/0	61,0,0	127	1/1	0,29,0	81	0/0	39,0,0	116	0/0	25,1,1	50	0/0	44,0,0	127	0/0	31,0,0	92	0/0	24,0,0	71	1/1	0,100,0	127	0/0	105,0,0	127	1/1	0,68,0	127	1/1	0,100,0	127
III	3715896	alkb-8	C14B1.10.1	T: ref allele; A: downstream_gene_variant	0/0	49,0	127	1/1	0,29	81	0/0	32,0	95	0/0	24,1	58	0/0	18,0	53	0/0	37,0	110	0/0	34,0	101	1/1	2,80	127	0/0	88,0	127	1/1	0,64	127	1/1	1,102	127
III	3715896	alkb-8	C14B1.10.2	T: ref allele; A: downstream_gene_variant	0/0	49,0	127	1/1	0,29	81	0/0	32,0	95	0/0	24,1	58	0/0	18,0	53	0/0	37,0	110	0/0	34,0	101	1/1	2,80	127	0/0	88,0	127	1/1	0,64	127	1/1	1,102	127
III	3715896	C14B1.8	C14B1.8.1	T: ref allele; A: downstream_gene_variant	0/0	49,0	127	1/1	0,29	81	0/0	32,0	95	0/0	24,1	58	0/0	18,0	53	0/0	37,0	110	0/0	34,0	101	1/1	2,80	127	0/0	88,0	127	1/1	0,64	127	1/1	1,102	127
III	3715896	C14B1.8	C14B1.8.2	T: ref allele; A: downstream_gene_variant	0/0	49,0	127	1/1	0,29	81	0/0	32,0	95	0/0	24,1	58	0/0	18,0	53	0/0	37,0	110	0/0	34,0	101	1/1	2,80	127	0/0	88,0	127	1/1	0,64	127	1/1	1,102	127
III	3715896	C14B1.7	C14B1.7	T: ref allele; A: downstream_gene_variant	0/0	49,0	127	1/1	0,29	81	0/0	32,0	95	0/0	24,1	58	0/0	18,0	53	0/0	37,0	110	0/0	34,0	101	1/1	2,80	127	0/0	88,0	127	1/1	0,64	127	1/1	1,102	127
III	3715896	nrde-1	C14B1.6a.1	T: ref allele; A: intron_variant	0/0	49,0	127	1/1	0,29	81	0/0	32,0	95	0/0	24,1	58	0/0	18,0	53	0/0	37,0	110	0/0	34,0	101	1/1	2,80	127	0/0	88,0	127	1/1	0,64	127	1/1	1,102	127
III	3715896	nrde-1	C14B1.6b.1	T: ref allele; A: intron_variant	0/0	49,0	127	1/1	0,29	81	0/0	32,0	95	0/0	24,1	58	0/0	18,0	53	0/0	37,0	110	0/0	34,0	101	1/1	2,80	127	0/0	88,0	127	1/1	0,64	127	1/1	1,102	127
III	3724693	C14B1.7	C14B1.7	AATATATATATA: ref allele; AATATATATATATA: upstream_gene_variant	0/0	80,0	127	1/1	0,51	127	0/0	88,0	127	0/0	31,0	92	0/0	56,0	127	0/0	27,0	80	0/0	40,0	119	1/1	0,82	127	0/0	86,0	127	1/1	0,67	127	1/1	0,130	127
III	3724693	C14B1.8	C14B1.8.2	AATATATATATA: ref allele; AATATATATATATA: upstream_gene_variant	0/0	80,0	127	1/1	0,51	127	0/0	88,0	127	0/0	31,0	92	0/0	56,0	127	0/0	27,0	80	0/0	40,0	119	1/1	0,82	127	0/0	86,0	127	1/1	0,67	127	1/1	0,130	127
III	3724693	C14B1.9	C14B1.9.1	AATATATATATA: ref allele; AATATATATATATA: downstream_gene_variant	0/0	80,0	127	1/1	0,51	127	0/0	88,0	127	0/0	31,0	92	0/0	56,0	127	0/0	27,0	80	0/0	40,0	119	1/1	0,82	127	0/0	86,0	127	1/1	0,67	127	1/1	0,130	127
III	3724693	F34D10.9	F34D10.9.1	AATATATATATA: ref allele; AATATATATATATA: downstream_gene_variant	0/0	80,0	127	1/1	0,51	127	0/0	88,0	127	0/0	31,0	92	0/0	56,0	127	0/0	27,0	80	0/0	40,0	119	1/1	0,82	127	0/0	86,0	127	1/1	0,67	127	1/1	0,130	127
III	3724693	F34D10.9	F34D10.9.2	AATATATATATA: ref allele; AATATATATATATA: downstream_gene_variant	0/0	80,0	127	1/1	0,51	127	0/0	88,0	127	0/0	31,0	92	0/0	56,0	127	0/0	27,0	80	0/0	40,0	119	1/1	0,82	127	0/0	86,0	127	1/1	0,67	127	1/1	0,130	127
III	3724693	evl-18	F34D10.2.1	AATATATATATA: ref allele; AATATATATATATA: downstream_gene_variant	0/0	80,0	127	1/1	0,51	127	0/0	88,0	127	0/0	31,0	92	0/0	56,0	127	0/0	27,0	80	0/0	40,0	119	1/1	0,82	127	0/0	86,0	127	1/1	0,67	127	1/1	0,130	127
III	3724693	C14B1.12	C14B1.12.1	AATATATATATA: ref allele; AATATATATATATA: intron_variant	0/0	80,0	127	1/1	0,51	127	0/0	88,0	127	0/0	31,0	92	0/0	56,0	127	0/0	27,0	80	0/0	40,0	119	1/1	0,82	127	0/0	86,0	127	1/1	0,67	127	1/1	0,130	127
III	3995620	glb-11	C36E8.2.1	T: ref allele; A: upstream_gene_variant; C: upstream_gene_variant	0/0	84,0,0	127	1/1	0,67,0	127	0/0	84,0,0	127	0/0	45,0,0	127	0/0	63,0,0	127	0/0	50,0,1	127	0/0	47,0,0	127	1/1	0,84,0	127	0/0	102,0,0	127	1/1	0,81,0	127	1/1	0,145,0	127
III	3995620	C36E8.1	C36E8.1.1	T: ref allele; A: downstream_gene_variant; C: downstream_gene_variant	0/0	84,0,0	127	1/1	0,67,0	127	0/0	84,0,0	127	0/0	45,0,0	127	0/0	63,0,0	127	0/0	50,0,1	127	0/0	47,0,0	127	1/1	0,84,0	127	0/0	102,0,0	127	1/1	0,81,0	127	1/1	0,145,0	127
III	3995620	C36E8.1	C36E8.1.2	T: ref allele; A: downstream_gene_variant; C: downstream_gene_variant	0/0	84,0,0	127	1/1	0,67,0	127	0/0	84,0,0	127	0/0	45,0,0	127	0/0	63,0,0	127	0/0	50,0,1	127	0/0	47,0,0	127	1/1	0,84,0	127	0/0	102,0,0	127	1/1	0,81,0	127	1/1	0,145,0	127
III	3995620			T: ref allele; A: intergenic_region; C: intergenic_region	0/0	84,0,0	127	1/1	0,67,0	127	0/0	84,0,0	127	0/0	45,0,0	127	0/0	63,0,0	127	0/0	50,0,1	127	0/0	47,0,0	127	1/1	0,84,0	127	0/0	102,0,0	127	1/1	0,81,0	127	1/1	0,145,0	127
III	4035745	T02C12.8	T02C12.8	A: ref allele; T: upstream_gene_variant	0/0	31,0	92	1/1	0,16	42	0/0	28,0	83	0/0	27,0	80	0/0	21,0	62	0/0	30,0	89	0/0	14,0	41	1/1	0,76	127	0/0	114,0	127	1/1	0,69	127	1/1	0,144	127
III	4035745	T02C12.7	T02C12.7	A: ref allele; T: upstream_gene_variant	0/0	31,0	92	1/1	0,16	42	0/0	28,0	83	0/0	27,0	80	0/0	21,0	62	0/0	30,0	89	0/0	14,0	41	1/1	0,76	127	0/0	114,0	127	1/1	0,69	127	1/1	0,144	127
III	4035745	T02C12.6	T02C12.6	A: ref allele; T: downstream_gene_variant	0/0	31,0	92	1/1	0,16	42	0/0	28,0	83	0/0	27,0	80	0/0	21,0	62	0/0	30,0	89	0/0	14,0	41	1/1	0,76	127	0/0	114,0	127	1/1	0,69	127	1/1	0,144	127
III	4035745	hum-5	T02C12.1.1	A: ref allele; T: intron_variant	0/0	31,0	92	1/1	0,16	42	0/0	28,0	83	0/0	27,0	80	0/0	21,0	62	0/0	30,0	89	0/0	14,0	41	1/1	0,76	127	0/0	114,0	127	1/1	0,69	127	1/1	0,144	127
III	4035745	hum-5	T02C12.1.2	A: ref allele; T: intron_variant	0/0	31,0	92	1/1	0,16	42	0/0	28,0	83	0/0	27,0	80	0/0	21,0	62	0/0	30,0	89	0/0	14,0	41	1/1	0,76	127	0/0	114,0	127	1/1	0,69	127	1/1	0,144	127
III	4035747	T02C12.8	T02C12.8	A: ref allele; T: upstream_gene_variant	0/0	31,0	92	1/1	0,16	42	0/0	30,0	89	0/0	27,0	80	0/0	22,0	65	0/0	30,0	89	0/0	14,0	41	1/1	0,74	127	0/0	118,0	127	1/1	0,67	127	1/1	0,145	127
III	4035747	T02C12.7	T02C12.7	A: ref allele; T: upstream_gene_variant	0/0	31,0	92	1/1	0,16	42	0/0	30,0	89	0/0	27,0	80	0/0	22,0	65	0/0	30,0	89	0/0	14,0	41	1/1	0,74	127	0/0	118,0	127	1/1	0,67	127	1/1	0,145	127
III	4035747	T02C12.6	T02C12.6	A: ref allele; T: downstream_gene_variant	0/0	31,0	92	1/1	0,16	42	0/0	30,0	89	0/0	27,0	80	0/0	22,0	65	0/0	30,0	89	0/0	14,0	41	1/1	0,74	127	0/0	118,0	127	1/1	0,67	127	1/1	0,145	127
III	4035747	hum-5	T02C12.1.1	A: ref allele; T: intron_variant	0/0	31,0	92	1/1	0,16	42	0/0	30,0	89	0/0	27,0	80	0/0	22,0	65	0/0	30,0	89	0/0	14,0	41	1/1	0,74	127	0/0	118,0	127	1/1	0,67	127	1/1	0,145	127
III	4035747	hum-5	T02C12.1.2	A: ref allele; T: intron_variant	0/0	31,0	92	1/1	0,16	42	0/0	30,0	89	0/0	27,0	80	0/0	22,0	65	0/0	30,0	89	0/0	14,0	41	1/1	0,74	127	0/0	118,0	127	1/1	0,67	127	1/1	0,145	127
III	4463884	F56F3.12	F56F3.12	T: ref allele; G: upstream_gene_variant	0/0	35,0	104	1/1	0,26	72	0/0	20,0	59	0/0	20,0	59	0/0	21,0	62	0/0	34,0	101	0/0	24,0	71	1/1	0,87	127	0/0	129,0	127	1/1	2,97	127	1/1	0,140	127
III	4463884	F56F3.4	F56F3.4.1	T: ref allele; G: upstream_gene_variant	0/0	35,0	104	1/1	0,26	72	0/0	20,0	59	0/0	20,0	59	0/0	21,0	62	0/0	34,0	101	0/0	24,0	71	1/1	0,87	127	0/0	129,0	127	1/1	2,97	127	1/1	0,140	127
III	4463884	F56F3.13	F56F3.13	T: ref allele; G: downstream_gene_variant	0/0	35,0	104	1/1	0,26	72	0/0	20,0	59	0/0	20,0	59	0/0	21,0	62	0/0	34,0	101	0/0	24,0	71	1/1	0,87	127	0/0	129,0	127	1/1	2,97	127	1/1	0,140	127
III	4463884	F56F3.9	F56F3.9	T: ref allele; G: downstream_gene_variant	0/0	35,0	104	1/1	0,26	72	0/0	20,0	59	0/0	20,0	59	0/0	21,0	62	0/0	34,0	101	0/0	24,0	71	1/1	0,87	127	0/0	129,0	127	1/1	2,97	127	1/1	0,140	127
III	4463884	F56F3.8	F56F3.8	T: ref allele; G: downstream_gene_variant	0/0	35,0	104	1/1	0,26	72	0/0	20,0	59	0/0	20,0	59	0/0	21,0	62	0/0	34,0	101	0/0	24,0	71	1/1	0,87	127	0/0	129,0	127	1/1	2,97	127	1/1	0,140	127
III	4463884	ndg-4	F56F3.2a.1	T: ref allele; G: intron_variant	0/0	35,0	104	1/1	0,26	72	0/0	20,0	59	0/0	20,0	59	0/0	21,0	62	0/0	34,0	101	0/0	24,0	71	1/1	0,87	127	0/0	129,0	127	1/1	2,97	127	1/1	0,140	127
III	4463884	ndg-4	F56F3.2b.1	T: ref allele; G: intron_variant	0/0	35,0	104	1/1	0,26	72	0/0	20,0	59	0/0	20,0	59	0/0	21,0	62	0/0	34,0	101	0/0	24,0	71	1/1	0,87	127	0/0	129,0	127	1/1	2,97	127	1/1	0,140	127
III	4569602	mlcd-1	F35G12.1a.1	G: ref allele; C: upstream_gene_variant	0/0	63,0	127	1/1	0,59	127	0/0	64,0	127	0/0	41,0	122	0/0	47,0	127	0/0	38,0	113	0/0	37,0	110	1/1	0,90	127	0/0	137,0	127	1/1	0,81	127	1/1	0,180	127
III	4569602	mlcd-1	F35G12.1a.2	G: ref allele; C: upstream_gene_variant	0/0	63,0	127	1/1	0,59	127	0/0	64,0	127	0/0	41,0	122	0/0	47,0	127	0/0	38,0	113	0/0	37,0	110	1/1	0,90	127	0/0	137,0	127	1/1	0,81	127	1/1	0,180	127
III	4569602	mlcd-1	F35G12.1b	G: ref allele; C: upstream_gene_variant	0/0	63,0	127	1/1	0,59	127	0/0	64,0	127	0/0	41,0	122	0/0	47,0	127	0/0	38,0	113	0/0	37,0	110	1/1	0,90	127	0/0	137,0	127	1/1	0,81	127	1/1	0,180	127
III	4569602	mir-4813	F35G12.13	G: ref allele; C: upstream_gene_variant	0/0	63,0	127	1/1	0,59	127	0/0	64,0	127	0/0	41,0	122	0/0	47,0	127	0/0	38,0	113	0/0	37,0	110	1/1	0,90	127	0/0	137,0	127	1/1	0,81	127	1/1	0,180	127
III	4569602	mir-4813	F35G12.13a	G: ref allele; C: upstream_gene_variant	0/0	63,0	127	1/1	0,59	127	0/0	64,0	127	0/0	41,0	122	0/0	47,0	127	0/0	38,0	113	0/0	37,0	110	1/1	0,90	127	0/0	137,0	127	1/1	0,81	127	1/1	0,180	127
III	4569602	mir-4813	F35G12.13b	G: ref allele; C: upstream_gene_variant	0/0	63,0	127	1/1	0,59	127	0/0	64,0	127	0/0	41,0	122	0/0	47,0	127	0/0	38,0	113	0/0	37,0	110	1/1	0,90	127	0/0	137,0	127	1/1	0,81	127	1/1	0,180	127
III	4569602	pan-1	M88.6b.1	G: ref allele; C: downstream_gene_variant	0/0	63,0	127	1/1	0,59	127	0/0	64,0	127	0/0	41,0	122	0/0	47,0	127	0/0	38,0	113	0/0	37,0	110	1/1	0,90	127	0/0	137,0	127	1/1	0,81	127	1/1	0,180	127
III	4569602	pan-1	M88.6a.1	G: ref allele; C: downstream_gene_variant	0/0	63,0	127	1/1	0,59	127	0/0	64,0	127	0/0	41,0	122	0/0	47,0	127	0/0	38,0	113	0/0	37,0	110	1/1	0,90	127	0/0	137,0	127	1/1	0,81	127	1/1	0,180	127
III	4569602	pan-1	M88.6c.1	G: ref allele; C: downstream_gene_variant	0/0	63,0	127	1/1	0,59	127	0/0	64,0	127	0/0	41,0	122	0/0	47,0	127	0/0	38,0	113	0/0	37,0	110	1/1	0,90	127	0/0	137,0	127	1/1	0,81	127	1/1	0,180	127
III	4569602	sel-5	F35G12.3a.1	G: ref allele; C: downstream_gene_variant	0/0	63,0	127	1/1	0,59	127	0/0	64,0	127	0/0	41,0	122	0/0	47,0	127	0/0	38,0	113	0/0	37,0	110	1/1	0,90	127	0/0	137,0	127	1/1	0,81	127	1/1	0,180	127
III	4569602	sel-5	F35G12.3a.2	G: ref allele; C: downstream_gene_variant	0/0	63,0	127	1/1	0,59	127	0/0	64,0	127	0/0	41,0	122	0/0	47,0	127	0/0	38,0	113	0/0	37,0	110	1/1	0,90	127	0/0	137,0	127	1/1	0,81	127	1/1	0,180	127
III	4569602	idhg-1	F35G12.2.1	G: ref allele; C: intron_variant	0/0	63,0	127	1/1	0,59	127	0/0	64,0	127	0/0	41,0	122	0/0	47,0	127	0/0	38,0	113	0/0	37,0	110	1/1	0,90	127	0/0	137,0	127	1/1	0,81	127	1/1	0,180	127
III	4569602	idhg-1	F35G12.2.2	G: ref allele; C: intron_variant	0/0	63,0	127	1/1	0,59	127	0/0	64,0	127	0/0	41,0	122	0/0	47,0	127	0/0	38,0	113	0/0	37,0	110	1/1	0,90	127	0/0	137,0	127	1/1	0,81	127	1/1	0,180	127
III	4569602	idhg-1	F35G12.2.3	G: ref allele; C: intron_variant	0/0	63,0	127	1/1	0,59	127	0/0	64,0	127	0/0	41,0	122	0/0	47,0	127	0/0	38,0	113	0/0	37,0	110	1/1	0,90	127	0/0	137,0	127	1/1	0,81	127	1/1	0,180	127
III	4610031	sel-2	F10F2.1.1	C: ref allele; T: missense_variant	0/0	61,0	127	1/1	0,78	127	0/0	90,0	127	0/0	17,0	50	0/0	64,0	127	0/0	38,0	113	0/0	56,0	127	1/1	0,60	127	0/0	123,0	127	1/1	0,72	127	1/1	0,138	127
III	4610031	F10F2.12	F10F2.12	C: ref allele; T: upstream_gene_variant	0/0	61,0	127	1/1	0,78	127	0/0	90,0	127	0/0	17,0	50	0/0	64,0	127	0/0	38,0	113	0/0	56,0	127	1/1	0,60	127	0/0	123,0	127	1/1	0,72	127	1/1	0,138	127
III	4610031	F10F2.14	F10F2.14	C: ref allele; T: upstream_gene_variant	0/0	61,0	127	1/1	0,78	127	0/0	90,0	127	0/0	17,0	50	0/0	64,0	127	0/0	38,0	113	0/0	56,0	127	1/1	0,60	127	0/0	123,0	127	1/1	0,72	127	1/1	0,138	127
III	4760015	B0393.11	B0393.11	TAAAAAAAAA: ref allele; TAAAAAAAA: upstream_gene_variant; TAAAAAAAAAA: upstream_gene_variant	0/0	65,1,0	94	1/1	1,50,0	83	0/0	64,0,1	96	0/0	33,0,0	88	0/0	60,0,0	78	0/0	38,0,1	73	0/0	29,0,0	86	1/1	2,81,0	89	0/0	97,0,1	96	1/1	0,93,0	88	1/1	0,125,0	98
III	4760015	rbg-3	B0393.2.1	TAAAAAAAAA: ref allele; TAAAAAAAA: downstream_gene_variant; TAAAAAAAAAA: downstream_gene_variant	0/0	65,1,0	94	1/1	1,50,0	83	0/0	64,0,1	96	0/0	33,0,0	88	0/0	60,0,0	78	0/0	38,0,1	73	0/0	29,0,0	86	1/1	2,81,0	89	0/0	97,0,1	96	1/1	0,93,0	88	1/1	0,125,0	98
III	4760015	rbg-3	B0393.2.2	TAAAAAAAAA: ref allele; TAAAAAAAA: downstream_gene_variant; TAAAAAAAAAA: downstream_gene_variant	0/0	65,1,0	94	1/1	1,50,0	83	0/0	64,0,1	96	0/0	33,0,0	88	0/0	60,0,0	78	0/0	38,0,1	73	0/0	29,0,0	86	1/1	2,81,0	89	0/0	97,0,1	96	1/1	0,93,0	88	1/1	0,125,0	98
III	4760015	B0393.3	B0393.3.1	TAAAAAAAAA: ref allele; TAAAAAAAA: downstream_gene_variant; TAAAAAAAAAA: downstream_gene_variant	0/0	65,1,0	94	1/1	1,50,0	83	0/0	64,0,1	96	0/0	33,0,0	88	0/0	60,0,0	78	0/0	38,0,1	73	0/0	29,0,0	86	1/1	2,81,0	89	0/0	97,0,1	96	1/1	0,93,0	88	1/1	0,125,0	98
III	4760015	B0393.10	B0393.10	TAAAAAAAAA: ref allele; TAAAAAAAA: downstream_gene_variant; TAAAAAAAAAA: downstream_gene_variant	0/0	65,1,0	94	1/1	1,50,0	83	0/0	64,0,1	96	0/0	33,0,0	88	0/0	60,0,0	78	0/0	38,0,1	73	0/0	29,0,0	86	1/1	2,81,0	89	0/0	97,0,1	96	1/1	0,93,0	88	1/1	0,125,0	98
III	4760015	B0393.4	B0393.4.1	TAAAAAAAAA: ref allele; TAAAAAAAA: intron_variant; TAAAAAAAAAA: intron_variant	0/0	65,1,0	94	1/1	1,50,0	83	0/0	64,0,1	96	0/0	33,0,0	88	0/0	60,0,0	78	0/0	38,0,1	73	0/0	29,0,0	86	1/1	2,81,0	89	0/0	97,0,1	96	1/1	0,93,0	88	1/1	0,125,0	98
III	4804560	C38D4.11	C38D4.11	T: ref allele; A: upstream_gene_variant	0/0	36,0	107	1/1	0,23	63	0/0	43,0	127	0/0	33,0	98	0/0	25,0	74	0/0	36,0	107	0/0	31,0	92	1/1	0,85	127	0/0	99,0	127	1/1	1,96	127	1/1	0,137	127
III	4804560	tag-325	C38D4.5a.1	T: ref allele; A: downstream_gene_variant	0/0	36,0	107	1/1	0,23	63	0/0	43,0	127	0/0	33,0	98	0/0	25,0	74	0/0	36,0	107	0/0	31,0	92	1/1	0,85	127	0/0	99,0	127	1/1	1,96	127	1/1	0,137	127
III	4804560	tag-325	C38D4.5b.1	T: ref allele; A: downstream_gene_variant	0/0	36,0	107	1/1	0,23	63	0/0	43,0	127	0/0	33,0	98	0/0	25,0	74	0/0	36,0	107	0/0	31,0	92	1/1	0,85	127	0/0	99,0	127	1/1	1,96	127	1/1	0,137	127
III	4804560	tag-325	C38D4.5c.1	T: ref allele; A: downstream_gene_variant	0/0	36,0	107	1/1	0,23	63	0/0	43,0	127	0/0	33,0	98	0/0	25,0	74	0/0	36,0	107	0/0	31,0	92	1/1	0,85	127	0/0	99,0	127	1/1	1,96	127	1/1	0,137	127
III	4804560	pal-1	C38D4.6a.1	T: ref allele; A: downstream_gene_variant	0/0	36,0	107	1/1	0,23	63	0/0	43,0	127	0/0	33,0	98	0/0	25,0	74	0/0	36,0	107	0/0	31,0	92	1/1	0,85	127	0/0	99,0	127	1/1	1,96	127	1/1	0,137	127
III	4804560	pal-1	C38D4.6c.4	T: ref allele; A: downstream_gene_variant	0/0	36,0	107	1/1	0,23	63	0/0	43,0	127	0/0	33,0	98	0/0	25,0	74	0/0	36,0	107	0/0	31,0	92	1/1	0,85	127	0/0	99,0	127	1/1	1,96	127	1/1	0,137	127
III	4804560	pal-1	C38D4.6c.3	T: ref allele; A: downstream_gene_variant	0/0	36,0	107	1/1	0,23	63	0/0	43,0	127	0/0	33,0	98	0/0	25,0	74	0/0	36,0	107	0/0	31,0	92	1/1	0,85	127	0/0	99,0	127	1/1	1,96	127	1/1	0,137	127
III	4804560	pal-1	C38D4.6c.2	T: ref allele; A: downstream_gene_variant	0/0	36,0	107	1/1	0,23	63	0/0	43,0	127	0/0	33,0	98	0/0	25,0	74	0/0	36,0	107	0/0	31,0	92	1/1	0,85	127	0/0	99,0	127	1/1	1,96	127	1/1	0,137	127
III	4804560	pal-1	C38D4.6c.1	T: ref allele; A: downstream_gene_variant	0/0	36,0	107	1/1	0,23	63	0/0	43,0	127	0/0	33,0	98	0/0	25,0	74	0/0	36,0	107	0/0	31,0	92	1/1	0,85	127	0/0	99,0	127	1/1	1,96	127	1/1	0,137	127
III	4804560	pal-1	C38D4.6b.1	T: ref allele; A: downstream_gene_variant	0/0	36,0	107	1/1	0,23	63	0/0	43,0	127	0/0	33,0	98	0/0	25,0	74	0/0	36,0	107	0/0	31,0	92	1/1	0,85	127	0/0	99,0	127	1/1	1,96	127	1/1	0,137	127
III	4804560	pal-1	C38D4.6a.2	T: ref allele; A: downstream_gene_variant	0/0	36,0	107	1/1	0,23	63	0/0	43,0	127	0/0	33,0	98	0/0	25,0	74	0/0	36,0	107	0/0	31,0	92	1/1	0,85	127	0/0	99,0	127	1/1	1,96	127	1/1	0,137	127
III	4804560	C38D4.9	C38D4.9.1	T: ref allele; A: intron_variant	0/0	36,0	107	1/1	0,23	63	0/0	43,0	127	0/0	33,0	98	0/0	25,0	74	0/0	36,0	107	0/0	31,0	92	1/1	0,85	127	0/0	99,0	127	1/1	1,96	127	1/1	0,137	127
III	4808129	pal-1	C38D4.6c.4	GAAAAAAAAAAA: ref allele; GAAAAAAAAA: upstream_gene_variant; GAAAAAAAAAA: upstream_gene_variant; GAAAAAAAAAAAA: upstream_gene_variant	0/0	50,2,4,0	75	1/1	2,42,0,1	73	0/0	54,0,1,1	83	0/0	23,2,0,0	48	0/0	21,4,0,0	29	0/0	26,2,0,0	56	0/0	36,1,1,0	73	1/1	2,68,0,0	93	0/0	67,4,5,0	76	1/1	1,68,0,0	70	1/1	3,138,0,1	95
III	4808129	pal-1	C38D4.6a.1	GAAAAAAAAAAA: ref allele; GAAAAAAAAA: intron_variant; GAAAAAAAAAA: intron_variant; GAAAAAAAAAAAA: intron_variant	0/0	50,2,4,0	75	1/1	2,42,0,1	73	0/0	54,0,1,1	83	0/0	23,2,0,0	48	0/0	21,4,0,0	29	0/0	26,2,0,0	56	0/0	36,1,1,0	73	1/1	2,68,0,0	93	0/0	67,4,5,0	76	1/1	1,68,0,0	70	1/1	3,138,0,1	95
III	4808129	pal-1	C38D4.6c.3	GAAAAAAAAAAA: ref allele; GAAAAAAAAA: intron_variant; GAAAAAAAAAA: intron_variant; GAAAAAAAAAAAA: intron_variant	0/0	50,2,4,0	75	1/1	2,42,0,1	73	0/0	54,0,1,1	83	0/0	23,2,0,0	48	0/0	21,4,0,0	29	0/0	26,2,0,0	56	0/0	36,1,1,0	73	1/1	2,68,0,0	93	0/0	67,4,5,0	76	1/1	1,68,0,0	70	1/1	3,138,0,1	95
III	4808129	pal-1	C38D4.6c.2	GAAAAAAAAAAA: ref allele; GAAAAAAAAA: intron_variant; GAAAAAAAAAA: intron_variant; GAAAAAAAAAAAA: intron_variant	0/0	50,2,4,0	75	1/1	2,42,0,1	73	0/0	54,0,1,1	83	0/0	23,2,0,0	48	0/0	21,4,0,0	29	0/0	26,2,0,0	56	0/0	36,1,1,0	73	1/1	2,68,0,0	93	0/0	67,4,5,0	76	1/1	1,68,0,0	70	1/1	3,138,0,1	95
III	4808129	pal-1	C38D4.6c.1	GAAAAAAAAAAA: ref allele; GAAAAAAAAA: intron_variant; GAAAAAAAAAA: intron_variant; GAAAAAAAAAAAA: intron_variant	0/0	50,2,4,0	75	1/1	2,42,0,1	73	0/0	54,0,1,1	83	0/0	23,2,0,0	48	0/0	21,4,0,0	29	0/0	26,2,0,0	56	0/0	36,1,1,0	73	1/1	2,68,0,0	93	0/0	67,4,5,0	76	1/1	1,68,0,0	70	1/1	3,138,0,1	95
III	4808129	pal-1	C38D4.6b.1	GAAAAAAAAAAA: ref allele; GAAAAAAAAA: intron_variant; GAAAAAAAAAA: intron_variant; GAAAAAAAAAAAA: intron_variant	0/0	50,2,4,0	75	1/1	2,42,0,1	73	0/0	54,0,1,1	83	0/0	23,2,0,0	48	0/0	21,4,0,0	29	0/0	26,2,0,0	56	0/0	36,1,1,0	73	1/1	2,68,0,0	93	0/0	67,4,5,0	76	1/1	1,68,0,0	70	1/1	3,138,0,1	95
III	4808129	pal-1	C38D4.6a.2	GAAAAAAAAAAA: ref allele; GAAAAAAAAA: intron_variant; GAAAAAAAAAA: intron_variant; GAAAAAAAAAAAA: intron_variant	0/0	50,2,4,0	75	1/1	2,42,0,1	73	0/0	54,0,1,1	83	0/0	23,2,0,0	48	0/0	21,4,0,0	29	0/0	26,2,0,0	56	0/0	36,1,1,0	73	1/1	2,68,0,0	93	0/0	67,4,5,0	76	1/1	1,68,0,0	70	1/1	3,138,0,1	95
III	4808129	C38D4.9	C38D4.9.1	GAAAAAAAAAAA: ref allele; GAAAAAAAAA: downstream_gene_variant; GAAAAAAAAAA: downstream_gene_variant; GAAAAAAAAAAAA: downstream_gene_variant	0/0	50,2,4,0	75	1/1	2,42,0,1	73	0/0	54,0,1,1	83	0/0	23,2,0,0	48	0/0	21,4,0,0	29	0/0	26,2,0,0	56	0/0	36,1,1,0	73	1/1	2,68,0,0	93	0/0	67,4,5,0	76	1/1	1,68,0,0	70	1/1	3,138,0,1	95
III	4808129	C38D4.11	C38D4.11	GAAAAAAAAAAA: ref allele; GAAAAAAAAA: downstream_gene_variant; GAAAAAAAAAA: downstream_gene_variant; GAAAAAAAAAAAA: downstream_gene_variant	0/0	50,2,4,0	75	1/1	2,42,0,1	73	0/0	54,0,1,1	83	0/0	23,2,0,0	48	0/0	21,4,0,0	29	0/0	26,2,0,0	56	0/0	36,1,1,0	73	1/1	2,68,0,0	93	0/0	67,4,5,0	76	1/1	1,68,0,0	70	1/1	3,138,0,1	95
III	4808129	C38D4.7	C38D4.7.1	GAAAAAAAAAAA: ref allele; GAAAAAAAAA: downstream_gene_variant; GAAAAAAAAAA: downstream_gene_variant; GAAAAAAAAAAAA: downstream_gene_variant	0/0	50,2,4,0	75	1/1	2,42,0,1	73	0/0	54,0,1,1	83	0/0	23,2,0,0	48	0/0	21,4,0,0	29	0/0	26,2,0,0	56	0/0	36,1,1,0	73	1/1	2,68,0,0	93	0/0	67,4,5,0	76	1/1	1,68,0,0	70	1/1	3,138,0,1	95
III	4841725	clec-156	F26A1.11.1	T: ref allele; C: missense_variant	0/0	121,0	127	1/1	0,115	127	0/0	111,0	127	0/0	35,0	104	0/0	72,1	127	0/0	24,0	71	0/0	92,0	127	1/1	0,109	127	0/0	100,0	127	1/1	0,66	127	1/1	0,105	127
III	4841725	fkh-5	F26A1.2.1	T: ref allele; C: upstream_gene_variant	0/0	121,0	127	1/1	0,115	127	0/0	111,0	127	0/0	35,0	104	0/0	72,1	127	0/0	24,0	71	0/0	92,0	127	1/1	0,109	127	0/0	100,0	127	1/1	0,66	127	1/1	0,105	127
III	4841725	F26A1.19	F26A1.19.1	T: ref allele; C: downstream_gene_variant	0/0	121,0	127	1/1	0,115	127	0/0	111,0	127	0/0	35,0	104	0/0	72,1	127	0/0	24,0	71	0/0	92,0	127	1/1	0,109	127	0/0	100,0	127	1/1	0,66	127	1/1	0,105	127
III	4841725	acbp-7	F26A1.15.1	T: ref allele; C: downstream_gene_variant	0/0	121,0	127	1/1	0,115	127	0/0	111,0	127	0/0	35,0	104	0/0	72,1	127	0/0	24,0	71	0/0	92,0	127	1/1	0,109	127	0/0	100,0	127	1/1	0,66	127	1/1	0,105	127
III	4841725	clec-157	F26A1.12.1	T: ref allele; C: downstream_gene_variant	0/0	121,0	127	1/1	0,115	127	0/0	111,0	127	0/0	35,0	104	0/0	72,1	127	0/0	24,0	71	0/0	92,0	127	1/1	0,109	127	0/0	100,0	127	1/1	0,66	127	1/1	0,105	127
III	4845719	clec-156	F26A1.11.1	T: ref allele; A: upstream_gene_variant	0/0	45,0	127	1/1	0,41	117	0/0	52,0	127	0/0	25,0	74	0/0	40,0	119	0/0	35,0	104	0/0	33,0	98	1/1	0,79	127	0/0	97,0	127	1/1	0,101	127	1/1	0,144	127
III	4845719	clec-157	F26A1.12.1	T: ref allele; A: upstream_gene_variant	0/0	45,0	127	1/1	0,41	117	0/0	52,0	127	0/0	25,0	74	0/0	40,0	119	0/0	35,0	104	0/0	33,0	98	1/1	0,79	127	0/0	97,0	127	1/1	0,101	127	1/1	0,144	127
III	4845719	F26A1.1	F26A1.1.1	T: ref allele; A: upstream_gene_variant	0/0	45,0	127	1/1	0,41	117	0/0	52,0	127	0/0	25,0	74	0/0	40,0	119	0/0	35,0	104	0/0	33,0	98	1/1	0,79	127	0/0	97,0	127	1/1	0,101	127	1/1	0,144	127
III	4845719	acbp-7	F26A1.15.1	T: ref allele; A: downstream_gene_variant	0/0	45,0	127	1/1	0,41	117	0/0	52,0	127	0/0	25,0	74	0/0	40,0	119	0/0	35,0	104	0/0	33,0	98	1/1	0,79	127	0/0	97,0	127	1/1	0,101	127	1/1	0,144	127
III	4845719	F26A1.13	F26A1.13.1	T: ref allele; A: downstream_gene_variant	0/0	45,0	127	1/1	0,41	117	0/0	52,0	127	0/0	25,0	74	0/0	40,0	119	0/0	35,0	104	0/0	33,0	98	1/1	0,79	127	0/0	97,0	127	1/1	0,101	127	1/1	0,144	127
III	4845719	fkh-5	F26A1.2.1	T: ref allele; A: intron_variant	0/0	45,0	127	1/1	0,41	117	0/0	52,0	127	0/0	25,0	74	0/0	40,0	119	0/0	35,0	104	0/0	33,0	98	1/1	0,79	127	0/0	97,0	127	1/1	0,101	127	1/1	0,144	127
III	4936667	mrps-18C	C26E6.6.1	G: ref allele; A: missense_variant	0/0	65,0	127	1/1	0,35	99	0/0	75,0	127	0/0	33,0	98	0/0	54,0	127	0/0	38,0	113	0/0	40,0	119	1/1	0,79	127	0/0	119,0	127	1/1	0,91	127	1/1	0,149	127
III	4936667	C26E6.12	C26E6.12.1	G: ref allele; A: upstream_gene_variant	0/0	65,0	127	1/1	0,35	99	0/0	75,0	127	0/0	33,0	98	0/0	54,0	127	0/0	38,0	113	0/0	40,0	119	1/1	0,79	127	0/0	119,0	127	1/1	0,91	127	1/1	0,149	127
III	4936667	fsn-1	C26E6.5.1	G: ref allele; A: upstream_gene_variant	0/0	65,0	127	1/1	0,35	99	0/0	75,0	127	0/0	33,0	98	0/0	54,0	127	0/0	38,0	113	0/0	40,0	119	1/1	0,79	127	0/0	119,0	127	1/1	0,91	127	1/1	0,149	127
III	4936667	rpb-2	C26E6.4.1	G: ref allele; A: upstream_gene_variant	0/0	65,0	127	1/1	0,35	99	0/0	75,0	127	0/0	33,0	98	0/0	54,0	127	0/0	38,0	113	0/0	40,0	119	1/1	0,79	127	0/0	119,0	127	1/1	0,91	127	1/1	0,149	127
III	4936667	eri-9	C26E6.7c.1	G: ref allele; A: downstream_gene_variant	0/0	65,0	127	1/1	0,35	99	0/0	75,0	127	0/0	33,0	98	0/0	54,0	127	0/0	38,0	113	0/0	40,0	119	1/1	0,79	127	0/0	119,0	127	1/1	0,91	127	1/1	0,149	127
III	4936667	eri-9	C26E6.7a.1	G: ref allele; A: downstream_gene_variant	0/0	65,0	127	1/1	0,35	99	0/0	75,0	127	0/0	33,0	98	0/0	54,0	127	0/0	38,0	113	0/0	40,0	119	1/1	0,79	127	0/0	119,0	127	1/1	0,91	127	1/1	0,149	127
III	4936667	eri-9	C26E6.7b.2	G: ref allele; A: downstream_gene_variant	0/0	65,0	127	1/1	0,35	99	0/0	75,0	127	0/0	33,0	98	0/0	54,0	127	0/0	38,0	113	0/0	40,0	119	1/1	0,79	127	0/0	119,0	127	1/1	0,91	127	1/1	0,149	127
III	4936667	eri-9	C26E6.7d.1	G: ref allele; A: downstream_gene_variant	0/0	65,0	127	1/1	0,35	99	0/0	75,0	127	0/0	33,0	98	0/0	54,0	127	0/0	38,0	113	0/0	40,0	119	1/1	0,79	127	0/0	119,0	127	1/1	0,91	127	1/1	0,149	127
III	4936667	eri-9	C26E6.7b.1	G: ref allele; A: downstream_gene_variant	0/0	65,0	127	1/1	0,35	99	0/0	75,0	127	0/0	33,0	98	0/0	54,0	127	0/0	38,0	113	0/0	40,0	119	1/1	0,79	127	0/0	119,0	127	1/1	0,91	127	1/1	0,149	127
III	4936667	eri-9	C26E6.7a.2	G: ref allele; A: downstream_gene_variant	0/0	65,0	127	1/1	0,35	99	0/0	75,0	127	0/0	33,0	98	0/0	54,0	127	0/0	38,0	113	0/0	40,0	119	1/1	0,79	127	0/0	119,0	127	1/1	0,91	127	1/1	0,149	127
III	5043892	C45G9.14	C45G9.14.1	CAAAAAAAAA: ref allele; CAAAAAAAAAA: upstream_gene_variant; CAAAAAAAAAAA: upstream_gene_variant; CAAAAAAAAAAAA: upstream_gene_variant	0/0	42,0,0,0	91	1/1	1,28,1,0	64	0/0	41,0,0,0	100	0/0	27,0,0,0	80	0/0	35,0,0,0	89	0/0	37,0,0,0	103	0/0	24,0,0,0	71	1/1	2,70,3,1	86	0/0	95,1,0,0	112	1/1	1,59,0,0	90	1/1	0,130,5,0	112
III	5043892	C45G9.5	C45G9.5.1	CAAAAAAAAA: ref allele; CAAAAAAAAAA: upstream_gene_variant; CAAAAAAAAAAA: upstream_gene_variant; CAAAAAAAAAAAA: upstream_gene_variant	0/0	42,0,0,0	91	1/1	1,28,1,0	64	0/0	41,0,0,0	100	0/0	27,0,0,0	80	0/0	35,0,0,0	89	0/0	37,0,0,0	103	0/0	24,0,0,0	71	1/1	2,70,3,1	86	0/0	95,1,0,0	112	1/1	1,59,0,0	90	1/1	0,130,5,0	112
III	5043892	C45G9.6	C45G9.6a.1	CAAAAAAAAA: ref allele; CAAAAAAAAAA: downstream_gene_variant; CAAAAAAAAAAA: downstream_gene_variant; CAAAAAAAAAAAA: downstream_gene_variant	0/0	42,0,0,0	91	1/1	1,28,1,0	64	0/0	41,0,0,0	100	0/0	27,0,0,0	80	0/0	35,0,0,0	89	0/0	37,0,0,0	103	0/0	24,0,0,0	71	1/1	2,70,3,1	86	0/0	95,1,0,0	112	1/1	1,59,0,0	90	1/1	0,130,5,0	112
III	5043892	C45G9.7	C45G9.7.1	CAAAAAAAAA: ref allele; CAAAAAAAAAA: downstream_gene_variant; CAAAAAAAAAAA: downstream_gene_variant; CAAAAAAAAAAAA: downstream_gene_variant	0/0	42,0,0,0	91	1/1	1,28,1,0	64	0/0	41,0,0,0	100	0/0	27,0,0,0	80	0/0	35,0,0,0	89	0/0	37,0,0,0	103	0/0	24,0,0,0	71	1/1	2,70,3,1	86	0/0	95,1,0,0	112	1/1	1,59,0,0	90	1/1	0,130,5,0	112
III	5043892	nlp-43	C45G9.13.1	CAAAAAAAAA: ref allele; CAAAAAAAAAA: intron_variant; CAAAAAAAAAAA: intron_variant; CAAAAAAAAAAAA: intron_variant	0/0	42,0,0,0	91	1/1	1,28,1,0	64	0/0	41,0,0,0	100	0/0	27,0,0,0	80	0/0	35,0,0,0	89	0/0	37,0,0,0	103	0/0	24,0,0,0	71	1/1	2,70,3,1	86	0/0	95,1,0,0	112	1/1	1,59,0,0	90	1/1	0,130,5,0	112
III	5045315	C45G9.14	C45G9.14.1	T: ref allele; C: splice_region_variant+intron_variant	0/0	28,0	83	1/1	0,26	72	0/0	28,0	83	0/0	21,0	62	0/0	31,0	92	0/0	34,0	101	0/0	14,0	41	1/1	0,60	127	0/0	99,0	127	1/1	0,66	127	1/1	0,116	127
III	5045315	C45G9.5	C45G9.5.1	T: ref allele; C: upstream_gene_variant	0/0	28,0	83	1/1	0,26	72	0/0	28,0	83	0/0	21,0	62	0/0	31,0	92	0/0	34,0	101	0/0	14,0	41	1/1	0,60	127	0/0	99,0	127	1/1	0,66	127	1/1	0,116	127
III	5045315	C45G9.6	C45G9.6a.1	T: ref allele; C: downstream_gene_variant	0/0	28,0	83	1/1	0,26	72	0/0	28,0	83	0/0	21,0	62	0/0	31,0	92	0/0	34,0	101	0/0	14,0	41	1/1	0,60	127	0/0	99,0	127	1/1	0,66	127	1/1	0,116	127
III	5045315	nlp-43	C45G9.13.1	T: ref allele; C: downstream_gene_variant	0/0	28,0	83	1/1	0,26	72	0/0	28,0	83	0/0	21,0	62	0/0	31,0	92	0/0	34,0	101	0/0	14,0	41	1/1	0,60	127	0/0	99,0	127	1/1	0,66	127	1/1	0,116	127
III	5045315	C45G9.7	C45G9.7.1	T: ref allele; C: downstream_gene_variant	0/0	28,0	83	1/1	0,26	72	0/0	28,0	83	0/0	21,0	62	0/0	31,0	92	0/0	34,0	101	0/0	14,0	41	1/1	0,60	127	0/0	99,0	127	1/1	0,66	127	1/1	0,116	127
III	5045315	C45G9.15	C45G9.15.1	T: ref allele; C: downstream_gene_variant	0/0	28,0	83	1/1	0,26	72	0/0	28,0	83	0/0	21,0	62	0/0	31,0	92	0/0	34,0	101	0/0	14,0	41	1/1	0,60	127	0/0	99,0	127	1/1	0,66	127	1/1	0,116	127
III	5045315	C45G9.15	C45G9.15.2	T: ref allele; C: downstream_gene_variant	0/0	28,0	83	1/1	0,26	72	0/0	28,0	83	0/0	21,0	62	0/0	31,0	92	0/0	34,0	101	0/0	14,0	41	1/1	0,60	127	0/0	99,0	127	1/1	0,66	127	1/1	0,116	127
III	5102638	F54D8.6	F54D8.6.1	T: ref allele; C: upstream_gene_variant	0/0	47,0	127	1/1	0,54	127	0/0	48,0	127	0/0	30,0	89	0/0	60,0	127	0/0	30,0	89	0/0	35,0	104	1/1	0,65	127	0/0	98,0	127	1/1	0,61	127	1/1	0,145	127
III	5102638	dpy-17	F54D8.1.1	T: ref allele; C: upstream_gene_variant	0/0	47,0	127	1/1	0,54	127	0/0	48,0	127	0/0	30,0	89	0/0	60,0	127	0/0	30,0	89	0/0	35,0	104	1/1	0,65	127	0/0	98,0	127	1/1	0,61	127	1/1	0,145	127
III	5102638			T: ref allele; C: intergenic_region	0/0	47,0	127	1/1	0,54	127	0/0	48,0	127	0/0	30,0	89	0/0	60,0	127	0/0	30,0	89	0/0	35,0	104	1/1	0,65	127	0/0	98,0	127	1/1	0,61	127	1/1	0,145	127
III	5370268	szy-2	Y32H12A.4.1	C: ref allele; T: missense_variant	0/0	48,0	127	1/1	0,40	114	0/0	53,0	127	0/0	13,0	38	0/0	29,0	86	0/0	13,0	38	0/0	27,0	80	1/1	0,52	127	0/0	83,0	127	1/1	0,56	127	1/1	0,84	127
III	5370268	dhs-9	Y32H12A.3.1	C: ref allele; T: upstream_gene_variant	0/0	48,0	127	1/1	0,40	114	0/0	53,0	127	0/0	13,0	38	0/0	29,0	86	0/0	13,0	38	0/0	27,0	80	1/1	0,52	127	0/0	83,0	127	1/1	0,56	127	1/1	0,84	127
III	5873088	F01F1.3	F01F1.3.1	T: ref allele; C: missense_variant	0/0	45,0	127	1/1	0,59	127	0/0	58,0	127	0/0	24,0	71	0/0	58,0	127	0/0	50,0	127	0/0	49,0	127	1/1	0,57	127	0/0	94,0	127	1/1	0,62	127	1/1	0,109	127
III	5873088	eng-1	F01F1.10b.1	T: ref allele; C: upstream_gene_variant	0/0	45,0	127	1/1	0,59	127	0/0	58,0	127	0/0	24,0	71	0/0	58,0	127	0/0	50,0	127	0/0	49,0	127	1/1	0,57	127	0/0	94,0	127	1/1	0,62	127	1/1	0,109	127
III	5873088	eng-1	F01F1.10c.1	T: ref allele; C: upstream_gene_variant	0/0	45,0	127	1/1	0,59	127	0/0	58,0	127	0/0	24,0	71	0/0	58,0	127	0/0	50,0	127	0/0	49,0	127	1/1	0,57	127	0/0	94,0	127	1/1	0,62	127	1/1	0,109	127
III	5873088	eng-1	F01F1.10a.1	T: ref allele; C: upstream_gene_variant	0/0	45,0	127	1/1	0,59	127	0/0	58,0	127	0/0	24,0	71	0/0	58,0	127	0/0	50,0	127	0/0	49,0	127	1/1	0,57	127	0/0	94,0	127	1/1	0,62	127	1/1	0,109	127
III	5873088	F01F1.15	F01F1.15.1	T: ref allele; C: upstream_gene_variant	0/0	45,0	127	1/1	0,59	127	0/0	58,0	127	0/0	24,0	71	0/0	58,0	127	0/0	50,0	127	0/0	49,0	127	1/1	0,57	127	0/0	94,0	127	1/1	0,62	127	1/1	0,109	127
III	5873088	F01F1.15	F01F1.15.2	T: ref allele; C: upstream_gene_variant	0/0	45,0	127	1/1	0,59	127	0/0	58,0	127	0/0	24,0	71	0/0	58,0	127	0/0	50,0	127	0/0	49,0	127	1/1	0,57	127	0/0	94,0	127	1/1	0,62	127	1/1	0,109	127
III	5873088	F01F1.11	F01F1.11.1	T: ref allele; C: upstream_gene_variant	0/0	45,0	127	1/1	0,59	127	0/0	58,0	127	0/0	24,0	71	0/0	58,0	127	0/0	50,0	127	0/0	49,0	127	1/1	0,57	127	0/0	94,0	127	1/1	0,62	127	1/1	0,109	127
III	5873088	aldo-2	F01F1.12a.1	T: ref allele; C: downstream_gene_variant	0/0	45,0	127	1/1	0,59	127	0/0	58,0	127	0/0	24,0	71	0/0	58,0	127	0/0	50,0	127	0/0	49,0	127	1/1	0,57	127	0/0	94,0	127	1/1	0,62	127	1/1	0,109	127
III	5873088	aldo-2	F01F1.12a.2	T: ref allele; C: downstream_gene_variant	0/0	45,0	127	1/1	0,59	127	0/0	58,0	127	0/0	24,0	71	0/0	58,0	127	0/0	50,0	127	0/0	49,0	127	1/1	0,57	127	0/0	94,0	127	1/1	0,62	127	1/1	0,109	127
III	5873088	aldo-2	F01F1.12b.1	T: ref allele; C: downstream_gene_variant	0/0	45,0	127	1/1	0,59	127	0/0	58,0	127	0/0	24,0	71	0/0	58,0	127	0/0	50,0	127	0/0	49,0	127	1/1	0,57	127	0/0	94,0	127	1/1	0,62	127	1/1	0,109	127
III	5873088	aldo-2	F01F1.12b.2	T: ref allele; C: downstream_gene_variant	0/0	45,0	127	1/1	0,59	127	0/0	58,0	127	0/0	24,0	71	0/0	58,0	127	0/0	50,0	127	0/0	49,0	127	1/1	0,57	127	0/0	94,0	127	1/1	0,62	127	1/1	0,109	127
III	5873088	mig-21	F01F1.13a.1	T: ref allele; C: downstream_gene_variant	0/0	45,0	127	1/1	0,59	127	0/0	58,0	127	0/0	24,0	71	0/0	58,0	127	0/0	50,0	127	0/0	49,0	127	1/1	0,57	127	0/0	94,0	127	1/1	0,62	127	1/1	0,109	127
III	5873088	mig-21	F01F1.13b.1	T: ref allele; C: downstream_gene_variant	0/0	45,0	127	1/1	0,59	127	0/0	58,0	127	0/0	24,0	71	0/0	58,0	127	0/0	50,0	127	0/0	49,0	127	1/1	0,57	127	0/0	94,0	127	1/1	0,62	127	1/1	0,109	127
III	6044542	tbx-11	F40H6.4.1	T: ref allele; A: downstream_gene_variant	0/0	71,0	127	1/1	0,72	127	0/0	66,0	127	0/0	41,0	122	0/0	52,1	125	0/0	40,0	119	0/0	57,0	127	1/1	0,84	127	0/0	120,0	127	1/1	0,80	127	1/1	0,139	127
III	6044542	F40H6.5	F40H6.5.1	T: ref allele; A: downstream_gene_variant	0/0	71,0	127	1/1	0,72	127	0/0	66,0	127	0/0	41,0	122	0/0	52,1	125	0/0	40,0	119	0/0	57,0	127	1/1	0,84	127	0/0	120,0	127	1/1	0,80	127	1/1	0,139	127
III	6044542	F40H6.2	F40H6.2.1	T: ref allele; A: intron_variant	0/0	71,0	127	1/1	0,72	127	0/0	66,0	127	0/0	41,0	122	0/0	52,1	125	0/0	40,0	119	0/0	57,0	127	1/1	0,84	127	0/0	120,0	127	1/1	0,80	127	1/1	0,139	127
III	6292234	F47D12.6	F47D12.6.1	A: ref allele; C: upstream_gene_variant; G: upstream_gene_variant	0/0	41,0,0	122	1/1	0,41,0	117	0/0	52,0,0	127	0/0	53,0,0	127	0/0	30,0,0	89	0/0	44,0,0	127	0/0	49,0,0	127	1/1	0,81,0	127	0/0	86,0,1	127	1/1	0,77,0	127	1/1	0,141,0	127
III	6292234	F47D12.7	F47D12.7.1	A: ref allele; C: downstream_gene_variant; G: downstream_gene_variant	0/0	41,0,0	122	1/1	0,41,0	117	0/0	52,0,0	127	0/0	53,0,0	127	0/0	30,0,0	89	0/0	44,0,0	127	0/0	49,0,0	127	1/1	0,81,0	127	0/0	86,0,1	127	1/1	0,77,0	127	1/1	0,141,0	127
[truncated: 44,649 more rows]

## Sheet: SNPeff with Effect Annotated
WormBase Gene ID	Public Name	RNAi Phenotype Observed	Allele Phenotype Observed	Expr_pattern Tissue	Gene Ontology Association	Concise Description	Automated Description
[truncated: 389 more rows]

## Sheet: SIFT Predictions
CHROM	POS	REF_ALLELE	ALT_ALLELE	TRANSCRIPT_ID	GENE_ID	GENE_NAME	REGION	VARIANT_TYPE	REF_AMINO	ALT_AMINO	AMINO_POS	SIFT_SCORE	SIFT_MEDIAN	NUM_SEQS	dbSNP	SIFT_PREDICTION
[truncated: 3,082 more rows]

[truncated: 4 more sheets: SIFT Predictions, Deleterious, SIFT Deleterious Annotated, Deletions, Deletions Annotated]
